# Supplementary material for: Comprehensive discovery of subsample gene expression components by information explanation: therapeutic implications in cancer
Source: BMC Med Genomics. 2017 Mar 15;10:12. doi: 10.1186/s12920-017-0245-6 (PMC5351169; doi:10.1186/s12920-017-0245-6)
Supplement: Additional file 2 — Expression matrix used for training. (XLSX 29 722 kb) [file 12920_2017_245_MOESM2_ESM.xlsx]

## Sheet: matrix.tcga_ov.geneset1.log2.va
	INS-IGF2	IGF2	H19	SST	TMSB4XP8	CRABP1	CLDN6	ADAM6	LYPD2	HP	SFRP2	DPEP3	CXCL17	BMS1P20	JCHAIN	MT1G	KLK5	DEFB1	PCP4	DAPL1	OBP2A	GSTM1	CLDN16	PI3	MAL	APOA1	POSTN	MMP11	NLRP2	MMP7	RMRP	DLK1	UCA1	MT1H	SERPINA5	GSTT1	S100A9	SCGB2A1	PTGDS	PNOC	LUM	OVGP1	C20orf85	PCSK1N	HOXB8	SCGB1D2	TFF3	COMP	RAB25
TCGA-04-1331-01	-0.697209	-0.70444	-0.456587	-0.610398	-0.813265	1.08425	-0.082341	-0.327584	-1.06162	-0.0753823	0.962172	-0.662034	0.644361	-0.346833	-0.771873	-0.972686	0.985677	0.94532	1.4623	1.24105	-0.81208	1.05809	1.40293	-0.667992	0.478619	-0.183353	0.687798	0.470305	-1.11808	0.598722	1.06627	-0.630242	-0.724829	-1.00651	0.309274	0.74036	-1.37769	-0.569607	-0.459602	-1.16626	0.177769	-0.303748	1.16306	2.06851	0.173669	-0.42352	-0.543451	-0.132811	0.0582816
TCGA-04-1332-01	-0.441404	-0.452185	0.115163	0.403066	0.967286	-0.822024	0.693277	-0.614239	-0.33815	0.254432	-0.275374	-0.516187	0.596774	-0.708377	-0.464686	-0.35443	0.187411	0.315195	0.291961	-0.573513	0.123287	-1.10298	-1.2389	-0.586465	-0.820981	0.924587	-0.360332	0.580407	0.453666	0.637967	2.58784	2.34523	-1.06847	-0.0536481	2.12879	0.583059	-0.368339	1.05466	0.862821	0.427575	0.42526	-0.00672808	-0.581111	1.05809	0.0565302	0.858185	0.777998	0.797343	-1.92495
TCGA-04-1337-01	1.02022	1.02537	0.959306	-1.0455	-0.662641	-1.17304	-1.07171	-0.225006	-1.18049	-1.3618	1.27883	-0.605824	-1.66439	-0.583708	-0.234413	-1.59558	-2.19709	-0.214635	0.791504	0.531114	-0.715759	0.80145	0.876471	1.33829	1.10675	-0.99896	1.8439	2.21315	0.0237886	0.463573	-0.52161	-0.687307	0.934838	-1.18285	0.808358	0.69955	-0.672103	-0.734974	1.13799	0.529932	1.29371	-0.524379	1.45906	2.45629	0.340458	-1.69517	-0.0502638	0.954902	0.670537
TCGA-04-1338-01	1.60334	1.59519	-0.207047	0.136442	1.08522	-0.408735	1.17917	0.216246	-1.09843	-0.972179	0.711948	0.327309	1.32824	0.532873	0.294574	0.432155	-1.46154	0.279512	-1.25773	0.04655	-0.996718	-0.980286	-0.610316	-0.963624	1.58244	1.30864	0.504073	0.681993	-0.903862	0.642449	0.736653	-0.417449	1.56268	0.45933	-0.700104	0.443182	0.0189979	0.506853	0.623813	-0.179323	1.0708	-0.386556	-0.855481	0.209325	1.17966	1.31742	-0.504642	0.963557	-1.59729
TCGA-04-1341-01	0.853096	0.847433	-0.579176	0.362421	-0.822354	0.148654	0.570083	1.26612	-0.728934	-0.0791655	0.792644	-0.648718	-0.407513	1.60962	0.0287895	-0.42487	0.193161	1.18085	0.70583	0.0592297	0.236835	-0.29798	-0.404398	0.672695	0.714078	1.61405	0.18115	1.29491	0.895795	-0.616891	-1.18213	-0.670831	0.884016	-0.450663	1.03478	1.8348	0.276843	0.888906	1.466	0.125064	0.123586	0.471329	0.683883	1.29748	0.033825	0.643815	0.311202	-0.108663	0.524517
TCGA-04-1343-01	0.340455	0.34181	0.989424	-0.877593	0.879174	-0.669301	-0.666988	1.30798	1.32302	-0.133488	0.725349	-0.65633	-0.0912461	1.38394	0.629622	0.798998	-0.00214009	0.599663	0.896307	-0.61254	0.917478	1.22078	1.29837	0.963729	0.748391	1.41324	0.649758	0.567651	1.45582	1.69573	-0.464352	-0.594856	-0.557254	0.548018	1.0454	-0.510615	-0.215269	0.828568	2.12397	0.839517	0.652227	-0.618208	-0.711826	-0.294112	-0.992347	0.704423	0.131428	1.17139	0.129572
TCGA-04-1347-01	-0.44465	-0.460011	-1.17128	-0.195133	-0.574943	0.815005	1.82713	0.327558	-1.18049	-1.33044	0.465851	-0.615842	-1.55006	0.4179	-0.151874	-1.69218	0.473122	-1.4128	2.35355	1.38506	-1.0961	1.4745	-0.329113	-1.39414	0.847532	0.612934	-0.32531	0.603851	0.375312	-0.261311	0.031025	-0.68177	-1.55059	-1.01445	-1.20592	0.768067	-1.87807	-0.554257	0.304469	-0.859961	-0.179619	-0.32185	-0.785693	2.48032	0.708897	0.275107	0.312018	0.653997	-1.22482
TCGA-04-1348-01	-0.628549	-0.635696	1.06364	1.99072	1.3302	-0.479427	-0.35109	0.87116	-1.02938	-0.212038	-1.2752	1.829	-1.47686	0.165531	0.806085	-0.208658	-0.349947	-0.1202	-1.27221	-0.51331	-0.801186	-1.019	0.485796	0.550561	-0.25878	-0.325321	-0.881418	-1.33745	-0.80661	-0.046555	-1.11049	-0.675107	-0.0110302	-0.0962097	-0.482233	0.658879	-0.352723	1.2885	-1.12382	-0.491138	-1.37108	0.194396	-0.635454	-1.50071	-1.14581	0.885487	-0.425441	-0.701116	0.756104
TCGA-04-1350-01	2.11095	2.1078	-0.669941	-0.808098	-0.419578	0.53743	1.08096	-0.585887	-1.05498	-0.829618	-0.824156	0.787528	-0.847118	-0.514049	-0.760135	-0.230144	-0.533996	0.367495	1.93802	1.35085	0.493179	-1.04107	-0.511506	-1.35729	-1.52627	1.66505	-1.38005	-1.56284	0.656779	-1.46298	1.18906	-0.61066	-1.4022	-0.246081	1.3504	0.724322	-1.75707	0.444077	1.51653	1.61451	-2.08152	-0.0376005	-0.738413	-1.46487	-0.720075	1.17055	-0.574993	-0.927562	-1.90062
TCGA-04-1356-01	1.76761	1.76226	-0.973616	1.61107	1.50815	-0.864255	1.43684	-0.463245	-0.510731	1.0828	0.282247	1.57496	-0.437952	-0.463777	-0.130165	-0.0416608	-0.965178	0.865487	-0.765479	-0.672858	1.67427	-1.16397	-0.473832	1.88804	-0.135846	1.27256	0.662392	0.451217	-1.0756	-0.543659	-0.370937	-0.596529	-0.389977	0.381895	0.898456	0.699202	1.92534	0.757257	0.0259061	0.550914	0.489154	-0.36509	1.71788	-0.382921	-1.11097	0.0794582	0.91604	-0.1924	0.546826
TCGA-04-1357-01	0.0468285	0.0533842	-0.756957	1.26991	-0.614738	0.0102104	-0.961055	1.82118	-1.12302	-1.07067	-0.445319	-0.487955	1.28747	1.81444	2.04333	-0.558249	-1.30136	0.813533	-1.18247	-0.402332	-1.10585	1.04254	-0.115748	0.0760399	0.271085	0.377162	-0.0123895	-0.0972953	-0.826453	-1.33358	1.82237	0.207959	0.452805	-1.12408	-0.568293	0.79504	1.83142	-0.186227	-0.268866	0.344426	0.0196801	-0.345552	-0.777855	-0.603493	0.257363	-0.0387795	-0.658201	0.214195	-0.257011
TCGA-04-1361-01	-1.18229	-1.18141	-0.85026	-0.890166	1.21141	2.09707	0.597136	-0.792485	2.07627	-0.401244	-1.2282	1.5464	0.951591	-0.849898	-0.405088	1.15704	1.87326	0.554465	0.741143	-1.04705	-0.763069	1.54523	0.442154	-1.81403	-1.88489	0.325861	-0.299367	-0.920724	1.14801	0.739847	0.617137	1.32967	0.539537	1.34478	-0.532212	0.701173	-0.357736	2.5908	0.217431	-1.62795	-0.862988	0.177615	-0.823875	0.190219	-1.05538	1.81958	0.360439	-1.04251	0.72081
TCGA-04-1362-01	1.21066	1.21202	-1.48307	-0.178731	-0.934959	0.878103	0.0185649	-1.20261	2.14576	-0.153017	-1.15857	-0.626252	1.09251	-1.12224	-1.32727	-0.553146	-1.33975	1.34006	-1.12145	-1.45307	-0.217548	0.966944	1.45877	-1.26329	0.641884	-0.11876	-1.31234	-1.02958	1.31814	0.336489	-0.779974	0.764997	2.01604	-0.654423	0.0863155	0.668408	0.726493	1.43314	-0.540886	-0.80233	-1.08036	0.97006	0.611334	-0.457331	-0.395779	1.50037	-1.02366	-1.2508	-0.0822439
TCGA-04-1364-01	1.85299	1.85023	0.117865	0.295669	0.83961	0.175982	1.67855	-1.22888	-0.0694983	-1.13309	-1.3069	2.14317	-0.0729213	-1.11337	-1.49541	-0.56077	0.233322	-0.612706	0.822526	0.0845786	-0.140534	1.39975	-1.32482	-0.672232	-1.23396	1.29779	-1.2279	-0.976161	1.08222	-1.5132	-0.681981	0.772798	-0.0886824	-0.947973	0.958839	-1.55192	-0.200132	0.362473	1.60922	-0.429825	-1.47442	-0.211298	2.45176	2.00495	-1.15426	1.82632	-0.548932	1.13645	0.208192
TCGA-04-1365-01	-0.193457	-0.192015	1.74192	1.59309	-1.13957	0.0125276	1.35873	0.496508	-0.845682	1.28562	-0.661772	0.177249	-0.481056	0.618062	0.169433	-0.274024	-0.748004	-0.434392	-0.0977537	2.09088	1.03953	-1.18302	1.12178	-0.748313	0.275972	-0.480449	0.124055	-0.182778	-0.993812	-0.624148	-1.03375	-0.692957	-0.712709	0.0706685	-0.601903	0.503551	0.464582	-0.55417	-0.347864	-0.763654	-0.562133	-0.216268	1.01137	0.154299	-0.254697	-0.677757	-0.214432	-1.26658	-0.0974212
TCGA-04-1514-01	0.674835	0.665546	-1.40128	-1.0622	0.959754	0.485124	1.42386	-1.16896	-1.03157	-1.18946	-0.883308	-0.643921	-1.7762	-1.31731	-1.40622	-1.97461	-1.28002	-1.72096	-0.641829	0.336537	0.33124	1.69633	-1.65684	-1.91801	-0.0611118	0.750208	-1.10207	-0.586232	-1.09748	-0.94659	-0.124132	2.18073	-1.3934	-1.37392	-0.0412138	-0.989673	-1.28475	-1.42143	-0.336255	-0.12668	-0.486637	-0.267266	1.20088	1.48349	1.20374	-0.535777	0.587961	0.729202	0.0514019
TCGA-04-1517-01	1.33397	1.32503	-1.11963	-1.38374	-1.16292	-1.39795	-0.889685	-0.986032	0.22285	1.13881	-0.166586	-0.451134	0.41814	-0.750175	-1.01935	0.480138	0.261505	1.15605	0.215149	0.542613	0.0961041	1.6498	0.525018	2.00409	0.45438	1.29475	-1.41847	-1.53543	0.37687	-0.649454	0.105331	-0.511678	-1.06804	0.0340562	1.73983	1.19315	-0.110809	-1.211	2.22431	0.25247	-1.01311	0.226788	-0.220179	0.18342	1.49453	-1.03794	-0.859658	-1.18109	-0.0763538
TCGA-04-1519-01	0.712412	0.702878	-0.795367	-1.00764	0.762228	-0.189745	1.31878	-1.29594	1.46942	0.385995	-0.936005	-0.65463	-0.864977	-1.20569	-1.36188	-0.411339	-0.448702	0.697993	1.58842	0.701284	1.55779	-0.656642	0.566622	1.01674	-0.294099	0.981144	-1.39509	-1.48588	-1.16368	0.689963	-0.11356	-0.583711	0.972712	-0.704938	1.60037	0.693118	-1.0022	0.209207	0.131911	1.79637	-1.39972	0.191923	-0.675922	-0.0148701	0.226925	-0.0784349	0.0272623	-0.628078	-2.07814
TCGA-04-1530-01	-0.541166	-0.549682	1.06317	1.64796	-0.656164	-0.0792803	1.49555	0.884996	-0.526899	-0.895591	1.15013	1.95931	-1.20612	0.917608	0.720523	-0.165656	-1.23939	-0.222658	0.0251662	-0.5062	-0.375693	0.200329	0.775588	-0.00842754	0.350736	-0.0391386	1.28748	1.37871	-0.938026	-0.296336	2.07497	-0.624434	0.105309	0.298318	-0.474658	0.569388	-0.443969	-0.176294	0.200498	-0.980512	1.16748	-0.422762	-0.496115	-0.0133876	-0.798057	0.0279166	-0.18198	1.52146	0.177161
TCGA-04-1536-01	-1.16084	-1.16098	-1.42253	1.70318	1.2315	-1.11693	-1.0752	-0.737772	1.36877	0.425475	-0.729205	-0.560538	1.81583	-0.88495	-0.494063	-0.262834	0.869641	0.761086	-0.997246	1.81735	-0.989223	-0.487892	-0.705008	2.52154	1.1387	-0.606364	-1.06953	-1.18857	0.402656	0.671348	1.50784	0.275545	0.885474	-0.469851	-1.10899	0.406035	1.52393	1.2826	-1.59266	-0.8264	-0.728133	-0.158744	-0.855481	-0.611704	1.24188	0.83667	-0.902564	-1.15387	-1.00467
TCGA-04-1542-01	-1.60188	-1.58326	-0.313106	-1.35346	-0.869146	0.883178	1.90236	-1.29169	0.534041	-0.391731	-1.30827	2.28223	-0.827653	-1.11665	-1.55911	-0.783166	0.173925	1.4033	1.50682	0.583985	-1.1595	-1.18168	1.48209	0.94794	-0.565816	1.13956	-1.37428	-0.291974	-1.07997	-0.653124	0.628136	0.979425	-0.0869156	-0.835484	-0.825597	-1.56655	-1.41024	1.71441	-1.44294	-0.438274	-1.63303	0.0287776	-0.827333	-0.638945	1.07879	1.65804	-0.17925	3.50363	-0.96148
TCGA-04-1648-01	-1.44286	-1.43599	1.78108	2.8726	1.16432	-0.885348	-0.0608701	-0.297595	-0.854341	2.49573	-0.726592	-0.483143	1.5885	-0.196943	0.0357199	1.38422	-0.537753	0.453521	0.810566	1.77863	2.32544	-0.995324	-0.238691	-0.72262	-0.988629	-0.0928088	-1.36956	-1.26068	-1.05941	0.884864	-0.0251943	0.565005	1.1688	0.643762	-0.569015	0.855871	-0.281535	0.592917	2.30196	-0.581058	-1.23568	-0.100376	1.9821	1.01156	0.566845	0.105506	1.64818	-0.615531	0.543582
TCGA-04-1651-01	1.35326	1.36409	-1.34271	-0.072418	-0.957154	0.680348	-1.10803	-0.350088	-0.148746	0.808548	-0.886428	-0.645479	1.36703	0.0717797	-0.0959533	-0.830076	-0.605474	0.808983	0.348891	-0.732415	0.220707	-0.826518	-1.4559	1.19293	-0.6326	-1.27702	-1.26847	-1.16798	-1.12654	0.882118	-1.1988	0.761024	0.363288	-0.264778	-0.36559	0.723716	2.90668	-0.854888	-1.55176	-1.50378	-1.29521	-0.333367	-0.813934	0.603414	1.46789	-1.19354	1.41212	-1.36611	0.985003
TCGA-04-1655-01	-1.33296	-1.33263	1.03299	-1.0459	1.04359	1.32608	1.9697	-0.674595	-1.01038	-0.1631	-1.15953	-0.652935	-1.34134	-0.831461	0.126752	-1.60127	-0.33384	-1.50198	1.91787	-0.0711622	-0.900022	-0.903091	1.03442	-1.13061	0.447283	-0.254969	-1.23223	-1.48297	0.631531	-1.44497	-0.496184	0.613399	-1.08238	-1.48285	-0.797645	0.177101	0.30104	-1.16189	-1.64205	0.676068	-1.37261	-0.462375	-0.474244	1.08729	1.575	-0.372414	-1.01017	-1.11498	1.06634
TCGA-09-0364-01	0.510999	0.51848	1.29614	-1.01337	-0.551062	1.52469	1.47792	-1.25722	-1.15765	-1.37356	-1.09399	-0.658206	-1.22741	-1.24063	-1.54451	-1.47308	-2.02929	-1.27142	-0.712792	-2.12226	-1.05235	1.8226	-1.65871	-1.64878	-0.206779	-0.118619	-0.72304	-0.382644	1.14868	-2.20817	-1.38435	2.84581	-1.55059	-1.03378	-0.0801786	0.346207	-1.4845	-0.562182	-2.4038	-1.41067	-0.950491	-0.565161	-0.247551	-0.268745	-1.16195	1.02214	-0.843728	-1.1314	-0.776362
TCGA-09-0366-01	0.48121	0.483776	0.896265	-0.677119	1.34592	-1.24149	1.13938	-0.782127	1.4403	1.29502	-1.03773	0.339827	-0.332331	-0.817889	-1.11208	0.525984	-0.28363	-1.11555	-0.827865	0.102449	-0.274162	1.51264	-0.0400797	0.723657	-1.60681	-2.31276	-0.983761	-1.41192	0.978172	0.187103	-1.16544	-0.145376	0.269987	0.0474456	-0.0170887	-1.54871	0.951855	-0.75325	-0.31019	-1.33968	-1.20946	-0.149404	0.790662	0.616149	0.133784	-1.22208	-0.0188683	-0.794407	0.830147
TCGA-09-0367-01	0.610738	0.61148	0.826076	-0.104504	-1.15293	-0.229894	-1.40281	-0.238356	1.66295	1.32255	-1.11337	-0.640653	1.15371	-0.0465356	0.410083	1.63133	1.18926	1.39194	0.602923	-0.417429	0.906359	1.46392	-0.470156	1.76591	1.26914	1.68594	-1.38925	-1.24098	-1.06726	0.872771	-1.17193	-0.580883	1.97234	1.91987	1.40978	1.24133	2.22016	0.930288	0.756564	0.969149	-1.18889	-0.509185	0.320447	-1.03841	-0.869177	0.526867	-0.377118	-1.23904	1.4132
TCGA-09-0369-01	1.58562	1.58484	-0.310094	-1.0638	0.864886	0.595739	1.7554	-1.22531	-0.781486	-1.34112	1.1098	0.725919	-1.7026	-1.14662	-1.1658	-1.76142	-0.954677	-0.419867	1.54166	-1.40803	-0.728201	-0.524772	-1.57654	-1.89915	-1.2863	-0.353426	0.552649	0.281902	-1.18431	-1.61062	-0.00978533	4.45314	-1.51395	-1.32397	0.822756	1.0886	-0.862344	-2.05354	0.497053	-0.195675	1.01438	-0.720426	-0.699295	0.816717	-0.849844	-1.14434	-0.751373	-0.0364601	0.580614
TCGA-09-1659-01	0.813203	0.8085	1.35006	1.17575	-0.849556	-1.37454	-0.324221	-0.683745	1.71655	1.66356	-0.427946	-0.658434	-0.425972	-0.474963	-0.352648	-0.562477	1.03392	1.4335	-0.76039	0.93146	1.17364	1.25773	-0.597071	2.2541	1.19101	0.122676	-0.238214	-0.402433	-1.12558	0.519075	-1.00622	0.00577652	-0.855844	-0.367279	0.0454839	1.33921	1.67206	-0.485199	-0.123267	1.72787	0.0456054	-0.571185	-0.624348	-0.786212	-0.895877	-0.785289	1.38365	-0.4916	0.83366
TCGA-09-1661-01	0.232575	0.220658	-0.683211	1.27214	1.11956	-1.25357	0.933084	-1.04001	-1.18049	-1.00367	1.69528	-0.652709	-1.20971	-1.0362	-1.28978	-0.472178	-0.854872	0.438703	0.499913	-0.626325	-1.19769	-1.04065	-0.0848767	0.263154	-0.517524	0.146796	-0.577445	-0.222276	0.968567	2.52094	0.947331	2.59005	-0.255812	-0.465165	-0.185726	0.853578	-0.144677	1.05172	-1.06491	-0.583828	-0.102452	-0.711099	1.10699	1.04886	1.46994	1.48755	0.109772	0.454288	0.682346
TCGA-09-1662-01	-1.39535	-1.38636	-0.165562	0.20577	-1.25967	0.0632433	-0.41377	-0.889355	-0.190587	-0.435068	-0.824245	-0.657239	-0.259179	-0.833856	-0.641917	-0.211539	1.22933	0.0826136	-1.25144	0.280989	-1.17633	1.25486	1.14784	-0.691318	-1.31808	-1.40377	-0.573488	-0.432914	-1.05952	1.23335	-1.48179	0.967362	-0.116885	0.492409	-0.8241	0.887644	0.377691	-0.226137	-1.01495	0.386521	-0.250598	-0.405538	-0.855481	-0.0368988	-1.01718	-0.320666	-0.720827	-0.384749	0.547718
TCGA-09-1665-01	-1.31424	-1.3082	-0.210744	1.25673	0.570951	0.476254	-0.565397	0.499921	-1.06686	-1.38375	-0.299778	2.61402	0.469522	0.738162	0.864687	-0.441279	0.147946	0.880152	-1.0109	1.95719	0.235495	-0.825399	-0.36923	-0.79197	0.847391	-0.359008	-0.550238	-0.446585	-1.10709	0.951019	1.94247	-0.55011	1.5414	-0.424181	-0.690824	-1.0305	0.857442	1.32156	-0.675342	-0.875572	-0.0996764	-0.742084	-0.819962	0.211638	-1.13201	0.0275802	0.393305	-0.642462	0.963653
TCGA-09-1666-01	-1.7389	-1.70135	-1.14493	1.13039	-0.956224	1.28988	-1.32714	-1.08274	-0.528205	0.709627	-1.18718	-0.630036	-0.270786	-0.9192	-0.991058	1.07257	1.04709	1.28993	1.27569	1.31447	0.270526	-0.898214	-1.25097	0.0205701	-0.616244	0.714781	-0.885376	-1.08726	1.14001	0.132309	-1.26995	-0.692957	-0.633502	0.361617	-0.794523	0.446893	0.658885	-0.233717	-1.73006	1.06831	-1.05996	-0.577261	-0.0425113	0.558805	-1.09939	-0.205764	-0.620429	-0.88577	-0.273208
TCGA-09-1667-01	-0.397578	-0.404565	0.453716	0.53539	0.878414	-0.478652	0.692883	0.554679	-0.705496	0.911149	0.78132	-0.638613	-0.610401	0.573482	0.582039	0.610939	0.232468	0.0938664	0.421038	0.548349	-0.601305	-0.684752	-0.200265	0.66153	0.269873	0.537644	0.775641	0.360506	0.560285	1.11539	-0.509972	-0.692957	-1.09839	0.144804	0.18016	0.917474	-0.169961	-0.792661	-0.529621	-0.368083	0.431324	-0.546306	-0.855481	-1.00127	-0.687238	-1.03954	-1.03766	-0.627841	0.603856
TCGA-09-1668-01	-1.00522	-1.01126	1.07332	-0.64781	-1.19265	-0.389718	1.14795	0.396866	0.581984	0.906376	-0.212159	-0.659517	0.740653	0.617983	0.197852	-1.20684	0.682917	0.782695	0.33218	1.42168	0.586159	-1.01287	1.20398	-0.0979939	-0.893895	-0.0844289	1.19441	1.01191	1.17302	1.55546	-0.275423	-0.692957	1.008	-0.968468	-0.282532	-1.11214	-0.585764	-0.467261	-0.628126	1.37106	0.614699	-0.612865	-0.822186	0.541928	-0.925153	-0.127997	-1.06225	0.478972	-0.616189
TCGA-09-1669-01	0.6625	0.658071	-0.928689	0.469686	0.870921	0.393661	1.09132	1.7965	0.706976	-0.112105	-1.29823	-0.665656	0.317666	1.55755	1.48992	-1.01102	0.603242	-1.13734	-0.928837	1.41276	-0.247902	1.26863	1.09936	0.683332	-0.782406	-0.375689	-1.09661	-0.523433	-1.14541	-1.13049	0.0375292	1.1863	0.213833	-0.885393	-0.214568	0.46124	-0.341897	-0.314357	-0.840239	0.758925	-0.725462	-0.610976	-0.783901	0.839945	1.22093	-0.264562	-0.252072	-1.27874	-1.39079
TCGA-09-1670-01	-0.900712	-0.902062	-0.176791	-0.075935	-0.834864	-0.960613	0.122117	-0.945023	-0.17331	0.248542	-0.855179	0.768228	0.296977	-0.837141	-0.62143	-0.137873	1.37492	0.935583	1.97775	1.06491	0.4162	1.07383	0.347927	-0.760539	0.291912	0.500931	-1.39656	-1.23027	-1.04367	0.420289	-1.0001	0.119523	-0.29114	-0.208582	0.149893	-0.72132	-0.897974	0.506907	0.6197	-0.681924	-1.28389	0.735883	0.70768	-0.837301	0.151082	0.253766	-0.878881	-1.2432	-0.50409
TCGA-09-1673-01	0.222226	0.220809	1.3382	-1.34822	0.976158	-1.63824	-1.3779	-0.983459	-0.954745	0.168684	-1.14446	-0.637239	-1.54217	-0.913164	-0.710648	1.06367	-1.76527	-1.21969	0.942383	0.029613	1.74512	1.35003	-1.33715	-1.06393	-0.536355	-0.683958	-0.927982	-1.75109	-1.09823	-1.46103	-1.33553	-0.207496	-1.43027	1.36458	1.35769	0.604433	-1.36685	-1.69333	0.672091	-0.530758	-0.126103	-0.0772241	-0.855481	-1.74677	-1.06475	-0.253836	-0.924414	-1.33313	-2.0038
TCGA-09-1674-01	1.28453	1.29138	-1.11594	-0.912623	-0.63072	0.177188	1.41719	-1.25668	-1.04477	-1.37269	-0.945453	-0.612939	-1.64495	-1.14849	-1.31459	-1.12494	-1.05478	-1.02133	-0.108574	-1.74344	0.233837	-1.05231	-1.20343	-1.73143	0.212674	1.24941	-1.19387	-0.740662	0.672697	-0.618984	-0.591915	1.19245	-0.321519	-0.981211	-0.319683	0.150853	-0.277268	-1.29221	-0.441004	1.01684	-0.767359	-0.752682	0.576649	0.0243397	-0.109312	-0.769583	-0.0847817	-0.486218	0.00236646
TCGA-09-2044-01	0.31208	0.303102	-1.14636	1.97348	1.16585	0.960008	-0.123154	0.0251847	-0.614988	-0.675615	0.0361957	1.23092	-1.27532	0.291289	0.873635	0.77205	1.59177	1.98756	-0.600061	1.8915	0.118104	1.15042	-0.52946	0.607358	-0.819203	0.0504475	0.144132	-0.16068	-1.03657	-0.973867	0.0279993	-0.262407	-0.930586	-0.969526	-0.719002	0.686525	0.319307	-0.755829	0.490592	1.47659	-0.415881	-0.631773	-0.761627	0.600562	-0.665618	0.295609	-0.440766	0.113222	-2.30027
TCGA-09-2045-01	-0.824945	-0.825622	-0.913208	-1.48202	-1.23708	0.52253	-1.17209	-0.56133	-0.567302	0.160739	-0.496251	-0.640432	1.26935	-0.574975	-0.112634	-1.85555	0.914614	1.03537	0.0811801	-0.697318	-1.05082	-1.16295	-0.293214	-0.509365	-0.558578	-0.0230585	-0.341484	0.281345	0.695261	1.31324	0.0630559	0.864676	-0.753611	-1.49023	-0.560077	0.981304	0.221404	-1.73295	-1.04083	-0.613596	-0.538041	-0.651309	0.892483	0.69019	0.511199	-1.63867	0.749268	-1.25689	1.26618
TCGA-09-2048-01	-0.180327	-0.182698	0.358746	1.38071	0.58584	1.23629	1.58208	-0.937442	-0.778274	-1.3238	-1.25208	0.707713	-1.84813	-0.618179	-0.811892	0.557676	0.50697	-1.53371	1.61897	-1.23465	-1.02042	-0.5785	-0.384669	-1.67466	0.337531	0.385703	-1.3443	-0.701261	-1.16502	-0.586114	2.08696	1.45039	0.183955	0.558647	-0.774128	0.393842	-0.916439	0.406107	-1.32602	-0.771169	0.0673169	-0.666284	2.20546	0.929799	-0.698242	1.249	-0.761456	-1.1989	0.921279
TCGA-09-2051-01	0.0360478	0.0349465	-1.91253	-0.616486	-0.887953	0.552517	-1.76939	-0.273589	-0.794275	1.25262	-0.842425	-0.661633	0.249755	-0.352778	0.441267	1.00228	-0.246352	0.610537	-1.17429	-0.25013	-0.291341	0.540841	-1.53206	-0.399641	-1.66107	-0.810818	-0.88456	-0.253661	-0.951793	-0.428873	0.489567	-0.356556	-1.39239	-0.340611	-1.11785	0.711722	1.47634	0.619256	-1.02172	-0.23074	-0.229577	1.38695	-0.689159	-0.545159	0.467289	-0.98185	-0.77954	0.0506952	1.16315
TCGA-09-2053-01	0.8634	0.849307	0.656692	0.219027	0.992393	-0.176602	-0.42971	1.80023	1.79017	-0.557379	-0.787463	2.64669	-0.422087	1.83392	1.74832	0.419194	-0.879663	0.261688	1.32614	0.42269	0.944184	-0.811178	-0.460174	1.40573	0.791919	1.12587	-1.16383	-0.405496	-1.13279	0.46793	-0.684174	1.16683	-0.230106	1.13718	0.434608	0.470399	-0.118099	-0.346822	0.648999	0.731693	-0.593258	-0.342901	0.776642	0.32558	-1.06251	-0.0488807	0.819503	1.36229	0.522339
TCGA-09-2054-01	1.31352	1.32273	-0.53964	0.85169	-0.743592	0.271161	-0.377302	0.891424	-1.07868	0.366622	0.483043	-0.654064	-1.85105	0.477805	0.774063	-1.54972	-1.20574	-1.88597	0.161114	-1.09069	-0.0651157	-0.423939	-1.6332	-1.78605	-1.64529	1.40328	0.620331	-0.494187	0.441843	-1.39076	-1.2796	1.48498	-1.51009	-1.18099	-0.942587	0.156531	-0.938123	-1.66536	0.450641	-0.0807791	0.0464757	-0.786995	-0.855481	1.76027	0.399999	-1.29919	1.38503	-0.432534	-2.12798
TCGA-09-2056-01	0.435576	0.447965	1.00604	-1.05236	1.15766	0.399684	-0.917831	-0.614841	-0.408777	1.97277	-0.781086	-0.632863	0.416381	-0.694266	-0.526908	0.567399	-0.268449	1.53278	-1.40795	1.17913	2.1158	-1.02784	1.00426	0.718712	1.35591	0.0392568	-0.632505	-0.527831	-1.15467	-0.225273	1.52189	1.03455	1.09464	0.118503	1.4007	-1.06224	1.48149	-0.735275	0.0263	-0.834713	-0.210153	-0.724495	-0.764607	-0.691202	0.303336	-1.26129	-0.39026	-0.83891	0.193875
TCGA-10-0926-01	1.0829	1.08249	-0.962845	0.403683	-1.02028	0.269534	1.97751	-0.605773	1.85106	0.141127	0.269785	2.01056	-1.65342	-0.656794	-0.639616	0.271623	0.0934878	-1.34616	0.859675	-0.863165	2.29071	0.832972	-0.113129	0.87312	-0.28101	0.563908	0.0187239	0.0423846	-1.01327	-0.411042	1.74932	0.125857	-0.0876399	0.449107	0.83249	0.967344	0.493614	-1.70326	1.97422	1.96534	-0.118268	-0.654943	1.07164	1.50179	-0.265607	-1.81978	-1.03992	-0.0534599	-0.699097
TCGA-10-0927-01	0.982079	0.978108	-0.966746	-0.948387	0.743686	0.750306	1.11476	0.0891193	-1.08884	-0.676465	-1.07487	-0.665656	-1.7984	0.0144336	0.819585	-1.42866	0.131925	-0.307501	0.737543	0.243856	-0.239459	1.70334	-0.135305	-1.90706	0.413678	1.94175	-0.986973	-0.762229	0.49452	-1.35124	0.726258	1.66466	-0.10794	-1.02462	0.667206	-0.469107	-1.65923	-0.805396	-0.52602	1.12537	-0.34665	-0.522713	-0.692072	0.37282	-0.0918837	-1.02502	0.129113	-1.07104	-1.35392
TCGA-10-0928-01	0.172592	0.162467	-1.33807	0.0110491	-1.24084	0.610167	1.1633	-1.27954	0.748617	-0.739845	-0.939082	1.88006	0.0801571	-1.02809	-1.46031	1.00821	-0.345649	0.261795	1.07207	0.731013	0.308936	-1.07128	1.0526	-0.480313	0.539041	1.27256	-1.23066	-0.922219	0.918608	1.21764	-0.19686	0.534747	-0.639754	1.07034	0.196183	0.667887	-1.22206	-0.916711	-0.116474	0.727767	-1.28966	-0.445343	1.41564	0.178651	1.6982	-0.343137	-0.623926	-0.275232	0.129697
TCGA-10-0931-01	-0.970295	-0.978713	-1.35387	2.46322	0.539103	0.86852	-0.250646	-0.936221	0.812957	0.625275	-0.772689	-0.392284	0.164286	-0.90004	-0.84592	1.0345	1.34584	0.240545	-1.20209	1.55662	0.913193	-1.16466	-1.60505	0.976415	-2.13451	0.129704	-0.725509	-0.270715	0.60488	-0.165472	0.705366	-0.559719	1.29918	0.528306	0.433491	-1.56495	1.44165	0.881271	-1.32804	-1.21338	-0.862737	2.96126	0.540028	0.160561	-0.489314	1.50731	0.226857	-0.359059	1.1307
TCGA-10-0933-01	1.31147	1.29947	0.1061	-0.523901	-0.567494	0.490478	1.29181	-1.29663	-0.431569	-1.198	-1.30003	-0.632536	-0.176149	-1.33857	-1.45179	-1.82196	1.10355	-1.57536	0.840654	-0.0859538	0.193977	0.744151	-1.6458	1.06869	-1.45146	0.325298	-0.498468	-0.834719	0.791203	-1.81037	1.87944	1.89192	-0.609376	-1.00981	-0.720848	-0.78316	-0.129648	-0.014435	-1.03923	-1.65514	-0.0859385	-0.649996	-0.776019	0.790645	1.92686	-0.513018	-0.924743	-0.574306	0.97625
TCGA-10-0934-01	-1.31897	-1.30698	-0.57118	-1.0452	1.23133	-1.9201	-1.79369	-1.26337	-0.748281	-1.38458	-1.34153	-0.665656	1.69714	-1.2963	-1.32816	0.910369	-1.89682	0.549384	-1.01698	-0.309186	-1.19769	1.22985	-1.68461	0.0621611	1.5192	-0.846754	-1.17563	-0.975724	-1.17541	-0.408604	-0.960844	1.4131	1.03102	-0.572371	-1.31086	1.06963	-0.361694	3.57317	-1.27515	-1.84262	-1.90184	0.0795065	-0.855481	-0.550228	1.217	4.82348	3.12933	-1.4221	1.61097
TCGA-10-0936-01	-0.820832	-0.83065	0.857105	1.69174	-0.873261	0.0424764	-0.325212	0.534037	0.58831	-0.689868	-0.514903	-0.644477	0.958865	0.155387	0.621984	-0.315197	0.588683	-0.772904	-0.934521	1.58614	1.49952	1.12053	-0.108735	0.402101	0.279774	-0.432831	-1.31299	-1.28808	-1.03043	-0.814854	1.93991	0.393307	0.437968	-0.734943	-0.959022	1.09918	-0.383343	0.61949	1.78441	-0.772653	-1.97866	-0.0899712	2.56843	0.608082	0.766055	0.925017	-0.404819	-1.3722	0.587047
TCGA-10-0937-01	0.309534	0.305869	-1.57297	-0.927761	0.96943	2.1702	-1.42007	-0.259398	0.710606	0.397883	-0.62841	-0.490036	-0.138878	0.329133	-0.376882	-0.193819	0.645037	1.24067	-0.314385	0.677151	0.390022	1.49219	1.4657	0.664811	0.861167	0.928224	-0.781134	-0.290965	0.71234	0.319202	1.55752	-0.58695	1.31779	-0.599225	-0.669976	0.985976	0.980038	2.17309	0.444124	-0.444278	-0.498959	0.711942	0.457786	0.971888	0.378211	2.10512	0.109056	-1.22563	1.29504
TCGA-10-0938-01	-0.0694493	-0.0768981	0.370194	0.196198	-0.789313	1.66945	0.180425	-1.2849	-0.825291	-1.14351	-1.17643	0.130203	-0.750744	-1.17885	-1.51159	0.755885	0.185352	0.729434	-0.783124	0.892672	0.0796198	-1.17309	-0.73609	-0.482108	-1.78037	0.552077	-1.40153	-0.925136	0.760451	0.712567	-0.859483	1.75141	0.0233912	0.341526	-0.995982	0.720179	-0.76366	1.4211	-1.4036	-1.36361	-1.6075	0.966271	3.39272	-0.289894	-1.1046	1.33626	0.010316	-1.10523	0.524653
TCGA-13-0714-01	1.07795	1.08381	-0.479894	0.706756	1.01327	-0.774235	0.811639	0.400991	2.17154	1.75096	1.15614	-0.342137	1.26384	0.134916	0.616041	2.00207	0.572485	0.909676	0.549356	-0.213397	1.09706	-1.13398	0.715228	-0.675242	-1.2793	0.492048	0.126867	0.92339	-1.02084	2.14729	3.03212	-0.50565	0.714455	2.06775	-0.115704	0.772431	-0.0648588	0.334011	0.207525	0.00444532	0.485291	-0.616956	-0.405905	0.110446	-0.783056	0.272755	-0.187295	1.82434	0.235424
TCGA-13-0720-01	-1.4798	-1.46942	-0.0126096	-1.50131	-0.686239	0.843038	-1.69663	0.228671	-1.00015	1.55708	-0.548791	-0.625822	1.52633	0.140084	0.578706	1.23924	1.08806	2.10795	-0.326144	0.474286	-0.938224	-0.957296	-1.27413	0.856264	-0.657599	-1.9995	-0.178839	-0.791659	1.02986	1.38378	0.819866	-0.692957	-0.631885	-1.13932	-0.42713	-1.57619	1.79236	-0.583106	-1.5546	-1.78691	-0.847448	-0.328565	2.50751	0.0943998	0.0563735	-0.745968	-0.0136249	-0.850286	1.05201
TCGA-13-0724-01	-1.00641	-1.01517	1.10695	1.11953	1.16746	0.281464	-0.492288	0.120851	0.825821	-0.666393	0.733147	-0.665656	0.128272	-0.0766817	-0.556303	0.941507	-0.175924	-0.38207	1.40919	0.702408	0.638346	1.85018	-0.875982	0.129679	0.693278	1.20645	0.328365	0.440828	1.3096	0.768276	1.69827	-0.692957	1.56517	0.602423	-1.17058	0.997964	-0.453655	0.399575	1.23907	-0.0831161	0.234593	-0.162988	-0.0784337	-0.126217	0.279644	0.548769	-0.19374	1.09868	1.8582
TCGA-13-0725-01	-0.820231	-0.833196	-0.726495	0.773443	-0.914835	1.51954	0.759294	0.634457	0.895631	1.67099	1.48617	-0.38327	1.883	0.870281	0.954836	1.42156	1.20698	0.894771	1.21765	1.54428	1.12857	-0.884098	-0.213384	1.03972	-0.718743	0.424256	0.498528	-0.119242	-0.956913	1.37834	0.664734	-0.680458	-0.986854	0.729524	0.0374852	1.13421	1.07845	0.19676	0.345817	-0.210666	0.635674	-0.372762	-0.614218	1.2291	1.26439	0.42538	-0.564468	1.35955	-0.368553
TCGA-13-0726-01	-0.365586	-0.380011	-0.750525	1.23121	0.771069	-0.223718	0.816908	-1.26792	-0.84061	0.728607	0.730606	-0.63123	-0.124709	-1.10755	-1.37928	1.93546	1.1712	1.70164	-0.613484	-0.383501	0.110397	0.566236	0.811207	-0.731606	0.731555	0.0433608	-0.112286	1.03484	-1.15859	1.7059	1.04215	-0.692957	1.98132	2.50946	-1.24424	-1.45579	-1.1006	-0.532346	0.883823	0.61699	0.319238	-0.1004	-0.473419	0.77525	-0.618723	-1.01613	-0.745484	-0.953964	1.13967
TCGA-13-0727-01	1.03851	1.03447	-1.26566	0.807296	-1.17654	-0.610879	-0.0466852	-1.20203	0.746097	-0.210199	-0.111495	-0.656955	-0.0243923	-1.34833	-1.40645	-0.68385	1.7612	0.567854	0.513736	1.25017	2.54149	0.5811	-1.45352	1.13984	0.355662	0.740859	-0.960121	-0.019084	-0.326336	-0.223359	2.68079	0.288898	0.438781	-0.841602	-0.306133	0.899823	-0.919032	1.39585	1.96351	0.80503	-0.312021	-0.322509	0.656778	0.612076	1.60015	1.55273	0.585595	0.649316	0.282863
TCGA-13-0730-01	1.02373	1.0274	-0.777744	-0.235285	0.73938	0.988148	0.880668	-0.300359	0.382794	-1.20179	1.75112	1.42714	-0.982062	-0.63659	-0.627115	-1.15455	-1.95048	-0.865611	0.491017	-0.976067	-1.15099	-1.06309	-1.27865	1.93559	0.493236	-2.41167	0.88543	-0.536977	0.833982	0.279931	2.14997	2.39972	-1.51554	-0.926458	-1.20817	-1.13158	1.35048	-1.68094	-0.660158	0.219504	-0.114533	-0.314221	-0.855481	2.77802	1.00793	-2.01801	-0.24917	-0.736506	0.491574
TCGA-13-0760-01	-1.63886	-1.61489	1.66284	-0.4549	-0.386245	-1.86861	0.67829	0.225678	-0.631476	1.58617	-0.759237	-0.555179	1.49834	0.409819	0.753505	1.10876	1.27335	1.47615	-1.40488	0.24713	-1.02889	-1.03703	-1.50563	2.43181	0.522927	-2.30244	-0.31935	-0.0718194	-1.04362	-0.203166	1.32514	-0.692957	-1.38127	0.0919257	-1.35666	-1.56709	2.00428	-0.928805	-0.813934	-1.37305	-0.749644	-0.694537	-0.855481	-1.8265	1.53892	0.463099	-0.879861	-0.244394	1.46002
TCGA-13-0762-01	-0.571284	-0.590142	0.549283	-1.03738	1.38547	0.849524	1.20083	-0.851921	2.01768	-1.42041	0.217295	-0.385714	-1.69514	-0.737951	-0.636566	1.43112	-1.34206	1.31164	2.11169	0.223739	-0.553587	-0.78148	-0.498499	1.12562	0.599711	1.37359	0.228218	0.153425	-1.05936	-0.131139	1.69905	-0.654815	-1.05746	2.14888	0.305686	1.35349	-1.31677	0.826466	0.443016	0.510005	-0.022356	0.318082	-0.767474	0.237733	-0.802074	1.05019	1.59846	0.26697	-0.654804
TCGA-13-0765-01	-1.44979	-1.43801	-0.246342	-1.31741	-0.620499	1.83772	-1.53818	-0.2036	-1.14543	0.977139	-1.32042	-0.665656	-0.0318885	-0.0991128	0.338541	0.0991198	1.22376	2.07618	0.081364	-1.89581	0.0768467	-0.744281	-1.52852	2.29331	1.9234	-1.4008	-0.885461	-1.53196	-1.08591	1.64261	1.51916	-0.692957	2.8313	0.463959	1.64594	-1.55237	1.75017	-1.03277	-1.66039	0.967562	-1.79902	-0.683286	-0.55631	1.57814	-0.610656	-0.840338	-1.06112	-1.114	1.18795
TCGA-13-0766-01	-1.36602	-1.36356	-1.40851	0.718786	1.3298	0.585649	-0.676738	-0.999862	-0.169865	0.396136	0.501124	-0.644699	-0.971465	-0.651941	-1.07528	1.56105	0.842654	0.489087	0.691631	1.21239	-0.160827	1.52019	-0.760455	0.509748	-1.64931	0.336392	-0.189256	0.0882155	-1.16323	1.76098	2.48344	-0.653241	0.503415	0.596417	0.553555	0.700655	0.357036	0.0186623	0.00224851	0.0505239	-0.172381	0.604054	-0.797715	1.28835	-0.306315	0.630835	0.356913	-0.253603	0.15885
TCGA-13-0768-01	-0.804172	-0.814129	-0.249229	-1.42546	-1.17025	0.819406	-0.595659	1.78388	-1.15395	0.205819	1.47918	1.73974	1.2103	1.90225	2.1465	-0.458001	-0.0971039	0.403069	-1.2592	-2.21141	-0.861767	-1.00129	-0.231055	0.417515	-0.787314	-2.32785	1.58932	2.16848	-0.78399	0.763348	1.14312	-0.692957	1.5073	-0.586236	0.601106	0.826549	-0.300132	0.112247	0.0893035	-1.44214	1.35837	-0.547167	-0.822186	-0.746349	-0.563824	-1.05572	1.66977	1.46612	0.471388
TCGA-13-0795-01	-1.38289	-1.38065	-0.929409	-0.819167	0.772149	-1.2607	-1.40611	0.0971972	-0.275793	-1.20803	0.439885	-0.527561	1.03389	0.466373	-0.109247	-0.716638	1.43916	1.09209	0.894057	-0.196465	-1.1712	-1.08274	-0.383592	0.671225	0.982181	-0.759214	-0.17906	0.194967	-0.7106	0.154379	1.79882	-0.692957	-0.663165	-0.633386	-1.47542	0.739602	-0.363404	0.287257	0.783469	0.864998	0.305269	-0.425045	-0.319416	2.07472	0.608654	0.837	-0.102036	-0.46149	0.182627
TCGA-13-0797-01	-1.49076	-1.47627	-1.39989	1.26701	-0.846898	1.23215	-1.50932	0.558698	-0.547232	-1.30396	-0.446917	-0.665656	-1.11535	0.760365	0.429852	1.72426	1.40714	1.13836	0.530887	-0.0997038	-1.19769	0.888136	-0.55133	-1.11885	0.929153	-0.114556	-0.388994	-1.0918	-1.07108	1.59882	0.560439	-0.692957	-0.852739	1.57373	-1.47276	0.737074	-0.148422	0.895627	-0.71073	-1.67903	-0.503191	-0.639171	-0.855481	-1.95722	0.883827	0.727043	-0.775512	-1.29756	1.33089
TCGA-13-0799-01	-1.59512	-1.56988	-1.4089	-1.41273	1.00929	-0.955458	-0.409012	-0.971951	-0.973572	-0.974052	-1.33219	0.250238	-0.367802	-0.990881	-0.570138	0.00618221	0.800544	-1.86744	-0.867552	1.19885	-1.13226	1.29845	-1.58139	-0.286531	-1.0179	1.26513	-0.924028	-1.32417	-1.16381	-0.0569504	-0.595925	-0.682755	-0.792165	-0.870391	-1.25739	-1.54513	-0.925148	-0.865223	-2.05108	-0.451511	-2.30467	0.321208	1.19579	-0.15096	-1.15731	1.20504	-1.04484	-1.39634	0.547403
TCGA-13-0800-01	-0.610783	-0.626345	-0.113694	-0.574681	-0.704855	0.692925	1.42162	-1.28501	-0.812283	-0.944481	-0.636482	-0.658491	-0.26995	-1.3204	-1.51165	-1.15464	-0.118794	0.608669	0.165916	-1.06161	0.300681	1.53984	-1.19867	-1.81407	-0.0835164	1.71699	-1.17179	-1.00363	1.15955	0.721235	-0.466413	2.47722	0.353969	-1.17438	0.866419	-1.2583	-0.74221	1.04351	-1.41425	-1.41071	-1.50247	0.825214	0.843935	1.3419	1.11276	1.66125	-0.518959	-1.29314	0.92679
TCGA-13-0801-01	-1.73394	-1.69843	-1.96413	0.836162	1.14694	-1.43283	-1.76635	1.15511	-0.245205	-1.41525	-1.31042	-0.540276	2.20111	1.29186	1.27363	-0.876202	-0.336158	1.61796	-1.4041	1.01935	-0.926115	1.91475	-1.67716	0.431897	0.345025	-0.373717	-0.82076	-0.912873	-1.10761	-0.597628	-0.589162	-0.684796	1.29233	-0.499303	-0.955644	0.963144	1.37005	1.89571	-1.09866	-0.901747	-1.14704	4.24258	-0.603786	0.344123	2.12518	2.02061	2.8116	-0.38556	1.22545
TCGA-13-0804-01	0.129026	0.114298	-1.29564	0.389153	-1.13367	0.0958255	0.185783	-1.04182	-0.0694021	1.26841	-0.874223	-0.658491	-0.22038	-1.06002	-1.00588	1.26514	0.0633739	1.06361	0.773411	1.54526	0.408478	-0.695716	0.813531	0.887966	1.1516	-0.965118	-0.756948	-0.71337	0.714216	-0.150054	-0.509037	-0.559719	-0.823271	1.08094	-0.676565	1.30971	1.25052	-0.76607	-0.974455	-0.253696	-1.22957	0.379694	-0.730426	-1.78373	1.26565	0.10714	-0.0411161	-1.23135	1.36996
TCGA-13-0883-01	0.240482	0.233686	1.26002	0.542499	1.00788	-1.05445	-0.676124	-0.344942	0.556887	0.176349	1.38334	-0.665656	-0.804853	-0.273649	-0.188287	-1.32518	0.403942	-1.24819	-0.273845	0.74687	-0.0641427	-0.962713	-0.635868	0.330921	-1.53166	-0.781321	1.97829	2.01343	0.56568	0.950692	-0.688771	-0.624976	0.544069	-0.898513	-1.07324	0.54052	-0.130496	-0.46758	-1.03311	0.0536133	1.75253	0.0448061	2.65141	0.00354926	0.396841	-0.351616	-0.0743453	0.60284	0.655064
TCGA-13-0884-01	-0.98485	-0.991687	-0.192306	-1.47862	-1.2511	1.75885	-0.552544	-0.488587	-0.497136	-0.74531	1.11944	-0.655989	1.12748	-0.497151	-0.115065	0.182262	1.23348	0.819029	0.337092	0.899555	0.319534	1.11424	0.796573	-0.13937	1.07302	0.916842	-0.120848	0.846532	1.15239	0.105968	0.897463	-0.692957	2.29604	-0.867456	0.216013	0.430714	-1.10216	0.334891	0.00411867	0.97012	0.552922	2.69634	0.771223	-0.530753	-0.755505	0.708691	-1.08654	0.880111	0.331872
TCGA-13-0885-01	0.623064	0.614493	-0.758295	0.508492	0.604432	-1.50716	-0.143081	-0.276903	2.19674	0.792864	0.715542	0.545608	0.492503	-0.154959	-0.0546111	0.303384	-2.15634	0.102738	-0.345176	2.20434	-0.809662	-1.0217	-1.57582	-0.506524	0.64898	-0.766352	0.201479	-0.579092	1.34803	0.17469	2.27602	-0.692957	-1.05955	-0.643072	-1.12369	0.80102	-0.92214	0.112805	-0.689711	0.1986	0.0481461	-0.594498	-0.825974	-1.51558	-0.454686	0.342383	-0.278375	0.468534	-1.04189
TCGA-13-0886-01	-0.517366	-0.532602	-0.231687	1.36294	-1.10011	-0.950989	0.235462	0.809562	-0.80948	-0.267364	1.66555	-0.665656	1.25303	1.06329	0.702035	-0.963833	0.722392	1.55286	1.90103	0.426804	-0.762842	1.23075	0.294476	-1.51891	-0.581632	0.651459	1.16839	1.26081	1.19676	1.36582	2.08051	-0.657025	0.964003	-0.813625	0.185188	-0.555883	1.00113	0.914546	0.297984	-0.555956	1.11258	-0.28276	-0.855481	0.118498	0.0226074	0.784793	-0.884002	1.42912	-1.52024
TCGA-13-0887-01	-0.187969	-0.199552	0.628599	1.85761	0.857397	-1.24854	-0.509984	-0.0725032	-0.953314	-0.624431	-0.130752	-0.659688	0.489904	-0.034437	0.463766	-0.674499	-0.678326	0.827895	0.928829	1.59613	1.79495	0.639891	-0.331425	0.120431	0.809919	1.08464	-0.637684	0.428858	1.06731	0.634892	0.268723	-0.556773	0.27883	-0.661517	0.761371	0.724792	-0.411493	1.22745	0.641164	0.694638	0.0100333	1.33839	-0.421241	1.04806	-0.600714	0.738354	3.35905	-0.980484	0.452267
TCGA-13-0888-01	1.53856	1.54247	1.50894	0.110017	-0.641943	0.98181	1.53606	-1.25902	-0.0140708	-1.29392	-1.02844	-0.621371	-1.71657	-1.16998	-1.44289	-1.11578	0.528085	-1.72187	1.68209	-0.715648	-0.105195	0.628982	0.0145919	-0.248774	0.606165	1.07988	-1.32876	-0.746466	0.596978	-0.149056	2.29045	1.23726	-1.38628	-1.41417	-0.0645437	0.731132	-1.6092	-0.848499	1.51552	0.138506	-0.945832	-0.582007	-0.775956	0.837686	-1.13524	-0.533767	-0.431194	-0.695379	0.491167
TCGA-13-0890-01	1.05667	1.06155	-0.379886	1.4737	1.35824	1.17238	1.37466	1.46233	-0.916097	-0.44089	1.46157	1.46893	-0.368857	1.47902	0.595476	0.234858	-0.504179	0.718938	-0.182103	-0.41731	-0.203423	-0.854563	-0.916559	-1.21561	0.660697	1.2388	0.942091	1.21903	-0.363296	1.56816	-0.855956	0.596733	-0.592568	0.771166	0.197609	-0.320613	-0.133894	0.472208	0.394743	0.193876	1.01635	-0.750985	-0.732504	1.15174	2.09289	0.448337	-0.0532465	1.96336	0.0840338
TCGA-13-0891-01	-0.556884	-0.575792	0.769696	-0.415652	-1.25807	2.19052	-0.76169	-1.22766	-0.230593	0.00199993	-0.884633	-0.516143	1.91378	-1.15589	-1.24222	-0.349676	1.929	1.38579	-0.947447	-0.465796	1.80883	2.51324	-0.024031	0.869137	0.507861	-0.334826	-0.206049	-0.654477	1.27078	-1.73965	-1.4271	-0.692957	-0.554567	-1.01376	1.01249	1.67499	-0.904106	1.03104	3.24056	0.139326	-1.22316	-0.496207	-0.855481	-1.62511	0.414516	-0.155595	-0.736297	-0.8591	0.832981
TCGA-13-0893-01	-1.10328	-1.10044	-0.321144	0.371721	0.441862	1.62716	0.101828	-0.363267	0.570929	0.249534	0.643981	-0.61706	0.0575692	-0.0598092	-0.631759	1.16434	1.47432	-0.2105	-0.740667	-0.152837	1.11102	0.72992	0.689292	-0.998881	0.966397	0.822827	0.772495	0.0149144	-1.05898	-0.52434	-0.343241	-0.692957	-0.148548	0.785627	0.675203	0.835253	-0.0915537	-1.2336	-0.388782	1.06949	0.4214	-0.511637	-0.0335597	-0.391766	-0.96074	-1.44473	-0.798967	0.39481	0.803125
TCGA-13-0897-01	-0.492274	-0.498582	-0.168911	0.974258	-0.266972	0.130166	-0.772757	-0.556448	-0.625615	-0.629005	0.370123	-0.118577	1.7213	-0.560611	-0.419235	-1.0277	-0.323705	-0.761662	-0.662784	0.532581	-0.903819	-1.17827	0.601427	-1.13167	0.97298	-0.772499	0.72153	1.454	-1.16534	0.67557	-1.02182	-0.670573	1.78109	-0.489777	-1.22733	-1.43225	1.32341	0.0485441	0.146912	-1.71862	0.969853	-0.726772	0.619616	1.6592	-0.0708815	-0.87887	0.0696871	-0.842183	1.26972
TCGA-13-0899-01	1.0138	1.01617	-0.17466	-0.392466	1.89201	0.702303	1.22123	0.116954	-0.480121	1.27268	0.0996044	2.02536	-0.245438	0.134919	-0.45721	1.379	-0.0516771	0.243587	-0.151697	0.414185	0.688355	-0.17531	1.20139	2.20537	1.69345	0.903016	0.0463854	0.795694	-1.11067	-0.754188	-1.15994	-0.689428	-1.18213	1.90493	1.56926	1.48764	0.230723	-0.537105	1.4387	0.149376	0.238624	-0.693476	1.78568	0.539841	0.906258	-0.886434	0.55376	-0.562072	0.140441
TCGA-13-0900-01	0.300936	0.292159	-0.331882	-0.00312438	-1.11601	0.8239	0.599371	-0.106973	-0.0600268	-1.14361	1.22202	-0.447843	0.147207	0.339398	-0.27385	0.952944	-1.61777	-0.346136	-0.944282	-0.264569	-0.45059	-0.984012	0.738254	-1.32577	1.34489	0.299763	1.9247	1.85906	0.771839	1.70401	-0.134121	-0.679803	-0.0202706	1.58436	-1.0828	-1.55237	-0.885129	0.786522	0.0765662	0.963104	1.78546	-0.740353	-0.767536	-0.906072	2.107	0.180842	-0.0225522	0.661834	-0.734197
TCGA-13-0901-01	-1.09228	-1.09999	-0.485031	-0.747742	0.860502	-1.02228	-0.605292	-0.35005	1.14102	-1.04702	0.902034	-0.567503	-0.699953	-0.140646	-0.115628	0.589547	-0.957677	0.12064	1.44332	1.73926	0.862552	0.624125	0.0528239	-0.421586	0.540147	1.78559	1.13801	0.393291	0.262281	-0.44096	-1.17468	-0.692957	-1.30538	0.528306	0.636773	-0.129076	-0.920794	0.89747	1.1118	-0.880749	0.99656	1.67476	-0.808883	0.766307	0.130495	1.60102	1.82761	0.392733	-2.08707
TCGA-13-0905-01	-1.56466	-1.54865	-1.73947	1.00724	-0.966365	1.84514	-1.05807	0.188465	0.849519	1.05439	-0.782843	-0.663526	0.831907	0.7091	0.114766	2.0854	1.31253	1.36601	1.91884	0.548888	1.08734	-0.787624	-0.202562	0.276096	0.717304	0.787806	-0.129138	-0.38559	1.06075	1.37923	-0.323391	-0.679214	-1.02053	1.8159	2.37883	0.952126	0.604167	0.76529	0.270945	0.0634951	-0.756958	-0.226257	-0.831764	1.74063	-0.630486	0.691189	1.84879	-0.919468	0.994083
TCGA-13-0906-01	1.49746	1.5011	-1.54977	1.41149	1.00168	1.12198	1.10313	0.295009	1.09873	0.537919	-0.734974	-0.570234	-0.771677	0.393467	0.436542	0.355554	0.491589	1.08954	0.0568963	0.493759	-1.05897	-1.13526	1.18655	1.03938	1.60756	-1.59554	-0.948892	-1.11447	-1.11067	-0.0813433	0.536723	0.423039	-0.320599	0.140747	-0.860912	-1.55192	-0.116475	0.135461	-0.75359	0.528792	-0.78315	-0.533655	-0.357971	-0.731962	1.87602	0.478964	0.539101	-0.674793	0.126987
TCGA-13-0908-01	-0.554551	-0.565263	0.911492	-0.828839	-0.926995	0.85253	0.439258	0.444068	-1.04833	0.906484	1.07112	-0.660031	-0.434537	0.428661	0.157439	0.612098	0.618479	-0.508439	-0.623741	-1.24808	-0.767769	0.605706	0.259709	-1.5197	-1.30204	0.110839	1.36483	1.29199	-0.935623	-0.334054	-1.30885	-0.60707	-0.501576	0.037057	-0.923045	0.497186	0.642186	-1.18479	0.254259	0.32855	1.15051	-0.425999	-0.855481	0.711837	-0.624918	-0.860248	0.0790407	1.20917	0.348509
TCGA-13-0911-01	-0.346094	-0.361559	1.31507	0.35391	0.883813	0.305654	-0.116496	0.50113	-0.194006	1.07219	1.25733	-0.581589	-0.110997	0.621022	0.278604	1.23764	-1.66972	0.633682	0.656308	0.0917421	0.903704	0.900287	0.220749	1.74822	0.30385	0.606074	1.12084	0.974217	-0.944415	0.654207	-1.04641	-0.671865	-0.266413	1.77019	1.58624	-1.56069	0.456983	0.250359	2.36744	0.333083	0.64697	-0.305612	-0.176907	1.61269	-0.379418	-0.374432	0.142931	1.05373	-1.32656
TCGA-13-0913-01	1.09334	1.09117	-1.52261	0.588208	-1.12056	-0.106974	0.754294	-1.25119	0.0109373	0.833771	-1.06386	2.19743	-0.764031	-0.929113	-1.38025	-0.970018	0.120121	-2.12477	1.41047	-0.296583	2.06546	-0.129379	-1.36845	-0.320736	0.602966	1.72884	-1.18117	-0.892134	-1.16157	-0.354285	-1.07752	0.1484	-1.38565	-1.37748	1.30843	1.31668	-1.75974	-0.455768	-0.850434	0.635234	-1.60212	1.31202	2.61912	1.55229	-0.683852	0.418701	3.33287	-0.105267	-1.63118
TCGA-13-0913-02	-0.218526	-0.231681	-1.80585	0.921735	0.854032	-0.774597	-0.0662394	-0.0167067	0.192232	1.38823	0.496124	1.15977	-1.08321	0.278093	0.673374	0.412674	1.19049	-1.98815	0.0942963	1.20277	1.35621	-0.583797	-0.36284	1.66172	0.520981	0.562266	0.82732	0.610502	-1.18701	1.5462	0.0275531	-0.692957	-1.10048	-0.0424977	-0.714671	1.26566	-0.0579871	-0.492056	-0.331999	0.967653	0.179377	-0.475599	-0.335034	0.3053	-1.14141	0.232801	0.676621	1.01985	-2.16037
TCGA-13-0916-01	-1.52447	-1.50526	-1.12616	0.802925	-0.861226	0.288601	0.193755	1.0477	-0.840341	-1.39317	-1.33466	-0.630687	-0.133625	1.51788	0.416437	1.3435	0.94778	-2.01401	-0.923315	-1.08169	-1.158	1.32226	-1.68085	-0.78213	-2.2831	0.699808	0.984443	-0.230046	1.5348	-1.66012	-1.41008	-0.682426	-1.26119	1.66909	-0.502165	0.37348	-1.12988	-1.61432	-1.76129	-1.23348	-1.3418	1.57855	-0.374008	1.9252	-0.793721	0.36588	-1.01489	-1.26664	-2.58775
TCGA-13-0919-01	0.951551	0.946285	1.69264	-0.131838	0.907994	-0.635323	1.6375	-0.53816	1.06284	1.08486	0.766462	-0.64984	1.12108	-0.36188	-0.637556	-0.300784	-1.87496	0.381391	-0.814146	-0.870286	0.437467	-0.40519	0.17151	-0.170672	0.395371	0.475151	1.10495	1.74768	0.739673	-1.37446	-1.24721	-0.6653	0.642705	-0.501933	-0.733969	0.847035	1.80973	-0.145727	2.30766	1.43586	0.975503	-0.7206	-0.855481	0.568525	-0.720153	0.618774	-0.584133	-0.39996	0.836195
TCGA-13-0920-01	0.780328	0.776274	1.01186	1.00727	-1.11943	0.137348	1.10669	1.2585	0.257154	-0.748739	-0.23252	2.58806	-1.16046	1.29719	1.28366	0.737457	-1.02853	-0.781458	0.0941215	-0.249472	-0.867482	-1.21599	-0.531185	-0.341012	0.283742	1.01341	-1.18471	-0.597634	0.317023	0.811914	0.844602	0.671279	-0.779645	0.744849	0.700452	0.759329	-1.15314	1.19727	-0.281052	0.631186	-0.174316	0.644387	1.89866	1.02174	1.69863	1.11469	0.391319	-0.59735	0.486895
TCGA-13-0923-01	-0.747965	-0.755785	0.887336	1.546	0.735868	-0.130948	-1.23806	-0.745005	-1.08618	2.267	-1.31153	-0.649391	0.654702	-0.56983	-0.73121	2.05433	-1.52365	1.40622	1.97791	0.886212	1.66276	-0.349467	-0.868507	0.0137737	0.211005	2.3548	-1.2649	-1.39486	-1.00017	-0.527224	-1.10109	-0.602915	-0.530911	2.33725	1.74417	-1.17054	0.279332	0.66057	2.23272	0.0582822	-1.92171	1.21817	0.54993	1.03974	-0.698167	0.458895	2.1061	-1.22471	0.517053
TCGA-13-0924-01	-0.484518	-0.493742	-0.726855	-0.371864	-0.943702	1.81682	-0.44103	0.734703	2.01854	1.3247	-0.0366231	-0.665656	1.90681	0.910991	0.898962	1.52116	0.935211	0.425243	0.890211	1.02922	0.360368	1.00963	-0.141779	-0.0370663	0.0784554	0.320063	-0.827998	-0.778429	1.37823	0.332422	-0.972142	-0.674457	1.41743	1.61652	0.640222	-1.57619	1.61082	0.364331	1.07476	0.812208	0.131869	1.38215	-0.0539877	0.117191	0.337951	0.650521	1.2181	-1.22873	0.877121
TCGA-13-1403-01	1.37613	1.37033	-0.314682	0.996006	1.34112	-1.35964	0.618506	-1.25213	3.06062	1.37244	-0.362692	-0.658776	0.564997	-0.941367	-1.22365	0.205868	0.541983	-0.313298	0.227031	0.733982	-0.426874	-1.01302	0.756357	2.34503	0.197957	0.535233	1.14985	1.00273	1.17699	0.153972	0.00603684	-0.692957	0.236799	-0.752259	-0.370242	0.984129	0.32906	0.546216	0.0487683	0.527365	0.30531	-0.770999	-0.699522	-0.597549	-0.722862	0.598064	-0.706656	-0.987815	0.41022
TCGA-13-1404-01	-0.761951	-0.771195	-0.530583	-1.05494	-0.37873	0.494621	0.795466	1.20092	-0.746112	-0.0225996	1.2956	-0.64855	-0.211106	1.46833	1.09631	1.01145	0.0836742	-0.294895	-1.14938	1.37116	-1.00911	1.31274	-0.240372	-0.522776	-1.80091	-0.209746	0.855609	0.895983	0.45179	0.105419	-0.788414	-0.410985	-0.306283	0.821717	-1.55374	0.562528	-0.0644716	-0.366428	-0.541633	-1.60985	0.845369	-0.596975	-0.575614	0.472883	1.79512	1.12207	-0.789438	1.1809	0.400598
TCGA-13-1405-01	-0.539562	-0.549443	0.900069	-1.33272	1.36301	-0.94306	-1.05747	0.655192	-0.0966999	1.60143	1.06688	-0.637403	1.30991	0.620052	0.551681	-1.4292	1.7594	-0.407799	-1.42405	-0.324132	2.23379	-1.27927	-0.713769	0.357529	-0.343065	-0.801155	1.16822	0.98875	-1.07767	1.086	-1.53903	-0.692957	0.234096	-1.15185	2.36293	0.941344	-0.281148	-0.505641	1.58115	-0.379571	0.893311	0.804207	-0.783773	1.03244	-0.523968	-1.52624	0.139829	0.316477	0.961548
TCGA-13-1407-01	-0.547289	-0.566817	0.202853	-1.07356	-0.606201	0.466653	1.57013	-0.751383	-1.03764	-1.33449	-1.09873	1.02459	-1.46291	-0.889047	-0.902802	-0.0378829	0.251088	-1.92364	1.54061	0.970158	0.0296892	1.07164	-0.101	-0.217567	-0.0899878	1.58249	-1.21101	-1.09691	0.37152	-1.51877	-0.388762	-0.527692	-1.26858	-0.0894505	0.701169	-1.57619	-1.65323	0.184028	0.166604	0.226896	-1.0231	-0.481685	-0.837189	-1.436	-0.818369	0.508364	-0.482426	-1.18165	-1.86805
TCGA-13-1408-01	1.57426	1.57371	0.265466	-0.802235	1.09371	-0.371907	-0.256577	1.54482	-0.20768	-1.12294	1.71682	0.0219317	-0.0187251	1.3902	0.927694	-0.609516	0.103853	-0.0915011	-1.42405	0.56678	-0.722957	0.710014	0.947624	0.0735493	1.05332	0.810492	1.43329	1.68129	-1.04277	0.77115	-0.6484	-0.687174	1.29867	-0.660923	-0.593299	-1.57619	-0.896213	-0.160077	1.59802	0.248267	1.23507	-0.606623	-0.800916	1.94635	1.33183	-0.750394	-0.435992	1.74903	0.512399
TCGA-13-1409-01	1.1378	1.13209	1.23735	0.348776	-0.56798	-0.329304	0.192442	-1.19262	0.436682	-0.395262	0.929051	-0.664158	-0.835221	-1.24201	-1.46881	-0.416134	0.142923	-0.674574	2.19331	0.973521	-0.535484	1.07553	-0.170682	-1.12906	0.965527	0.555291	-0.872162	-1.20068	0.566568	-1.09901	0.269766	-0.649978	-0.266107	-0.755755	-0.632452	-1.33098	-2.00675	-0.380047	1.14528	1.16355	-0.313829	-0.240543	-0.552566	0.42535	1.06908	0.843001	-0.592457	0.511368	-1.95648
TCGA-13-1410-01	-0.83265	-0.842474	-0.958616	-1.06881	1.20835	-1.58375	-0.662806	0.672026	-0.800907	-0.258828	0.9548	-0.521329	1.53822	0.831522	0.776681	0.127999	0.864128	0.800566	-0.749381	-1.68939	-0.940064	0.888601	-0.500798	0.529303	0.817161	1.16033	0.74475	0.950297	1.26122	1.25302	-0.101738	-0.686513	1.6806	-0.143044	2.03263	-0.0145937	-0.745678	-0.186255	-0.134229	1.72434	0.583992	-0.75032	-0.855481	-0.416483	-0.468603	-1.22209	-0.715223	0.390999	0.373262
TCGA-13-1411-01	0.908605	0.914558	1.74164	-0.958231	-0.866548	-1.78849	1.60049	0.983438	-1.01794	-0.296416	1.48602	-0.171125	-1.33603	0.885061	0.614123	1.07521	-1.81033	-1.20092	-1.42405	-1.58867	-0.57449	0.684659	1.67648	1.25315	-0.0554362	-0.442532	1.87394	1.29109	-1.02425	0.929362	0.174406	-0.686645	0.639306	1.63934	0.194653	0.0862746	0.974724	-0.963129	0.641555	0.033231	1.29998	-0.719731	-0.841891	-1.16462	1.02355	-1.28943	-0.674612	0.866344	-0.975341
TCGA-13-1477-01	1.81149	1.81065	-0.816696	0.0636945	0.866852	-0.814037	0.618635	-1.14526	-0.96535	-0.999279	0.0756276	-0.379991	-0.580657	-1.09915	-1.05956	-1.52253	0.239715	-1.22976	1.16218	0.209775	-0.584796	-0.48514	-0.523792	-0.881333	1.4872	-0.00362393	-0.592952	0.402301	0.470937	-0.544633	2.04288	0.0316822	-0.743049	-0.985171	-1.07003	0.955571	-1.03001	-0.980736	-0.663111	1.1148	-0.28835	-0.502943	0.486194	0.876537	1.16113	0.870556	0.694147	0.743941	-0.24205
TCGA-13-1481-01	1.20387	1.20771	1.25353	-1.19032	-0.593253	0.18604	1.40632	2.08495	0.250816	-0.556941	1.79722	-0.557231	-0.739893	2.34149	1.80796	-1.19877	-0.380254	-0.911429	0.247586	-1.04908	-0.772438	0.705679	0.56832	-0.447002	1.09837	1.30375	1.12256	1.58269	-0.942995	0.218363	0.897489	0.281991	0.141975	-0.601513	0.380593	0.564679	-0.431384	1.15882	0.0269614	-0.147417	1.24857	-0.559281	-0.768536	0.533195	1.35809	0.810982	-0.691567	1.13534	0.257129
TCGA-13-1482-01	0.0793591	0.0675943	-0.0638704	0.910384	1.23196	-0.645291	-0.883274	-0.62057	-0.124844	-0.584363	0.463382	-0.658947	0.224779	-0.470393	-0.773626	-0.0951077	1.2528	-0.207328	-0.200664	1.8615	-0.374628	-1.12696	-0.621033	-1.98966	-1.30275	-0.679686	0.689993	1.23489	0.891064	-0.326437	-0.0163666	-0.688566	-1.32797	-0.378679	-1.53627	1.14341	-1.64875	-0.738279	-0.282809	-0.556567	0.626201	-0.191241	-0.0710691	0.606838	1.65297	-0.730932	-0.715182	0.196062	0.179555
TCGA-13-1483-01	1.00192	0.999533	-0.285423	0.367912	-0.670287	-1.02737	0.722496	-0.820254	-0.141938	2.13384	0.979393	-0.11167	-0.248161	-0.878691	-0.738658	-0.785571	0.232393	0.507181	-0.944453	0.758168	-0.255485	-0.518093	0.701903	1.47219	0.0727798	-0.524228	1.32451	1.50062	-0.722231	0.544789	0.787308	-0.672059	-0.898156	-0.409573	-1.37482	-0.858807	2.90377	-0.404928	0.179798	0.0311696	0.928601	-0.551258	-0.132404	0.335205	-0.729953	0.228457	-0.781518	0.348387	0.426433
TCGA-13-1485-01	-0.0420937	-0.0552466	0.136219	-1.21658	1.07813	-0.053661	-0.873688	-1.00849	0.184394	-0.656869	1.67562	-0.665656	-0.662339	-0.971059	-1.07962	0.0716786	0.880036	1.26375	0.215375	-0.501404	-0.923353	0.857559	0.141701	0.504312	0.29501	-0.694712	1.91258	2.26624	0.52894	0.805394	0.0632226	-0.150806	2.03086	-0.334665	-1.2942	-1.53739	0.000879062	-0.0519637	-0.626149	0.16203	1.77556	-0.457969	1.38134	0.912111	1.17867	-0.352614	-0.433548	1.32013	0.975527
TCGA-13-1487-01	-0.149202	-0.163826	-0.260531	0.771606	-0.57909	-0.411557	1.46033	-0.829922	-1.18049	-0.912804	1.32472	-0.11697	-0.786226	-0.842826	-0.95688	-1.51547	0.837576	-1.0411	1.46043	0.49629	-0.915468	-0.56778	0.71408	0.784334	1.25988	0.398895	1.1339	1.48223	-1.1548	0.868204	0.587318	-0.37924	-0.274884	-0.580682	-1.18962	-0.847497	-0.0695764	0.232232	0.0327918	-0.847021	0.935973	-0.473596	0.766205	1.20886	-0.4494	0.276667	-0.949105	0.453034	1.00151
TCGA-13-1488-01	-0.0888663	-0.0985861	1.12057	1.89421	1.15952	1.06041	0.572109	0.958049	0.902352	0.76764	0.798949	2.33521	1.87207	0.973499	0.847706	0.786587	1.05972	1.41281	-1.21504	2.09584	-0.548263	0.594693	-0.145458	0.625154	0.535417	-0.0189108	0.351155	0.00909797	0.837926	0.406719	0.328206	-0.692957	0.5231	0.566248	-0.14553	-1.51643	1.24147	0.193735	0.074496	-0.194196	0.0992887	-0.610679	-0.789098	0.884539	-0.162131	0.559341	-0.710519	0.193406	0.0054767
TCGA-13-1489-01	0.675229	0.672962	1.7835	-0.46395	-0.963309	0.753185	-0.0243886	-1.29312	-0.269796	-0.282481	-1.31312	2.59055	-0.744573	-1.25863	-1.44441	0.846437	-0.293899	0.947158	1.34577	0.957383	-1.07761	-0.609436	-0.0458138	0.60401	1.1156	0.162835	-1.39576	-1.45235	-1.14231	1.09462	-0.135643	0.37923	-0.165636	0.259446	-0.164165	-1.26462	1.30996	0.279829	-1.28828	1.00078	-1.25632	-0.674272	2.13192	0.748189	-0.674188	1.21979	0.208112	-0.898502	-0.744828
TCGA-13-1489-02	0.0160925	0.0108051	1.34285	-1.16777	0.862596	-0.17986	-1.34323	-0.881019	0.493171	-0.128654	-0.545241	2.42117	-0.992293	-0.803726	-0.737519	1.33568	-1.26532	1.67963	0.203504	-1.55134	-1.16035	-1.13602	0.213706	1.88763	1.09854	-0.396494	-0.187889	0.118812	-1.14796	2.06109	0.168838	-0.670573	1.84673	0.989055	-0.387089	-1.29043	2.91067	0.470797	-1.52436	1.23229	-0.422161	-0.671185	2.1006	0.772495	-0.702262	-0.216694	-0.530608	-1.05627	-0.206935
TCGA-13-1492-01	-1.29288	-1.29012	0.611915	1.13638	-0.514176	0.483652	0.264005	-0.770544	-1.15548	-0.754108	0.268875	-0.625337	0.401768	-1.04172	-0.818866	1.03351	-2.29003	-2.06691	-0.89758	-0.324987	-0.0813593	-0.923585	-1.60559	-0.731709	-2.26102	-2.16596	-0.658855	-0.4789	1.19872	-2.3497	-1.04404	-0.692957	-1.47471	-0.0739106	-0.823331	0.278257	-0.53041	-0.636822	-1.67781	-1.82742	-1.18969	-0.736844	-0.75503	-0.827041	1.62503	0.533498	-0.341095	-1.16232	0.537135
TCGA-13-1495-01	1.21261	1.20383	-0.579812	0.570199	1.24151	-0.514059	-1.33244	-1.11134	-0.21468	1.44306	0.384833	-0.665656	0.774589	-1.19741	-0.692408	1.5352	-0.14327	0.682118	-1.33757	1.21882	0.812265	-0.729331	0.383741	0.874403	1.44063	0.975905	0.252335	0.111069	0.819228	0.182055	0.90851	-0.692957	0.0584712	1.66418	1.30957	0.643188	0.85285	-0.789487	1.09339	0.345967	-0.00881697	-0.649629	-0.855481	-0.434342	-0.256979	-1.07485	0.206578	-0.138782	-2.07979
TCGA-13-1496-01	-1.42787	-1.41796	-1.37579	-1.13007	-0.456295	-1.64048	-0.662577	0.935081	-1.15216	-1.16529	-0.275918	0.0427415	1.70926	1.06729	1.18352	2.03586	-0.783048	-0.804652	-1.42405	-0.0954111	-1.11014	0.809291	-0.775753	-1.00078	0.351024	-0.505516	-1.03637	-0.314992	0.983863	-2.05217	0.33677	-0.692957	-1.45311	2.15616	-1.48107	0.656578	-0.200269	1.72456	-1.02878	-0.710531	-0.64829	-0.799528	-0.855481	-1.66085	-0.923868	1.41176	0.494444	-1.13699	1.3313
TCGA-13-1497-01	0.385593	0.383863	-0.386781	2.2722	1.34268	-0.515269	0.176154	1.72675	0.305814	-0.937902	-0.0514536	1.13201	-0.111672	1.72584	1.4993	-1.02004	-0.749971	1.22865	-0.67598	1.85976	-0.97264	-0.568365	0.664972	-0.763791	-0.380361	0.0152056	0.4216	0.791115	1.09241	-1.91356	0.495453	-0.692957	-1.10753	-0.631678	0.818589	1.02104	-0.552997	0.233823	-0.384058	-1.15836	0.567686	1.52585	0.127215	-0.433856	-0.740406	0.443574	-0.394423	-0.932094	-0.644021
TCGA-13-1498-01	-0.835267	-0.843175	-0.209187	-1.54023	0.0561633	0.879339	-1.08211	-0.598529	-1.1641	0.373513	-0.0653164	-0.665656	-0.088345	-0.694907	-0.315055	1.28234	0.631776	-0.31274	0.426598	0.11572	-1.15824	-1.21735	-1.69833	0.0836071	-1.30124	-0.718457	0.405977	0.674578	0.431659	0.652532	-0.272613	-0.692957	-1.06824	0.974151	0.121309	0.481004	0.491193	1.31066	-0.406679	-0.581496	0.22138	-0.71765	0.515361	-0.690992	-0.81272	0.974214	-0.817654	-1.08158	1.18568
TCGA-13-1499-01	1.56649	1.56471	-0.287987	-0.567515	1.73113	0.507766	1.45872	1.67874	0.99828	0.458755	1.40978	0.69406	-0.0288761	1.95043	1.76507	1.14154	-1.04005	-0.375132	1.44242	-0.317599	0.832489	1.01166	-0.252602	-0.736855	-0.101736	0.121535	0.557912	0.0536687	-0.995247	-0.564002	0.339065	1.4612	-1.02617	1.71489	-0.5635	-0.476113	0.219458	-0.156704	0.655998	0.0870749	0.891453	-0.487575	1.41539	0.46489	-0.803027	0.476561	-0.480588	0.612451	-0.245072
TCGA-13-1501-01	0.346619	0.333056	-0.447618	-0.716377	-0.953694	1.76784	1.39981	0.543576	0.0925582	1.72138	1.70561	0.208508	1.14795	0.578663	0.161589	-1.21236	0.206879	1.36017	0.920885	-0.125152	0.235926	0.783305	-0.409076	-1.02071	-0.889026	1.17611	1.05547	0.82198	1.78539	1.44149	0.0577887	-0.685588	0.00652616	-0.683087	1.17912	-1.57619	0.0898184	1.05108	0.301524	0.896915	0.59861	-0.582674	-0.323072	-0.0368453	-0.628308	0.820122	-0.937995	1.01101	-1.14924
TCGA-13-1505-01	-0.958866	-0.962132	-0.621758	-0.642709	0.835826	1.74775	1.37408	1.3303	-0.667859	-0.300301	1.76452	-0.649167	-1.1791	1.08744	0.963868	1.39328	0.829237	-1.41826	0.66027	-0.713281	0.0657668	1.02405	0.0855943	-1.87931	-1.95227	-0.787295	0.994629	0.440147	0.657789	0.163497	0.631414	-0.673484	-1.17873	1.95115	0.396714	0.210817	-1.21925	-0.544358	0.0742584	-0.646181	1.28404	-0.574523	-0.784157	1.11666	0.714923	-0.831845	-0.743347	1.09833	-1.58954
TCGA-13-1506-01	-1.09849	-1.09808	-1.86152	1.3233	-1.01076	0.996421	0.997635	0.239821	0.668778	1.69864	-0.169817	1.46469	0.165704	0.59916	0.398975	0.801128	0.409624	0.475459	-0.339486	0.746909	1.60562	-0.931132	0.760609	2.1107	-0.464102	-0.24579	-1.11228	-0.961209	1.0597	1.00077	0.664637	-0.637821	0.450719	1.05678	1.57471	0.745648	0.596106	1.18508	0.159121	0.568284	-1.53104	0.476871	-0.329028	0.040561	-1.10143	-0.247011	0.785112	-0.500323	-1.04205
TCGA-13-1507-01	-0.819033	-0.827202	-1.36113	0.143373	0.722159	-1.29255	-0.931434	1.35618	-0.680793	-0.421921	1.35446	1.68726	-0.111534	1.64836	2.20459	1.05452	-1.05552	-0.259698	-1.26295	-0.618534	-1.05661	0.592625	1.24313	1.22705	-0.171366	-0.83253	1.04326	1.67363	0.41844	0.885653	1.59648	-0.684137	0.985304	1.31616	-1.24865	-1.55067	0.337413	0.913015	0.370753	0.0178772	1.43047	-0.744119	-0.0594981	1.34184	0.488743	0.544845	0.098502	0.25279	0.750127
TCGA-13-1509-01	-0.968777	-0.978455	-0.1672	0.394089	-0.640515	1.57829	0.00779206	1.26529	-0.359269	-1.1929	0.958122	-0.642867	1.25383	2.08268	1.36319	0.120332	1.09828	1.68498	2.37969	0.934325	0.46469	1.69891	-0.857615	-1.1622	0.197154	1.02247	0.458446	1.0989	1.02698	0.556816	0.713668	-0.68539	0.319384	-0.366609	-0.51235	-1.54819	0.346903	1.57327	0.287343	0.698277	0.987882	-0.00502514	0.193581	0.854281	1.51304	1.39147	0.0134338	0.665961	0.624059
TCGA-13-1510-01	-1.05105	-1.05448	-0.159824	1.4174	1.0606	0.368385	-0.323483	-0.880242	0.591739	0.964549	0.353656	1.46786	0.970319	-0.801097	-0.828472	1.47022	0.302377	0.42827	1.46216	1.79631	0.703724	1.34128	0.38631	0.337893	-0.123022	-0.131356	0.208006	-0.0123327	0.628299	0.318846	0.160658	-0.651858	0.977649	1.56774	-1.24741	1.09285	-0.898802	0.970304	-0.0360535	-0.988019	-0.632218	-0.104257	-0.0851376	-0.829132	-0.912156	1.34325	0.305208	-0.697721	-2.10494
TCGA-13-1511-01	-0.372548	-0.38328	-0.230242	-0.472224	-0.739548	-1.59463	-1.32911	-1.05822	0.2953	-0.028336	0.593623	-0.665656	1.31865	-1.00223	-1.11559	1.3486	1.34542	0.0618284	0.370071	-0.193756	-1.0523	1.34426	0.397421	0.865746	0.647997	-1.58895	1.13108	1.1094	0.874937	0.583833	-0.380446	-0.692957	-0.248949	1.46553	-0.190559	-1.10593	-1.58463	-1.23613	-0.0680993	-1.61781	0.665935	-0.676229	-0.814668	-0.690983	0.885457	-0.669969	0.468395	-0.669712	1.0782
TCGA-13-1512-01	2.16397	2.17805	-0.558253	-0.658292	0.888423	-0.346808	1.01645	-0.0111031	-0.155068	-0.158936	0.731104	-0.647264	-0.333784	0.291065	-0.202308	-0.330772	-0.598849	0.117826	-0.770331	-0.573955	-0.946526	-1.09816	-0.562477	-0.366869	0.144907	1.62752	1.48716	1.1094	1.33787	-0.363561	0.245746	-0.692957	-0.896337	0.223987	0.794795	-1.08387	1.72604	-1.19664	0.667109	1.44209	0.906104	-0.71765	-0.855481	-0.414191	-1.06232	-1.68463	-1.0975	-0.622117	1.07319
TCGA-13-2060-01	-1.44921	-1.44048	-1.0857	0.00721545	-0.728651	-1.69126	0.466206	1.29972	-1.03751	-1.32048	-0.342274	1.00466	0.359002	1.08367	1.90435	1.86339	-0.636776	-1.45283	-1.09611	-0.466161	-1.1818	1.5022	0.0219941	-0.89684	0.666512	0.448801	1.26113	-0.742537	-1.05069	-1.54283	-1.19335	-0.692957	-0.279129	2.62277	-0.550113	0.576351	-0.710808	-0.824065	-0.494114	-1.23176	0.659036	-0.754809	-0.837947	-0.126013	-0.979414	0.014259	-0.732924	0.778597	0.936436
TCGA-20-0987-01	-1.65321	-1.62787	-0.655904	-0.63003	0.93906	1.82673	-1.71418	1.65735	0.959867	1.37863	-1.22264	-0.629115	1.14388	1.95408	1.5983	0.769532	1.23315	-0.683153	-1.34486	-1.82989	-1.08092	-0.816081	-1.01846	0.820853	-0.115459	-1.26476	-1.24861	-1.05197	-0.741115	0.920337	-0.612761	-0.0328688	-1.28052	0.544923	1.74381	1.15906	1.4133	0.967994	1.00868	-1.06006	-1.51944	-0.777945	-0.855481	-1.86893	-0.115161	-0.38685	-0.451717	-0.625362	1.0634
TCGA-20-0991-01	-0.883279	-0.884663	0.928537	1.56492	-0.34409	0.124565	0.788998	2.19626	-0.518931	0.793643	-0.546913	2.25365	-1.08807	2.35551	1.95596	1.32418	-0.0423238	-0.717041	-0.748696	-1.01082	-0.923771	-0.347468	-0.439998	1.18164	-0.10053	0.292186	-0.657479	-0.423945	-0.713278	-1.20838	2.09358	-0.692957	-0.444619	1.55403	-0.597697	-1.55461	0.919501	0.702595	1.03803	-0.054094	-0.582146	-0.766035	-0.823942	-0.275681	1.41728	0.0814628	0.767466	0.280112	-0.448553
TCGA-20-1682-01	-0.454173	-0.453482	0.622909	-0.539454	1.30403	2.37225	-0.827243	0.711488	0.0211862	1.70785	1.14727	-0.640156	1.63037	0.963441	1.11762	-0.0993498	-2.0722	-0.00283497	0.13718	0.590334	0.482553	-1.04605	-1.65719	-0.26054	0.0883273	-1.58914	1.01925	0.168199	-1.18214	-1.19786	0.921344	-0.692957	-1.31942	-0.735109	0.61686	0.77633	1.52221	0.154712	0.659118	-1.7142	1.02877	0.202607	-0.855481	-0.699659	1.85415	-0.631094	0.573382	0.558808	0.364825
TCGA-20-1683-01	1.13704	1.12185	-1.92609	-1.57602	-0.412649	-1.8012	-1.76466	1.98667	-1.13991	1.87015	-0.537998	-0.656671	-1.84151	2.03141	1.38061	-0.314943	-2.21086	-0.634387	-0.270988	0.187291	-0.0800253	-1.10407	-1.69535	-1.58389	-1.59669	-1.11425	-0.547924	-1.11975	0.213095	-1.10328	0.115525	-0.684269	-1.48405	-0.819194	1.74224	-1.57619	-1.40128	-0.823263	0.627855	-0.549089	-0.449118	-0.420524	-0.849424	-1.85808	-1.01683	-1.92856	0.573341	1.48606	-2.62978
TCGA-20-1684-01	-1.59195	-1.56962	0.391243	0.895799	1.26386	0.868023	1.30633	-1.28302	-0.853637	-0.812641	-1.1215	-0.645033	-0.915805	-1.3033	-1.15829	0.807085	-0.00911657	0.0824493	1.0522	0.672708	-0.323418	0.835569	0.880702	-1.10991	-1.86608	1.16596	-1.29548	-0.960317	0.755776	0.865091	-0.755574	-0.692957	-0.889607	1.0136	-0.0756123	0.263598	-1.7709	0.339419	-1.63965	-1.32167	-0.622023	1.04385	1.07892	-0.535083	-1.04284	1.69744	-0.807643	-0.157686	-1.57058
TCGA-20-1685-01	-0.362579	-0.365765	-1.38045	-0.501755	-0.476275	-0.242134	0.917297	-0.870713	-0.320028	0.258848	-1.12504	1.90498	-0.618325	-0.620155	-0.721498	0.759864	-0.932022	-1.61395	0.070593	0.451226	-0.412264	1.37801	1.58099	0.237287	0.564677	0.0920301	-1.13609	-0.735852	-0.949062	-0.0828189	-0.858943	0.145498	-0.101452	0.693802	-0.560938	0.300605	-0.560885	0.298585	-0.913676	-0.580785	-0.814872	0.75827	2.03828	-0.635193	-1.07864	0.037157	-0.781518	-0.777005	-2.11189
TCGA-20-1686-01	-0.946874	-0.952655	-0.170838	0.0672289	1.0844	1.20512	-1.0025	0.802035	0.248898	-0.0612302	-0.739156	-0.665656	1.60949	-0.158196	1.13778	-0.746475	-0.377227	-0.225996	-1.21646	-0.936556	-1.08172	-1.24674	-1.22292	1.24449	0.496005	-0.544008	-1.0525	-0.596255	0.318092	-1.76805	1.20092	2.26003	-0.660781	-0.161791	-0.753402	1.13468	0.70393	3.97076	-0.548773	-1.77676	-0.0674094	-0.256173	0.143474	-1.37368	0.792712	3.08005	4.60202	-0.986685	0.896372
TCGA-20-1687-01	0.670498	0.670277	-1.09713	-0.192657	-0.261337	0.953904	-1.04061	0.253014	0.842705	0.866735	1.17697	-0.665656	0.857191	0.185231	0.252442	-0.890717	1.30257	1.14749	-0.0762469	0.639934	0.239486	0.0868183	-0.227759	0.553225	-0.431305	-1.38795	0.512674	0.261685	-1.0258	1.41889	-0.104776	-0.692957	0.0111863	-1.41572	0.147798	1.07509	0.667038	0.350464	-0.323907	-0.526082	0.600445	-0.695991	-0.283957	-0.416645	-0.156238	-0.203726	0.141288	1.26431	0.982254
TCGA-23-1021-01	1.14786	1.14319	-1.48283	-0.763591	1.49786	0.394943	-0.661752	-0.895858	-0.380499	1.3327	-0.72913	-0.446342	-0.33355	-0.892295	-0.582594	-0.441028	0.27794	1.69584	1.55249	1.07504	2.83025	-0.780334	0.463718	0.642305	1.32718	0.886197	-0.814383	-0.809265	-1.12149	0.591661	-0.436178	-0.611605	-0.568036	-1.11704	-0.671113	-1.57619	-0.0825816	0.802028	1.47928	0.319235	-0.470219	-0.244809	0.579547	-1.5628	0.818678	0.853011	1.20288	0.46069	1.07392
TCGA-23-1022-01	1.57397	1.57517	-1.15702	-1.28085	-0.912632	-0.0274383	1.09004	-0.986397	0.206385	-0.848505	-0.902519	-0.665656	-1.09679	-0.891687	-1.34472	-0.247321	0.116963	-1.27738	1.20501	0.441829	-1.11497	-0.57415	1.18436	0.395688	2.1003	0.815979	-1.22999	-0.490576	1.50305	-0.179932	2.64702	0.264485	-1.22035	-0.539068	-0.970434	1.35677	-1.20465	1.0248	0.552891	2.21882	-1.02887	-0.75032	0.488388	-0.248737	1.55597	1.15108	1.06429	0.541403	0.820991
TCGA-23-1023-01	-0.0119749	-0.012487	-0.557469	-0.879809	0.722686	0.328977	-0.334144	-0.383611	-1.06042	0.717886	-0.995406	-0.564349	1.63442	-0.530508	-0.182316	-1.43685	-0.758607	1.59509	-0.218233	-1.35644	2.25381	1.14666	-0.229291	-0.33353	0.969737	0.0092203	-0.720383	-0.882883	0.443624	-0.4445	1.85496	2.69097	0.0516325	-0.958706	-0.55636	1.24111	1.01682	0.404269	-0.0572157	-1.28893	-0.0943509	1.89306	-0.323005	-1.24377	1.33113	-0.817951	2.28523	-0.666012	0.160458
TCGA-23-1023-01	1.16674	1.16895	-0.955582	-0.765398	-1.31684	0.595074	-1.7482	0.68394	-1.10586	-1.41041	1.47836	-0.664101	-1.59388	0.602847	1.67843	-0.519512	1.42558	-0.331166	1.7181	-1.78816	1.76668	-0.354715	0.305378	2.09003	1.39181	-1.48537	1.03708	1.37145	0.873728	-0.382533	-1.66686	-0.514124	1.6195	-0.28131	-1.48405	0.542502	0.904835	-1.01724	1.01093	-1.61335	0.698617	-0.73637	-0.196357	0.476323	2.40258	-2.01893	2.09306	0.494084	0.284545
TCGA-23-1024-01	-1.11748	-1.1223	-0.889398	-0.350898	0.696316	1.1234	-0.316435	-0.99358	0.870611	-0.936848	-1.3057	-0.60546	-0.502601	-1.0496	-1.25642	-0.467704	0.869865	-0.296619	1.77059	0.953909	-0.0504489	1.59938	-1.27436	-0.766827	-0.475664	-0.38123	-1.36086	-1.05409	0.966666	-0.273803	-0.260027	0.964358	-1.0702	-0.707499	-0.519483	-1.54682	-0.0426085	0.326006	-0.0728977	-0.118283	-2.3516	-0.72648	-0.702136	-1.80847	-1.0882	-0.021446	-0.900968	-1.40103	-0.444351
TCGA-23-1026-01	-0.116758	-0.120156	1.22373	1.02908	-0.583561	1.00999	-0.67181	-0.19193	-0.455193	1.58592	-0.216998	-0.657921	-0.0830861	-0.0719838	0.0402155	1.00994	1.14064	0.559085	-0.317461	-0.199169	1.00697	-1.1047	-0.0318613	-0.261689	-0.175367	-0.710698	0.50947	0.619391	1.22934	1.19919	-1.175	-0.682689	1.58977	0.939376	0.428285	-1.5724	1.88637	0.331478	0.679409	0.830722	0.514046	-0.453748	0.0490471	-0.264589	-1.11807	-0.407342	-0.8426	-0.554044	0.542795
TCGA-23-1027-01	-0.825634	-0.83505	1.50671	-0.604762	1.35056	-0.822599	-0.47505	-1.04899	1.74177	1.11621	0.280718	-0.659688	-0.608965	-1.0806	-0.86636	-0.364669	1.22797	0.304638	0.145168	0.450514	0.507989	0.943088	1.47662	1.13468	-0.690053	0.733192	0.586715	1.72249	-1.05317	1.99665	-0.729867	-0.692957	-0.830918	-0.613611	-1.02372	-1.52847	-0.304264	0.365021	-0.182245	0.246077	0.750925	-0.552809	-0.162396	-0.613174	-0.677128	0.183436	-0.834656	-0.862761	0.849498
TCGA-23-1028-01	-1.3425	-1.33962	-1.37182	1.05637	-0.451126	1.41901	-0.0669454	0.0645564	0.452969	1.41468	-0.172253	-0.665656	1.71085	0.0702728	0.415423	1.85599	-0.851631	0.0650109	-0.30191	0.408887	0.178441	-1.30115	-1.10715	0.866393	-1.78369	0.159809	-0.16409	-1.17713	1.1833	0.638203	1.08187	-0.614685	-0.569042	1.77048	-0.309715	0.756566	0.779367	0.912907	-0.96997	-0.396552	-0.443905	0.766931	0.31425	0.483478	-1.06902	0.562628	-0.925458	-0.148172	0.931725
TCGA-23-1029-01	-0.986373	-0.995677	-1.02666	0.413409	1.40786	0.293038	-0.16447	-1.0367	-0.731944	-0.956568	-0.942667	-0.301406	0.964299	-1.05353	-1.24753	0.27702	-1.03512	0.302047	0.784036	-0.209017	-1.0653	-0.701921	0.572956	-1.16109	-1.09222	0.452413	-1.14849	-0.436344	1.05375	1.22796	-1.25656	0.705165	-0.722372	0.0118841	0.105639	-0.937106	-0.77364	1.21417	-1.45513	-0.13978	-1.36549	2.61346	-0.508392	-1.0311	1.11983	1.02733	-0.39745	-1.20583	-0.0207879
TCGA-23-1030-01	-0.389197	-0.398295	1.412	0.896055	-0.981382	0.724794	1.20173	-0.205063	0.381625	0.634548	-0.298927	2.23935	-0.913151	-0.338133	-0.087894	-0.919287	0.301615	-1.04037	1.21042	0.676315	-0.191252	-0.853109	0.957548	2.10877	-0.0603779	0.937869	0.189356	0.553473	-1.15675	1.67259	0.442172	-0.682887	1.50474	-0.976144	-1.48817	0.804507	0.126706	-0.316401	0.210972	1.86352	-0.101657	-0.400919	-0.792778	-0.895534	-1.03963	0.418299	-0.53226	0.369088	-1.67706
TCGA-23-1032-01	-0.487913	-0.505054	0.413893	0.0700141	0.801095	0.381204	-0.514797	-1.20158	-0.748939	0.825065	-1.34153	-0.638393	-0.593161	-1.30234	-1.41678	0.351904	-0.76865	1.27298	0.548097	0.650206	2.37793	1.68701	-1.55171	0.155906	0.834368	2.32799	-1.40855	-1.50001	-1.14423	-0.868175	0.596641	-0.244813	-1.22047	-0.0043577	2.42422	-1.57619	-0.728043	0.243719	2.2596	1.26494	-1.90509	0.143112	1.83301	0.417741	-0.300273	-0.0303271	1.86821	-1.37008	-0.254315
TCGA-23-1107-01	-0.768093	-0.77574	-1.66465	1.47964	-0.722353	-0.766232	-1.48987	0.772903	-0.705122	1.40522	-0.583371	-0.311057	1.147	0.98952	0.124703	-0.0504662	-1.31505	1.23454	0.913848	1.82195	0.616106	1.55545	-1.65	0.702594	-1.15764	-0.0236702	-0.561554	-0.937494	1.29763	0.986787	-0.761151	-0.676148	-1.45502	-0.354481	1.26904	0.897688	-0.520363	-0.520376	-0.0383703	-1.40567	-0.852394	0.729234	0.162091	0.863451	1.4088	-0.22125	0.962518	-0.653797	0.804035
TCGA-23-1109-01	-0.963815	-0.964969	0.877817	0.752025	1.46129	-0.831126	-0.555288	0.247794	-1.18049	-0.933604	0.964817	-0.51215	-1.30424	0.108886	0.0235325	-1.26746	-0.156333	-0.116915	-1.07159	0.822929	1.2873	0.508488	-0.958752	0.0651182	-0.87833	-0.289722	0.865477	0.696279	0.766392	-0.235864	-0.141882	-0.5153	-1.11024	-0.738871	0.683466	0.961567	-1.03187	-0.407027	-0.218253	1.09831	0.59142	-0.206838	-0.824484	0.78522	-0.923201	0.0413862	-0.519271	1.2516	-1.97323
TCGA-23-1110-01	1.10721	1.11462	-1.33014	0.357771	-0.213806	-0.284084	1.16376	-1.22493	-0.92036	-1.02592	-0.985109	-0.540508	-0.12459	-1.49079	-1.32214	-1.90881	0.0581371	-0.898434	1.60929	-0.199457	0.828625	1.07612	1.09916	0.0262453	0.276022	0.420763	-1.26942	-0.58017	-0.734871	-0.488394	-0.655703	-0.479252	0.669317	-1.29236	-0.647485	-1.1132	-1.58312	0.767222	-1.03012	1.04738	-1.5631	-0.213383	1.20854	2.63462	-0.855841	1.09381	-0.0894559	2.04722	-2.08629
TCGA-23-1111-01	1.52007	1.52776	1.72119	-0.0549993	1.55335	-1.51889	0.816553	-1.122	0.342903	1.05405	0.352838	-0.652427	-0.544501	-1.17147	-1.02269	-0.593255	0.445434	-0.547332	-0.584742	1.38909	-0.792241	-1.02438	-1.31335	1.21111	0.158835	-1.40979	-0.228865	-1.02852	-1.15738	-0.957614	-0.317554	0.157574	1.4375	-1.21764	-0.320816	1.0004	-0.272816	-1.78898	1.44675	1.661	-0.631714	-0.683726	-0.813467	0.612212	0.0810773	-1.90073	0.945747	0.225187	-0.0371826
TCGA-23-1113-01	0.986815	0.979276	0.121516	1.48381	-0.489158	-0.809415	-0.169943	-1.18333	1.5215	-1.34842	1.06918	-0.665656	0.500904	-1.28088	-1.37282	1.01978	-0.102289	-0.532853	0.471136	0.987477	0.530509	-0.609086	-0.0113164	-0.256085	0.985591	0.447878	0.793376	1.64147	-1.10463	0.295464	0.203814	-0.634265	1.17018	0.237639	-1.31807	0.744894	-1.35142	0.468458	0.948861	2.25433	0.30764	0.197459	-0.315746	0.614135	-0.837542	0.786315	-0.408719	-0.647354	-0.274623
TCGA-23-1114-01	1.19629	1.2043	1.28065	1.0229	1.35003	-0.421188	1.00912	-1.23007	-0.329873	-0.127426	-0.451142	1.58082	-0.588007	-1.17662	-1.24324	0.227806	-0.0684495	-0.876728	0.772808	0.754197	0.357472	-1.0508	1.04751	-0.0746258	0.000513985	1.58364	-0.917047	-0.0728158	0.363838	-0.160398	-0.684298	1.25713	0.903067	0.459999	0.397787	0.542167	-0.549892	-0.758523	0.0121758	0.782367	0.199982	-0.164619	0.303271	1.64813	-1.12355	-0.685826	0.54176	1.92244	-0.443782
TCGA-23-1116-01	-0.248109	-0.258197	0.892179	-1.49188	0.0708767	-0.88799	-0.222368	0.0656767	1.83536	-0.20514	1.16501	-0.643199	0.84874	0.0890089	0.420009	-0.0978723	-1.34669	-1.66741	-0.92315	-1.73287	-1.00772	-1.12779	-0.87281	1.33922	-0.700343	-1.82055	1.3533	1.36384	1.24177	2.35462	-0.21625	-0.521829	1.9452	-0.227142	-1.37938	0.480159	1.39418	0.0655583	0.320061	-1.02856	1.48604	-0.319582	-0.855481	0.0799382	-0.0533486	-0.482702	0.681894	0.412593	0.929611
TCGA-23-1118-01	-0.877128	-0.886846	-0.665823	-0.169325	1.82136	1.3089	-1.55752	-0.65624	-1.14626	-0.139319	0.12591	1.10097	0.0225715	-0.254487	-0.597594	0.278615	0.632335	1.30187	1.39555	0.325552	1.22905	1.19207	0.105549	-0.760058	0.979718	0.42978	0.0628315	0.405383	0.777599	1.1173	-0.0359038	-0.664148	-0.626414	-0.558405	-0.591974	1.09694	-0.555768	0.33414	-1.08789	-0.085248	0.168461	2.44897	0.306412	0.832298	-0.737987	0.311171	0.896726	0.200851	0.274166
TCGA-23-1119-01	-1.10494	-1.10967	0.169363	1.36753	-1.17859	0.70279	1.08902	1.63178	0.29696	-0.260376	-0.321505	2.52304	0.599381	1.59866	2.06325	-0.073275	1.13212	0.870206	-0.0790244	0.102848	0.0818679	-0.983593	-0.980041	-0.87305	0.12073	1.47119	-0.301659	0.0644248	-0.954162	0.4376	1.07494	1.2576	0.331361	-0.0806313	0.484692	0.513936	0.298292	1.77774	0.2654	-0.666988	0.359944	-0.462255	1.13552	1.17195	-0.836224	1.38682	1.19192	-0.638131	0.715521
TCGA-23-1120-01	-1.14617	-1.14569	-1.3816	-1.08519	0.867056	-1.58586	1.07174	-0.589798	-0.933561	-0.446172	-0.70322	1.82977	-0.344017	-0.301223	0.116311	-1.39131	1.15731	-0.495786	-0.173008	0.220293	-0.930957	-1.00114	2.09528	1.33603	0.287683	-0.548073	-0.419072	0.145282	-1.00137	-0.489848	0.345724	0.656543	0.273471	-0.857109	-0.652543	1.09337	-0.243151	-0.259534	0.535479	0.483476	0.147082	-0.530239	-0.855481	-1.59596	1.2552	-0.644198	-0.734777	-0.464725	0.438143
TCGA-23-1122-01	1.13387	1.13728	1.10517	1.1827	-0.523361	1.43483	0.395154	-0.792762	0.418789	-0.422925	0.102794	1.64876	0.977041	-0.722684	-0.490001	1.07012	1.13217	0.0403896	0.910497	1.27965	-0.576504	-0.951359	0.0452027	-1.49185	-0.0504716	0.172119	0.509379	0.735947	0.225175	-0.0498392	-0.343345	-0.556773	-0.534534	1.39816	-0.342637	1.22875	-0.255356	-0.831269	0.136185	0.390663	0.140371	-0.499419	-0.166229	0.905547	1.41476	-0.0640343	-0.0255319	-0.643211	-0.930794
TCGA-23-1123-01	-0.180647	-0.189017	-0.349239	-0.22009	1.27394	-1.38439	0.590902	0.980863	-0.334791	0.324704	-1.21468	-0.643033	-0.116651	1.09768	1.27597	-0.139652	-0.563087	-0.179861	1.169	0.764101	0.923599	1.22251	0.689622	0.81227	0.101887	-0.431381	-0.998711	-1.00373	-0.932508	-1.05143	-0.0270697	-0.562184	-1.39065	-0.106543	1.56449	0.689341	-0.598314	1.12723	2.00766	-0.661037	-0.931324	-0.393191	-0.179023	-1.76565	-1.0941	1.11636	-0.336913	-0.866178	-0.425285
TCGA-23-1809-01	-0.44717	-0.453834	0.526564	1.02432	-0.793067	0.443844	-0.841117	-0.0657124	-0.832868	-1.36401	-0.980309	-0.648102	-1.61763	0.0301068	0.726947	0.415908	0.611062	-0.148984	-0.340309	-0.699623	2.55926	0.893089	0.664309	1.30028	0.107681	0.0882922	-0.970103	-0.233132	1.47574	-1.45137	0.154872	2.01733	-1.36803	0.871284	1.29866	-1.50148	-1.24662	-2.29881	1.47189	0.06425	-1.53138	-0.789676	-0.761565	0.552208	-1.10851	-1.78494	0.370407	-1.23091	-1.65136
TCGA-23-2077-01	0.632155	0.630667	-0.945431	0.533387	1.04663	0.954545	1.07956	-0.491553	0.296728	0.535824	0.19267	2.56877	0.757786	-0.650998	-0.176086	0.238051	1.12573	-0.344802	-0.238055	0.439735	0.620062	-0.974753	1.0508	0.445691	0.608375	1.66754	-1.35785	0.33043	-0.993812	-1.041	-1.15381	0.548381	0.93416	0.383155	-0.491072	1.11307	0.880559	0.555418	1.91672	0.505504	-1.78306	0.869183	-0.337818	0.400009	-1.1544	0.99699	-0.922275	-1.23365	0.789012
TCGA-23-2078-01	1.57451	1.58349	-0.0137583	-1.33447	-0.976165	-0.445867	0.95881	0.878761	-0.770984	-0.640861	0.862793	-0.555465	-1.27395	0.358852	0.915747	-1.92367	1.21532	0.39423	0.122122	-0.745184	-0.935409	-1.11153	1.63174	-1.00564	1.01581	0.869093	1.56147	1.7119	-1.04271	0.283027	-1.13777	-0.663765	-0.230844	-1.33931	-0.530064	0.339645	-0.577241	-0.97584	0.417201	0.29553	1.19001	-0.270993	-0.747522	0.0148711	0.164174	-1.07531	0.735197	-0.419809	0.565616
TCGA-23-2081-01	-0.332535	-0.344349	1.88363	0.670066	0.950482	-0.108321	-0.371718	-1.25213	1.73984	0.901013	0.642188	-0.662206	0.31568	-1.12504	-1.20896	1.07049	-0.151684	0.0283717	-1.32749	0.403086	0.985928	-1.27321	0.799802	-1.46033	-0.579703	-2.51195	0.858776	1.37026	-1.15165	1.11716	-1.5021	-0.692957	1.49622	0.725345	-1.006	0.488698	0.338702	-0.190409	-0.820332	-1.59696	0.796307	-0.619111	0.499003	-1.28891	-0.75271	-0.702808	-0.421503	0.238241	0.741048
TCGA-23-2084-01	-1.17888	-1.16084	0.235407	-1.41171	-0.678186	0.667346	-1.5492	-1.07445	-0.749217	0.739797	-1.20434	-0.65758	-0.280638	-0.989888	-1.19385	0.174874	1.18665	1.08661	-1.4106	-0.19308	-0.926409	-0.984991	-0.81664	-1.33442	0.247068	-0.626654	-0.959995	0.372469	0.988056	-0.192773	-1.58789	0.496779	1.38851	-0.622032	0.841529	-1.56475	0.402997	-1.35262	-1.94153	-0.0507076	0.125209	2.36895	-0.621446	0.0399908	0.861516	-1.2289	-0.980411	0.952427	0.448508
TCGA-24-0966-01	-0.306644	-0.313406	0.0478985	-0.0544365	1.17461	1.05815	0.197103	-0.941821	0.250199	0.982831	1.39137	1.72968	-0.914434	-0.768597	-0.659313	-0.905428	-0.590499	2.15933	0.810862	1.77514	1.15565	1.78162	-1.46194	0.962884	0.392261	0.24323	-1.38052	-1.75814	0.588954	-0.670273	-0.195434	0.970154	-0.289945	-0.456273	-0.420884	1.33571	-0.0608202	-0.314366	-1.53044	0.652867	-1.54572	-0.245163	2.97387	0.470568	-0.917021	-0.7169	2.04535	-0.975293	0.467234
TCGA-24-0968-01	-0.432676	-0.437635	1.38488	0.0459832	-0.468654	0.897306	-0.00579775	0.39075	0.683993	0.354741	0.00429471	-0.502855	1.19659	0.539159	0.955946	1.41364	-0.326445	-1.16572	0.153277	0.680074	0.638758	-0.228809	-0.216502	1.28892	0.929191	-0.221374	0.274939	-0.0113172	0.75155	-1.43603	2.03846	-0.646668	0.0626099	2.07697	0.456173	0.855873	1.91226	-0.148692	1.45913	0.0577328	0.61065	-0.472005	-0.269602	-0.067486	0.155233	0.10151	-0.558141	-0.354337	1.01225
TCGA-24-0970-01	1.56248	1.56206	0.625351	-0.0139917	1.27619	-0.870371	1.22601	-0.552353	-0.687613	-1.27648	1.69783	1.49486	-1.47835	-0.613619	-0.6751	-0.760795	-1.43171	0.810809	1.00506	0.121514	-0.873635	-0.929814	0.567742	-0.612087	0.127227	0.171625	1.27695	1.43869	1.26269	-0.579355	-1.16944	-0.630607	0.392322	-0.700003	0.470899	0.699795	-1.12089	0.320041	1.38019	1.58715	0.822925	-0.539952	-0.855481	-0.298713	1.65093	0.139582	-0.314669	0.538549	-0.508779
TCGA-24-0975-01	1.54886	1.55626	0.117678	-0.685833	-0.561081	-0.892495	1.1174	0.5298	1.36976	1.10966	1.30959	-0.621424	0.109066	0.606978	0.745489	0.37097	0.636531	-0.41465	0.0586104	-0.179289	-0.700331	-1.16782	1.27716	2.04548	1.52764	-0.375481	0.897843	0.87623	1.44517	-0.246573	1.4542	-0.678169	1.59077	0.368885	0.211692	0.532515	0.931141	-0.679819	0.662478	1.2537	0.88381	-0.789868	-0.0127162	0.531452	-0.12448	-0.289192	-0.435297	1.38636	0.035649
TCGA-24-0979-01	-1.03457	-1.04263	0.627426	-0.911542	1.36439	0.0588154	0.00760049	-1.27588	0.246326	-1.30614	-1.29854	1.94423	-0.382759	-1.24163	-1.5062	-0.657001	1.30464	-0.889414	-1.13234	-2.19131	1.05913	-1.08897	0.321849	-0.202026	0.335027	0.730955	-1.38334	-0.751282	-1.07655	-1.9408	0.0640482	-0.260728	1.91239	-1.22243	1.70718	0.496519	-0.313707	1.15074	0.138168	0.0489565	-1.02323	4.46046	2.3621	0.417526	-1.09325	0.443494	0.730253	-1.21556	0.470444
TCGA-24-0982-01	0.00724437	-0.00392887	1.13993	1.1497	-0.993993	-0.591627	1.42154	1.00569	-0.611228	-0.420112	-0.4643	-0.365276	0.0184198	1.50274	0.788517	-1.00391	-0.611801	0.759359	1.04789	0.927987	0.268819	-1.01014	0.0917625	0.96157	-1.04376	0.00436121	-0.0302718	0.304422	0.112659	0.190877	2.21027	0.29985	1.02855	-0.694986	-0.44073	-0.665125	-0.3882	0.730429	0.0274067	0.490701	0.0709874	-0.261864	0.243669	0.160549	-1.13739	1.49354	-0.570785	0.0237631	0.457995
TCGA-24-1103-01	-1.35108	-1.341	-1.17088	-0.587665	0.968213	1.7903	-1.04319	-1.11647	0.655565	-0.246883	-1.19587	-0.658092	2.07213	-0.804251	-1.21727	-0.469579	0.941332	0.120857	0.945054	1.85589	0.430817	-0.281746	0.318129	-0.153661	-0.398454	-0.67296	-0.843457	-1.0761	0.68015	-0.14121	0.0415254	0.386611	-0.904385	-0.732564	-0.536729	1.42488	-0.330834	2.39761	-1.96056	-0.553159	-0.940944	2.26268	1.63076	-0.405975	2.14095	2.75225	3.35337	-1.31491	0.804656
TCGA-24-1104-01	-1.40881	-1.39815	-0.179229	0.502002	-0.880291	0.139902	-1.57771	1.12264	0.296949	0.812061	-0.383216	-0.630958	0.674758	1.71615	1.53664	-0.356978	1.49389	1.29149	-0.507736	-1.00861	-1.05949	1.15984	-1.20893	0.570756	1.05767	-0.471304	-0.778137	-1.19258	-1.09396	0.278206	0.723714	-0.610247	1.40456	-0.720654	1.10955	1.42482	1.0845	1.00479	-0.504087	-1.21046	-0.394044	0.245621	-0.62542	-1.14875	0.608189	0.240532	-1.01004	0.121264	1.17325
TCGA-24-1105-01	1.35199	1.34864	-1.78664	0.77818	0.993569	0.0810877	1.68284	1.18627	2.15894	-0.0915487	-0.350216	1.35693	1.24429	0.484764	0.078829	-0.609153	0.952603	0.541459	0.288686	-0.844939	-0.579964	-1.05169	1.91554	-0.507183	1.48541	0.795625	-0.650663	-0.522711	1.39277	0.185775	-0.437235	-0.678757	0.344693	-0.301704	-0.403992	-0.904463	-0.0251592	0.232975	1.21082	2.28479	-0.42847	-0.679721	-0.855481	-1.40655	-1.11572	1.04681	-1.01838	2.14889	0.337299
TCGA-24-1413-01	-1.09201	-1.0947	-1.64722	1.22951	-0.885911	-0.162731	1.1876	-0.511035	-0.562351	0.970631	-0.941225	-0.665656	0.677495	-0.622831	-0.667729	-1.44851	-1.43439	0.327065	0.307322	0.506683	1.48918	0.863694	0.956706	-0.0485133	-1.90491	-0.469189	-1.3231	-0.893873	-1.05058	0.702572	-1.38402	0.269572	1.32576	-1.04741	0.0674836	0.638927	-0.163778	0.398424	-0.859489	0.0689414	-0.913791	-0.317911	2.657	-0.380425	-1.13332	0.338547	0.791923	-1.19854	-0.557848
TCGA-24-1416-01	-0.924907	-0.916332	0.963614	-0.985295	1.18939	1.21917	-0.316311	-1.11505	2.30405	0.328715	-1.25351	-0.655933	1.80678	-1.16314	-0.898627	-0.589818	1.25201	0.936055	-0.767484	0.631263	2.73206	-1.18818	0.471704	0.307218	-0.121192	0.966002	-0.816688	-0.71028	0.924119	0.786828	-0.719968	0.832155	0.691745	-0.667861	1.88466	0.673164	-0.0505426	0.932152	-1.53371	0.0596215	-1.43789	3.18475	3.94847	-0.582824	-1.13905	0.574903	2.46082	-1.03723	0.897591
TCGA-24-1417-01	-0.512778	-0.52267	-1.27133	0.0383213	-1.23948	-0.616647	-0.669567	0.274864	-0.434742	0.422134	0.648349	1.04896	0.811167	0.351183	0.295938	-0.40322	1.12135	1.07926	-0.432178	1.16954	-1.08649	-0.677711	-0.787873	-0.651117	-0.728002	-0.301276	0.969939	1.17064	-1.12642	-0.162573	-0.861719	-0.624313	0.79716	-0.678614	1.18297	-0.972374	0.245356	-0.162267	-0.299441	1.43091	1.01946	-0.505843	-0.201024	-0.0836515	-0.749323	-0.644708	-1.0246	0.581861	-1.53403
TCGA-24-1418-01	1.40887	1.41536	1.51645	-1.30857	0.725929	-0.904735	1.42583	0.563298	0.483757	0.122014	0.739486	1.6358	-0.485854	0.505894	0.395143	0.901483	-0.19678	-1.40525	0.0911471	-0.0612233	1.08956	-1.13721	1.66156	0.264622	1.1566	0.123016	0.733293	0.98745	0.800965	-0.288185	0.41051	-0.677125	0.59447	1.36109	1.13149	-1.55639	-0.438446	-0.908163	0.30049	1.1551	0.945694	-0.607561	-0.671873	0.778618	-0.306662	-0.593867	-0.957854	0.0363215	0.357647
TCGA-24-1419-01	-1.02188	-1.02489	-0.637691	-1.23051	-0.192921	1.46357	0.0688961	-1.03315	-0.424111	-1.33688	-1.31561	-0.610627	-0.934555	-1.30352	-1.5199	-0.300884	1.08658	-2.07208	1.38831	-1.22268	-1.18544	1.83951	-1.48215	-0.527911	-2.34771	1.03829	-1.1056	-1.02693	1.40667	-2.2575	0.538429	1.60269	-1.48801	-0.154524	0.0944023	0.621418	-0.680669	-1.62664	-1.39371	-1.4196	-0.487261	1.56733	-0.848724	0.457587	0.838434	-0.948532	0.78561	-1.3116	0.474342
TCGA-24-1422-01	0.635738	0.637997	1.22032	-0.910906	1.51477	-0.817369	-1.50951	-0.1147	-0.0314499	0.758907	1.06814	-0.538098	-0.486379	-0.166827	-0.141816	0.510349	0.380942	-0.0637238	-0.77061	-0.398618	-0.398421	-0.0672945	-0.983628	0.760755	0.995594	1.25187	1.56339	1.2872	-0.963677	-0.98673	-0.0388885	-0.684862	1.32371	0.483602	-0.305319	0.856193	-0.468832	0.0412203	0.194873	0.175829	1.40422	2.82661	-0.0969216	-0.983492	-0.358255	-0.307303	-0.598084	0.06735	0.778703
TCGA-24-1423-01	1.08815	1.0926	1.56685	1.1471	-1.0523	-0.0762859	-0.12474	-0.81252	0.332005	-0.456709	-0.307107	-0.659061	1.1732	-0.883555	-0.821632	0.154472	-1.16344	-0.169849	1.04343	0.433098	-0.0509303	-1.13407	2.00024	0.0327989	0.738252	0.897751	0.0414537	0.150152	1.18919	0.378408	0.377587	0.445998	1.56425	-0.00111794	0.412342	0.511831	0.476768	0.950627	1.96314	-0.144678	-0.225588	0.0332667	0.347786	1.32369	0.0348753	1.21101	0.546199	-0.18806	-0.559817
TCGA-24-1424-01	0.226425	0.224157	0.592088	-0.168674	0.755901	0.793462	1.60993	0.432961	-0.697046	-0.796129	0.0547836	-0.602195	-0.780198	0.54109	0.333192	-0.13929	0.0969643	-0.934415	0.709862	0.272172	-0.86687	-0.651773	0.140687	-0.326309	-0.775274	0.358127	0.377406	0.0374766	0.742753	0.348653	1.19564	0.48838	-0.772244	0.205552	-0.373756	0.399574	0.0754071	-1.07461	0.00848004	0.276314	0.368634	-0.796293	-0.655798	-0.453172	-0.695587	-0.655441	-0.940462	-0.524744	-0.620895
TCGA-24-1425-01	1.37421	1.38457	0.213261	0.089214	-0.422595	0.536596	-0.300449	0.62278	1.33298	0.607508	1.35231	-0.640487	1.23472	0.319119	0.150134	1.33998	0.2338	0.278875	-0.999636	-0.402461	2.5232	0.88431	-1.55678	0.23654	-1.83434	-0.724813	1.5509	1.25393	1.10722	0.0505663	1.49845	-0.676408	1.93394	1.53304	-0.212325	0.291622	0.366423	-0.679393	0.0589665	-0.564137	1.37327	-0.235254	-0.666979	-0.186951	-0.522824	-1.33469	-0.453568	1.71111	0.0325491
TCGA-24-1426-01	0.345541	0.341407	1.46153	1.16034	1.37501	-0.518306	0.399556	-1.18529	0.761012	-1.35398	-1.12602	-0.652822	-0.891267	-1.20023	-1.36677	0.262552	0.255094	1.05105	0.788278	-0.932824	-0.103589	-0.809632	0.0405372	1.43582	0.846525	2.27325	-1.37754	-1.10644	1.78214	0.393548	0.409017	0.753427	2.58071	0.763103	1.05103	-0.935544	-0.688388	-0.961576	0.0673809	2.26543	-1.042	-0.542199	0.776712	0.303404	-0.969113	0.0110793	-0.740323	-0.89565	-1.28846
TCGA-24-1427-01	-0.303378	-0.303889	-0.190374	0.702192	-0.576035	1.83362	1.52538	1.35833	0.132986	-0.789084	1.41016	-0.627493	-0.338628	1.30654	0.8883	0.77026	1.67275	-0.22279	1.51099	-0.552908	-1.0989	-1.1694	0.458388	-1.44155	-0.698517	-0.248829	1.16715	1.46856	1.52178	-1.19054	0.538858	0.821419	-0.19795	0.879549	-1.42488	-1.57619	-0.319727	0.132265	0.0149162	-0.651001	1.05832	-0.657748	-0.623838	-0.165116	0.72817	0.813639	-0.764967	1.07876	0.911089
TCGA-24-1428-01	-1.52244	-1.5008	1.20393	0.473753	1.13743	-1.60086	-0.365208	1.34401	-0.771722	0.47254	-0.977488	0.74523	-0.185551	1.1228	1.33551	-0.089131	-0.428867	0.168846	-1.36458	1.02056	-1.15069	-1.00858	-0.71479	-1.02899	0.518741	-0.0904499	-0.589673	-1.06001	1.19381	1.2679	0.07989	-0.689229	-1.3399	-0.0120467	-0.964663	0.178425	-0.0495622	-1.22941	-0.68492	1.0954	-0.693254	-0.397649	-0.82003	-0.486174	-1.13215	-0.93009	-1.0305	1.01509	-2.62588
TCGA-24-1430-01	1.19373	1.18817	-0.749831	-0.409725	-0.227211	-0.81388	-0.318153	-0.603999	1.36659	0.218792	0.694641	-0.602299	0.930851	-0.505167	-0.355922	0.313691	-0.0679892	0.550603	1.18221	1.53549	0.0968693	1.19446	1.05059	-0.0929842	-1.53208	-0.257371	-0.151102	-0.110898	1.25932	0.0795808	0.20465	-0.692957	-0.825969	0.44951	-0.140866	-1.54177	-1.43739	-0.0668011	-0.243176	1.93499	0.143133	-0.454225	0.0317479	-0.444749	-1.0409	0.62736	1.47111	-0.934154	-2.20535
TCGA-24-1431-01	-1.23071	-1.2293	0.121475	-1.41188	1.41552	-1.88534	-0.960974	-1.11813	-1.03926	-1.42041	0.182391	-0.665656	-0.0478726	-1.15419	-1.19218	-1.12722	0.106739	-0.70456	-1.42405	-0.551233	-1.19769	-0.746039	-0.803784	-0.446967	-0.00806698	-0.904286	0.171368	-1.08395	-1.08262	-1.60402	-0.222997	-0.641148	-1.07272	-1.00064	-1.51057	0.268868	-0.884175	0.59331	-1.17275	0.451553	0.252493	2.72568	-0.855481	-1.51867	-0.561313	0.642699	-0.0738577	0.165489	1.08047
TCGA-24-1434-01	0.551372	0.553814	1.22831	-1.38211	-0.80238	-0.355193	0.687322	0.25959	0.728862	0.237626	1.1178	-0.461162	-0.0122449	0.0261843	0.0365586	0.86155	-0.469033	-1.46634	-0.978181	-1.27809	0.0535835	-0.00579648	2.08551	1.80586	0.945333	0.728458	1.86998	1.96883	0.956051	-0.447059	0.100726	-0.68131	0.842337	1.23295	-0.177816	0.585884	0.148551	-0.0506623	0.983694	0.561482	1.72987	-0.658544	-0.307778	0.522274	-0.274527	-0.506627	-0.63555	1.2713	-0.12379
TCGA-24-1435-01	0.197774	0.189374	-0.23983	2.04902	1.46402	-0.686742	-0.825681	-1.04111	-0.813249	-0.393441	0.418148	-0.642645	0.0237403	-1.07199	-1.07202	0.89958	-1.32779	-0.0263006	0.593954	-0.00789558	1.29696	0.704313	0.160784	-0.260137	0.148941	-0.18077	1.91935	1.94378	-1.02533	-0.149052	0.335654	-0.692957	-0.383513	0.586642	0.304715	0.756691	0.208182	-0.0335912	0.432929	-0.126674	1.66955	-0.561544	-0.514305	-0.972509	0.479865	-0.877628	-0.0621375	-0.258472	-0.312302
TCGA-24-1436-01	0.536088	0.53034	1.72743	-0.718881	-0.563406	-0.923086	0.321636	-0.518553	1.047	-0.0269901	-0.538077	0.756621	0.538301	-0.594909	-0.359133	0.910032	0.440381	-0.822878	-0.307527	-0.397688	-0.661881	0.569511	1.76673	1.40028	1.07844	0.939794	-0.278987	0.043347	1.62735	0.754629	0.98615	-0.692957	1.49157	0.829852	0.346685	-1.55513	-0.693468	-0.81006	-0.338013	0.782335	0.244694	-0.590246	-0.638518	0.186583	-0.813248	-0.692627	-0.949048	-0.56599	-0.585221
TCGA-24-1463-01	0.775041	0.763141	-0.199711	1.68802	1.2179	-0.568354	0.129344	-0.950429	1.88622	0.135819	0.886349	-0.661747	-0.994534	-0.816896	-0.811704	-0.848565	0.366663	0.556199	0.68086	-0.151491	-0.754189	-1.09687	-0.100241	-0.386241	0.387037	-1.3427	1.47645	1.6947	-0.920149	-0.59529	-0.261585	-0.667931	0.0971319	-0.594688	-0.26194	0.28273	1.30983	-0.544644	-0.391998	0.744868	1.10374	-0.524466	0.0771664	1.29197	-0.495751	-0.525531	-0.205958	0.608588	-1.35021
TCGA-24-1464-01	0.315976	0.309897	1.16092	-0.11248	-0.474733	0.694819	0.742077	-0.420461	-0.875154	-1.35112	-0.878456	-0.640819	-1.39683	-0.397461	-0.0935143	0.309667	1.53681	-0.228606	1.39101	-0.418782	-0.190946	0.97904	-0.407832	-0.742803	0.673154	0.488294	-1.23577	-0.447496	0.65452	-1.75379	1.69486	0.854322	0.0304215	-0.145199	-0.496076	-0.815829	0.257042	0.714047	-0.0253465	-1.24317	-0.493332	0.353157	1.25738	0.965717	-1.05101	0.729126	0.142757	-0.449982	0.72206
TCGA-24-1467-01	-1.08691	-1.08603	0.544205	-0.42586	1.44699	0.242725	0.59383	-0.510396	-0.00374605	-1.40976	-1.34153	-0.488125	-0.90388	-0.599119	-0.391094	-1.50885	-1.0364	-0.371227	-1.40106	-0.548978	0.694302	-1.27075	1.42509	-1.65454	-0.695675	-0.581171	-0.996873	-0.129488	-1.03568	-1.11519	-0.0491243	1.506	-0.302621	-1.13973	0.785844	0.962298	-1.02189	0.529658	-1.09864	-1.03354	-0.985876	-0.213779	2.83468	-0.284564	-1.11659	0.660072	0.464553	-1.4179	-0.0413604
TCGA-24-1469-01	0.240836	0.240318	-0.645265	1.56258	-0.876307	-0.247721	0.870753	0.869513	-0.545723	-0.172139	-0.439423	2.34466	-0.745005	0.547981	0.510962	-0.132581	0.428313	-0.47962	0.735329	-0.0162797	1.30607	-0.826792	0.592947	-0.219726	0.628618	0.363524	-0.487732	-0.302228	-1.0495	-0.662024	0.000668859	-0.692957	0.0138839	-0.0960579	0.842593	0.396922	-0.977406	0.66854	0.612738	-0.955604	-0.914878	-0.315003	1.05016	2.07325	-0.0261713	0.19731	0.344599	-0.954485	-0.222761
TCGA-24-1470-01	-1.06778	-1.07045	-1.12859	0.616947	1.06604	0.219407	0.467065	0.60432	2.51242	1.84063	-0.671803	-0.598127	0.891134	0.976623	0.980324	2.08878	-1.23954	-0.449338	-0.929642	1.60887	-1.13697	1.12894	-0.538562	0.630455	-0.438006	-1.33354	0.112093	-0.622332	0.615373	0.570394	-0.357562	-0.685258	0.0952846	2.32531	-0.83691	-1.56215	1.6166	-1.20175	0.659066	-0.0592845	-0.140924	-0.500012	-0.838845	-1.17464	0.0621734	-0.234651	-1.08778	-0.678107	0.508868
TCGA-24-1471-01	-1.21962	-1.21227	-0.913831	-0.766091	-1.12004	-1.93941	-1.53092	-0.879542	-1.13211	-1.36877	-0.339286	-0.65616	-1.20577	-0.965162	-0.753057	1.00809	0.915789	0.159376	-1.27662	1.71666	-1.14323	-0.985656	-0.778138	-0.18205	0.0456653	0.0406484	-0.733017	-0.998191	0.220074	0.290661	0.122966	-0.692957	1.49929	0.471126	-0.995301	-1.57619	-1.02952	1.13621	-1.45839	2.36437	-0.655362	0.329107	1.53505	-1.14625	-1.13884	1.87734	-1.04108	-0.732174	0.958252
TCGA-24-1474-01	-1.32552	-1.3171	-0.350738	-1.33871	1.00729	-0.00472873	-1.00588	-1.21096	-1.12702	-1.34994	-1.20925	-0.62378	0.11918	-1.23232	-1.23502	-0.902968	0.394513	-1.63228	-1.22665	-1.55552	-1.05666	-0.711332	-1.01732	-1.58214	-2.30154	-1.20831	-0.292389	-1.45689	0.606809	-0.720785	-1.34491	-0.635428	0.84554	-1.06001	-1.05362	-1.17459	-0.153253	-1.40919	-1.12466	-1.84249	-2.05662	-0.500436	-0.521458	-0.026944	-1.09254	-0.903197	-1.101	-1.30557	0.337981
TCGA-24-1544-01	1.14981	1.16676	0.259373	-0.0179487	-0.82895	0.0254015	0.405992	-0.294396	-0.987229	-1.297	-1.05486	-0.6368	-0.237219	-0.734951	-0.0429411	-1.34565	-1.49513	-1.34351	-1.38079	-0.478376	-0.656324	1.59024	-0.66228	-1.0001	1.2135	-1.11169	-1.33755	-1.22201	1.39333	-0.988753	0.214212	-0.255126	-1.16854	-1.47039	-0.753699	0.310633	-1.28316	0.91799	0.545542	0.291131	-1.15119	-0.762088	1.34233	2.4371	0.994702	0.641854	2.5619	3.23724	0.927244
TCGA-24-1545-01	0.940312	0.947098	0.786731	-0.251696	1.06705	-0.202307	0.602814	2.50675	0.159608	-0.0233305	1.34638	0.406795	0.201534	2.41754	1.84564	1.40488	0.0408575	0.547074	1.08243	-1.21724	-0.104659	0.650561	1.798	0.766519	0.857591	0.539084	1.01703	1.26271	-0.8894	1.07338	-0.644151	-0.687704	1.08512	1.24693	0.11227	-0.697763	-0.956302	0.187556	0.301361	1.50097	1.34149	-0.663338	-0.764669	-0.616382	-0.510498	0.464384	-0.327952	2.20468	-2.63505
TCGA-24-1546-01	-0.0321834	-0.036033	0.418972	0.751597	-1.01902	-0.319184	-0.891884	0.772104	2.53778	0.0578161	2.09097	-0.659917	0.864191	0.404137	0.104953	0.0112216	-0.084907	0.202469	-0.657326	0.642768	-0.922477	-0.090064	0.394074	0.776312	-0.536426	-0.391722	1.03691	1.70203	-1.03394	0.30736	0.824816	-0.678169	0.133222	-0.440262	-0.98082	0.903649	-0.412046	-0.0633579	0.781065	-0.178975	1.58337	0.548416	-0.855481	0.879396	1.56515	-0.955345	0.678086	2.33152	0.408017
TCGA-24-1548-01	-0.588268	-0.587725	-0.0686813	-1.06067	1.13092	-1.29818	-1.19429	1.08336	-1.09029	-0.924536	-1.16706	-0.527016	0.15063	1.22604	0.769631	0.714174	-1.12942	-0.43621	0.502625	0.32787	1.27915	1.30626	0.117807	0.125245	-0.197738	1.40358	-1.18894	-0.996768	1.22449	0.650556	-1.06801	-0.62029	-0.831788	1.18045	1.45752	0.357146	-1.14222	-1.43765	-1.54712	0.208267	-1.19249	2.17939	-0.632042	-1.0242	0.0960072	-1.83528	-0.687014	0.110148	-2.34757
TCGA-24-1549-01	-1.70235	-1.66942	0.127277	1.55991	-0.571047	-1.90906	1.43104	0.366139	-1.07983	-1.31547	-1.25308	2.34499	-0.989061	0.419509	0.125492	-0.856586	-1.42377	0.428033	-1.41821	-1.60807	1.28611	-0.561056	1.274	-0.228995	0.639866	0.0906412	-1.29422	-1.38434	-1.03441	-1.04154	0.0584275	-0.567639	-0.887014	-0.908074	0.893359	-1.54799	-1.17694	-0.416527	-0.700217	-1.21903	-1.67682	0.629194	-0.413702	-0.149074	-1.0988	-1.19167	-0.66391	0.769537	-0.512694
TCGA-24-1550-01	1.68907	1.69813	-0.834062	-1.14736	1.34077	0.979358	0.665152	1.48815	-0.134281	0.0872878	1.52757	1.75649	-0.94362	1.84935	1.91592	-1.28252	-2.21986	-0.815324	0.465926	-1.70821	-1.07502	1.04127	-0.943385	0.27862	-1.29915	-1.15467	1.88767	-0.176693	-1.07896	-1.00886	-0.0677391	1.48048	-0.364635	-0.955589	-0.685435	-1.53076	1.81575	-1.84927	-1.16573	-0.892145	0.84304	-0.694704	-0.537383	0.680297	-0.824956	-2.20536	0.22018	-0.111047	-0.168359
TCGA-24-1551-01	-0.907006	-0.897358	0.477263	-0.600138	-1.41928	-0.702054	-0.908519	0.132517	1.62135	0.364885	-1.06092	0.243622	1.13676	0.0544346	0.340698	-0.31107	0.0198992	-1.46397	-1.39904	-0.477603	-1.18802	-0.974099	-0.930951	1.20806	-2.06666	-1.03218	-0.977285	-1.19193	0.665444	0.619863	0.130957	0.715395	-0.681977	-0.0907731	-0.90676	1.56493	1.19833	-0.997476	-1.18365	-0.75233	-0.792119	-0.713563	-0.834368	-0.988288	-1.06738	-0.486838	0.119007	-0.32816	0.591773
TCGA-24-1552-01	-1.13698	-1.13141	0.0731111	1.68074	0.670332	-1.05901	0.531759	-0.909496	-1.13175	-1.39947	-0.566568	-0.662378	-0.771962	-1.01014	-0.905722	0.164184	2.10485	1.05702	-1.41321	0.306153	-0.998923	-0.738822	-0.692808	-0.868775	0.858995	-0.256372	0.255103	-0.923676	-1.11517	-0.70416	-0.27118	-0.692957	-1.06958	-0.171199	-1.50141	-1.27408	-1.25209	-0.639952	-0.501708	-0.271174	-0.206976	-0.523107	-0.855481	-1.77513	-1.02128	-0.247861	-0.982968	-0.647038	0.826017
TCGA-24-1553-01	-1.34359	-1.33546	0.182685	-1.32966	-0.765445	0.996898	1.13493	1.66317	0.999892	-0.0573685	-1.06627	2.4886	0.668432	1.7334	1.50572	0.133776	1.54012	0.569569	-0.488861	1.14062	-0.706166	1.05895	1.18682	0.304998	-0.412879	-1.03137	-1.01274	-0.751172	1.0298	1.2943	0.641671	-0.423574	-0.463318	-1.37355	-0.251866	-1.57146	0.340773	-0.572859	1.39538	0.609724	-0.705815	-0.735303	-0.807759	-1.2999	-1.1329	0.2566	-1.02581	-0.34639	0.797505
TCGA-24-1555-01	0.870803	0.867807	1.51332	0.265262	1.28976	0.802161	0.988262	-1.03382	-0.0315881	1.49563	-1.32815	-0.475294	0.518224	-0.836929	-1.25947	0.923993	-0.289006	0.203485	1.12715	1.25278	0.512025	1.61334	1.70324	0.707173	-0.265782	0.192075	-1.36668	-1.58336	-1.17684	0.154222	-0.33011	-0.640284	-1.23416	0.779704	-0.839965	0.444334	0.187175	0.742726	0.697322	0.449658	-1.69841	-0.0455402	0.172072	-1.70515	-1.08408	0.703132	-0.686462	-0.456141	-0.598602
TCGA-24-1556-01	-1.25436	-1.25173	-0.991147	0.708387	-0.968324	1.40914	-0.5908	-0.478396	-1.13019	-0.459107	-0.779987	-0.590583	1.18885	-0.354222	0.0808283	1.34191	1.03805	-0.256868	-0.615585	1.30597	-0.889321	1.23505	1.32548	-1.47162	-1.99859	-0.65108	0.208877	0.337134	-1.00402	-0.292088	-0.732988	-0.692957	-0.0471882	1.7783	-1.45046	0.926405	-1.04753	-0.411135	-0.701426	-0.89769	-0.0710009	0.85032	0.962871	-1.40229	-0.45741	0.0172279	-1.0784	-0.273018	-1.66937
TCGA-24-1557-01	1.4116	1.41878	-1.37779	0.551009	1.1513	0.731506	0.79164	-0.389104	2.05458	-0.362768	0.599108	-0.656103	1.37615	-1.13535	-0.0962838	-0.641816	1.05701	1.02614	0.290833	0.878611	1.40343	1.08981	0.333457	0.494472	0.3837	-0.0881336	-0.970199	-1.12168	-1.14219	-0.373626	0.491463	0.419933	1.96385	-0.699275	0.290749	0.689217	0.462548	0.458933	0.817563	0.391994	-0.626276	1.29143	1.22207	-0.11157	-0.974383	0.336685	0.490486	-0.713848	0.393726
TCGA-24-1558-01	-0.346262	-0.348687	0.850964	-1.47077	-0.517016	1.25804	-0.118549	-1.25425	-1.04055	-0.106086	-1.26895	-0.663124	-1.35248	-1.0877	-1.41097	1.96301	1.18073	-0.589034	0.435875	-0.177751	-1.00246	-0.734473	1.63531	1.05871	1.42807	1.24651	-1.30569	-1.03471	-0.427386	-0.438069	-0.56719	-0.635673	2.25068	2.73502	-0.345167	-1.23909	-0.795051	-1.45938	-0.528628	-0.357359	-0.686293	-0.580865	-0.820366	-1.6597	0.309304	-1.20015	-0.236033	-0.56958	-1.28954
TCGA-24-1560-01	-0.601084	-0.606752	0.494642	0.493923	1.35281	-1.55424	-0.332284	-1.03048	-1.14782	-1.10398	-1.28533	-0.660259	-0.545605	-1.05205	-0.901029	-0.631216	-1.30956	0.389326	1.93907	-1.99689	1.09369	-0.573615	-0.69985	-2.02339	0.69635	2.21889	-1.32854	-0.442279	-1.10131	-1.08724	-0.0365682	2.18316	-0.144558	-0.599563	2.25326	-1.57619	-1.17802	1.46963	1.16481	-0.620502	-1.16995	-0.248745	1.10313	-1.22023	-0.830748	1.89636	0.388031	-1.396	1.01606
TCGA-24-1562-01	0.822338	0.835474	-1.00514	0.170422	-0.981418	-0.400919	0.252947	-0.405213	1.06751	0.284937	1.27194	-0.621852	1.27821	-0.673536	-0.216669	0.299834	0.810322	-0.264387	1.11349	0.468233	-0.402132	1.03195	1.55538	0.534552	0.445635	0.347294	0.761812	0.685307	-1.07092	0.61953	0.232975	-0.674522	0.872572	-0.324983	0.167923	0.68429	-0.457351	0.578406	-0.0125433	0.848865	0.910678	-0.522582	0.577396	-1.1374	-0.625866	0.760408	-0.459322	0.604563	0.912432
TCGA-24-1563-01	-0.226705	-0.235627	1.65298	1.56465	1.05908	0.629728	-0.42188	-0.115733	1.3524	0.376846	1.04783	-0.523895	1.00015	-0.0321482	-0.228094	1.12334	0.957215	0.160462	-0.0992879	-0.366846	-0.686938	0.717207	1.42025	-0.0879146	0.679412	-0.740448	1.62546	1.47588	-0.93359	1.16887	-0.466219	-0.692957	1.96831	1.05809	-1.08864	0.741457	1.11258	0.763075	-0.231602	-0.0485585	1.66503	-0.604555	-0.562499	0.192808	-0.5944	0.682815	-1.05464	0.795448	-0.291797
TCGA-24-1564-01	0.8418	0.841488	-0.929773	-1.09989	-1.01084	-0.762886	0.159772	-0.431358	-0.531012	2.02847	0.403241	-0.622815	-0.251075	-0.630838	-0.249777	0.633644	-1.88999	0.074237	-0.571456	-2.03021	-0.516483	1.09101	-0.935069	0.489066	0.18555	0.312522	0.822794	0.341973	0.674791	0.0418318	-1.39715	-0.677647	1.34992	1.46806	0.544205	-0.465115	1.57562	0.861466	1.06034	0.409574	0.639481	-0.643471	-0.822658	0.399585	0.0452543	-0.631216	-0.948537	-1.01079	-0.576225
TCGA-24-1565-01	-0.856639	-0.856282	-0.132842	-0.968118	0.858868	1.44769	-1.46747	-1.13446	-0.986645	0.853744	-1.20718	-0.506345	-0.158161	-1.18362	-1.01906	-0.868531	0.334877	0.164893	0.132128	1.89096	1.30212	1.51054	-1.5009	-0.207645	-1.66945	-0.484748	-1.22186	-1.52295	0.631599	-0.0997835	0.221111	0.700479	-1.28133	-1.11299	-1.06083	1.07134	0.422675	1.15743	-1.09256	-1.71828	-2.1812	2.70934	3.31326	-0.570907	0.390696	0.738615	-0.252827	-1.41925	1.25219
TCGA-24-1567-01	-0.864661	-0.862915	-0.204152	-0.830521	-0.723338	0.52558	-1.06739	-1.24786	-0.528918	-0.908473	-0.33037	-0.620197	0.287673	-1.17201	-1.50221	0.228667	-1.28483	-0.765666	-0.708583	-1.57771	-0.781376	-0.912334	-1.70358	-1.01615	-0.171298	-1.14897	-1.09568	-0.652683	-1.13243	0.860886	1.10001	2.3331	-0.312674	-0.528949	-0.17539	0.507854	-0.294098	0.816892	-1.75686	-1.81156	-0.65794	-0.705232	1.73816	1.7444	1.06047	0.454523	2.24112	-0.322644	0.442828
TCGA-24-1603-01	-0.754971	-0.759326	0.285197	1.714	1.21184	1.03492	0.834401	-1.05398	-1.06394	1.87103	-1.01902	2.02654	1.12841	-1.03997	-1.06784	0.512847	0.0426429	0.0200664	1.80379	1.28521	-0.499299	1.15283	0.444628	0.167125	-0.291502	0.961154	-0.14767	-0.833923	-1.12101	0.069212	-0.38	-0.619093	0.812592	0.400359	-0.497008	-1.56964	0.454456	1.11366	1.28147	0.634353	0.0392354	-0.303043	-0.82992	-0.372843	-0.831515	1.70973	-0.827855	-1.08545	-2.06677
TCGA-24-1604-01	0.131187	0.128459	0.552608	-0.966302	-1.05775	-0.517053	0.672984	0.17047	-0.89168	0.117414	-0.969598	-0.426495	-1.4907	0.0284863	0.270774	-0.198577	-0.29153	-0.16216	0.425994	0.0604987	-0.607448	-1.09053	1.33288	0.485369	-0.426663	-0.089923	-1.17445	-0.81978	1.12631	0.00182048	-0.429841	0.458807	0.50789	0.155135	-0.414348	-1.14466	-0.397943	0.169999	0.703067	0.321166	-0.515298	0.772052	-0.838085	-0.200276	1.48052	0.876959	-0.835432	-0.735077	-0.0399854
TCGA-24-1616-01	0.959068	0.948423	1.11691	2.19584	0.905724	0.55219	-0.87176	-1.1174	-0.670246	-0.778188	-1.166	-0.660888	-0.140909	-1.01325	-1.4082	1.70229	0.812601	1.10693	1.37379	0.640293	1.45535	1.62569	-0.542396	-0.300025	0.911646	0.397059	-1.27945	-1.34161	-1.1286	0.866762	-0.198101	0.350223	0.130088	2.40905	-0.513361	-1.55159	-1.13517	1.99378	-1.17982	-0.696363	-1.64953	0.581709	-0.828898	-0.897072	1.80419	1.84769	0.741244	-0.488124	0.716502
TCGA-24-1842-01	-0.568474	-0.577477	0.880116	1.25155	-0.947263	-1.68682	-1.3745	0.497712	-0.827532	0.764892	0.601213	-0.604629	0.95524	0.237657	0.760693	0.660491	0.570262	-0.393221	-1.3994	0.63942	-0.0440648	-1.16079	-0.468624	0.800626	0.467014	-1.10583	0.492048	-0.58888	0.888271	-0.394419	-0.440475	-0.692957	0.200557	0.197555	-0.815447	-1.57619	0.100951	-1.69541	-0.105832	0.482686	0.521121	-0.532189	-0.520929	-1.44727	-1.04024	-0.614812	1.68235	0.867486	-0.319674
TCGA-24-1843-01	-0.13691	-0.144342	-1.99906	-0.0156547	1.04414	-0.124954	-0.123081	1.76504	-0.101415	-0.519494	-0.397229	-0.645757	-1.34129	2.07683	1.32133	0.342317	-0.366888	0.298473	-1.42405	0.619038	-1.06032	1.3565	-0.637785	-0.421005	-0.0118974	0.299157	-0.784194	-0.607388	-1.03747	0.106434	0.762331	-0.661086	0.26754	1.11218	-0.387192	1.37005	0.141988	-0.479635	-0.229253	-0.413026	-0.529481	-0.695152	-0.761999	-0.638271	-0.98008	-0.570304	0.145115	0.644564	0.194503
TCGA-24-1844-01	0.422138	0.419187	0.11991	0.737536	-0.657216	0.755066	-0.245777	-1.24756	-0.14296	-0.513901	-0.091903	-0.634718	0.675107	-1.03663	-1.30222	-0.10213	0.534985	1.67266	0.351014	1.08991	1.75985	-0.715572	-0.961175	-1.32599	-0.353563	-1.04612	-0.555283	-0.289105	1.09455	-1.21704	-0.0545681	1.32733	0.50124	-0.27503	2.33544	-1.53368	-1.1419	1.67176	0.71321	-0.467384	-0.306716	3.23093	2.47301	-0.0303366	-0.965186	1.71975	1.4323	-0.69028	0.0172311
TCGA-24-1845-01	-1.73862	-1.70384	-1.60551	-0.355629	1.57349	-1.82757	-1.72277	-1.02593	-0.988789	-0.463893	-1.34153	-0.652371	0.056157	-0.62407	-0.775562	-1.31131	0.92124	1.15756	0.890489	0.0761204	-1.12828	1.31722	-1.10889	0.168409	0.571206	0.769133	-1.37463	-0.995338	0.757403	0.361293	0.736951	-0.688632	-0.632634	-0.900552	1.03476	1.38213	-0.354698	1.16892	-1.97703	0.857967	-2.1774	2.89949	-0.488581	-0.790825	0.291701	0.520696	0.615087	-1.41381	-2.11652
TCGA-24-1846-01	-1.22528	-1.22368	0.0149558	0.773571	-0.785817	1.14639	-0.72927	-0.175024	-1.08062	1.18544	0.496606	-0.659346	0.0158275	-0.0428428	-0.355398	0.404009	-0.813228	1.11323	0.528008	0.0576939	-1.07206	-0.992946	-0.645525	-1.75476	-1.93258	-0.635234	0.681995	0.564793	0.567021	1.17237	0.699369	-0.593244	-0.816561	-0.0545337	-1.41496	0.54784	-0.737267	0.0135874	-0.454217	-1.46011	0.614339	-0.249606	-0.730189	0.438116	-0.999443	-0.023513	-1.0557	1.33322	-0.87149
TCGA-24-1847-01	-1.33331	-1.325	0.62628	0.00636238	1.35815	0.593857	-0.993471	0.910195	-1.09681	-0.552368	-0.892943	-0.625875	1.94025	0.454639	1.04307	0.0387302	-0.620241	1.30141	-1.3008	-0.557445	-1.12679	-1.10483	0.371079	-0.590839	-1.06654	-0.621939	-0.475324	-0.640499	1.37539	0.568947	-0.326389	-0.0119896	1.72273	-0.885108	0.94705	0.86751	0.394019	0.250589	-0.108964	0.294462	-0.217585	1.74939	-0.0132535	0.143042	1.05371	-0.112614	-0.919707	-0.513841	-2.00131
TCGA-24-1849-01	0.788627	0.794857	0.0130855	-0.0395178	-0.913165	0.359358	0.298597	1.63829	1.49677	1.17212	1.64489	-0.541577	0.483242	1.4969	1.82935	-0.265719	1.252	-0.7626	-0.941587	-0.743185	0.138156	-1.03054	1.21946	-0.283569	1.54585	-0.445799	0.749006	0.0995714	-0.758854	-0.745054	0.459273	-0.682098	1.94378	-0.212382	-0.732663	0.327699	0.990191	-0.397485	1.10348	1.15827	1.127	-0.528295	-0.116702	-0.324785	-0.595243	-0.723578	0.0491207	0.716737	0.369964
TCGA-24-1850-01	-1.05386	-1.05471	-0.711076	-0.926915	1.36046	0.518843	0.924392	1.01972	-1.05449	-0.593828	1.04502	-0.65446	0.827544	-0.15544	1.54943	-1.05901	-0.423431	-0.111715	0.0893021	0.17758	-1.07095	-0.269933	0.00783697	-0.153172	2.22548	-1.01564	0.734171	1.61196	1.47808	-0.475635	0.515176	0.737398	-0.0450597	-0.483582	-0.487517	0.339095	-0.440217	0.18409	-0.0205622	-0.820021	0.829283	-0.670051	-0.794268	1.85398	1.39869	-0.678605	1.726	-0.0254345	0.367022
TCGA-24-1923-01	-0.285046	-0.297169	-0.363167	-0.680196	-1.12924	0.957898	-0.193158	-0.957097	1.30334	-0.967338	-0.332773	0.676398	0.767498	-0.926814	-0.634644	0.636312	1.22918	-1.18365	0.25141	-0.347927	-0.289972	1.32095	0.227812	0.102621	-1.19525	0.444465	-1.02388	-0.493764	-1.10615	-0.990008	0.679028	2.44624	0.137518	0.847695	1.63835	0.767581	0.323614	0.0972875	-0.729312	0.537537	0.726435	0.0366989	-0.205722	-0.395027	-0.160662	0.422787	0.214779	0.347881	0.520943
TCGA-24-1924-01	-0.964251	-0.969911	-1.21449	2.00569	0.846201	0.855139	0.119558	1.0828	-0.767152	0.539946	0.220525	-0.643532	1.01269	1.26545	1.53397	1.61571	-0.768523	0.0753121	0.14683	1.32867	0.250665	1.35008	-0.872071	-0.512101	0.727115	-0.52093	0.046727	-0.175416	0.84655	0.602858	0.976692	-0.685654	-0.982248	2.225	0.571268	-1.57085	0.433463	0.632685	0.64099	0.336021	0.0503883	1.23157	-0.471937	-0.760158	1.6177	0.161969	1.14383	-0.511323	0.402685
TCGA-24-1928-01	1.44189	1.44638	1.8703	-1.02644	-0.457958	-0.275982	0.723999	-0.0263603	2.27499	1.83452	1.18921	-0.60173	0.246524	-0.122626	-0.0720861	0.630099	0.32432	-0.0846147	-0.224847	-0.680105	0.171597	-0.901615	-0.210588	-0.00861279	0.497598	-1.07529	1.45916	1.96287	-1.10253	0.314951	-0.902933	-0.545919	0.599735	0.363512	0.490891	-0.870213	0.772826	-0.642852	2.05311	0.329692	1.07246	-0.745499	-0.815336	-0.3948	-0.426431	-0.888919	-1.01116	-0.438454	-0.0179311
TCGA-24-1930-01	-0.0135818	-0.0165332	-0.591082	-1.12222	1.32585	-1.17188	-1.4951	1.81669	-0.60669	1.54706	0.955647	1.42561	1.41156	1.78446	1.26933	-0.915121	0.144511	1.2908	-1.38647	0.210566	-0.542752	-0.821617	0.737516	0.190099	1.18928	1.0853	1.06962	1.58008	-0.86022	-1.44448	-0.874347	-0.692957	0.953742	-0.468068	1.86732	0.861678	-0.0675997	0.542012	-0.0308671	0.657353	1.01107	-0.361146	0.510241	0.644125	-0.377262	-0.373244	-0.582392	0.254591	0.531772
TCGA-24-2019-01	-0.655613	-0.660025	0.387904	-1.39804	-0.975841	-1.13386	-0.963481	0.880214	-0.136407	-0.501797	-1.08365	-0.610208	-0.162394	0.987124	0.897048	-1.23224	-1.7915	-0.920611	0.410575	-1.02639	-0.40406	-0.223231	-0.0328695	1.16772	-1.19706	-0.48502	-1.00334	-0.226031	1.0493	-1.51686	-0.463315	1.02357	0.439798	-0.770165	1.47908	0.301521	0.904484	0.383036	-0.233211	-1.52909	-0.556623	2.7356	1.35856	1.0943	-0.712125	0.203749	3.10355	-1.07393	0.704181
TCGA-24-2020-01	2.03233	2.04566	-0.780281	-1.1317	1.12863	-0.665107	1.26479	-0.994936	-0.647227	-1.00796	-1.03179	-0.660831	1.36586	-1.0651	-1.03528	0.865026	-2.32042	0.816713	-1.18226	-2.41288	-1.16783	-0.0477303	-1.41988	-1.33542	-1.41483	1.90296	0.582654	-0.459307	-1.1331	-1.9221	-0.343668	5.32344	-1.504	0.770661	2.27645	0.43606	-0.667354	-2.03291	-1.44434	-0.866573	-1.02582	-0.507512	-0.790516	0.170596	-1.00823	-1.87105	2.44303	-0.0723564	0.662436
TCGA-24-2023-01	-1.68662	-1.65462	0.234001	-0.480673	-0.691448	-0.334661	-0.999121	-0.622305	-0.634574	0.814665	-1.27753	-0.594853	1.51754	-0.533736	-0.864579	-0.0778451	-0.694259	0.747557	-1.42405	0.0534953	-0.0476427	1.00992	-1.07232	-0.172115	-0.406196	-1.17331	-1.29155	-0.583363	-1.09115	1.40134	0.37896	1.35816	-0.312948	-0.495581	1.67368	0.546837	0.0915072	-1.10398	-1.21381	-0.422389	-2.01678	3.33953	-0.841891	-1.18655	1.3177	-0.396365	-1.10227	0.126286	1.40599
TCGA-24-2024-01	0.0561969	0.0507369	0.678309	0.653407	1.36323	0.120724	-0.840595	0.317281	-0.164909	0.183729	0.468634	1.06993	0.910222	0.0636067	-0.0994088	0.179387	0.450376	-0.49393	1.33858	1.1401	-0.0310069	1.13541	1.17234	-0.122492	-0.696252	0.589358	1.38451	1.71114	-1.15096	0.993113	-1.03693	-0.655951	-0.271161	-0.0986117	-0.817252	0.893135	-0.446697	-0.0474438	-0.41443	1.40945	0.877531	-0.28435	0.589603	-0.408543	-0.393744	0.623323	-0.825794	-1.09747	0.610988
TCGA-24-2026-01	-1.46122	-1.44665	-1.34507	-1.0303	-0.783089	-1.77588	-1.50202	1.48432	-1.18049	-1.03704	-0.159002	-0.529152	0.408877	0.581556	1.79583	1.51721	0.807169	-1.76817	-1.40476	-0.182401	-1.19769	1.75473	0.843684	1.09448	-0.11902	-0.0587744	-0.0480697	-0.89644	-0.269035	-1.76066	-0.445828	-0.578348	-0.0833435	1.76599	0.397901	0.794107	-0.705851	-0.892963	-1.14982	0.34759	-0.0906977	-0.54058	-0.271891	-1.68369	-0.0174766	0.489106	-1.09883	0.0153127	1.48237
TCGA-24-2027-01	1.46276	1.47169	-0.713029	-0.688017	1.31052	0.371814	0.574172	-0.974085	1.29759	-1.19815	-0.418602	-0.618919	-0.909987	-0.837973	-0.928268	-0.354931	-1.21953	-0.151775	-0.272827	-0.954631	-1.18349	0.714723	-0.177058	0.0552403	1.11255	1.82758	-0.835134	-0.193361	-0.427365	0.954926	-1.41567	1.38045	1.44495	-0.306718	0.400973	-0.828988	-1.03917	0.535253	0.164256	0.105806	-0.183421	-0.643107	1.99452	0.146453	1.12989	-0.10362	0.965499	1.14527	0.475443
TCGA-24-2033-01	0.803452	0.807647	-0.269018	-0.0487454	-0.521051	0.246937	1.01357	-0.993734	2.14524	0.904444	0.110583	-0.642091	-0.672085	-0.922637	-0.778705	1.54193	1.09924	-0.634932	1.39146	0.335153	1.07075	1.12734	-0.708554	0.392146	0.023085	1.70434	0.184317	-0.453744	0.781524	-1.42926	-1.38639	-0.642818	-1.10405	2.27462	-0.382992	-0.825652	-0.769655	0.287178	0.899435	1.09586	0.686125	-0.565347	-0.703561	-1.48602	-0.519839	0.555821	-0.278152	0.988412	0.252974
TCGA-24-2035-01	1.77428	1.79364	1.89103	1.24951	1.42794	-1.53235	0.977071	0.764397	-0.9149	-0.634636	1.54869	0.637802	-0.304221	0.786595	1.15609	0.99209	-0.68289	-1.83088	-0.418547	0.742187	1.88036	0.614305	0.722532	-0.530637	0.970699	0.552647	0.857962	-0.516463	-1.1375	-1.69721	0.820691	-0.533818	1.7206	1.31226	-0.741881	0.690436	0.970956	0.662439	0.808508	1.03683	1.50037	-0.535123	-0.855481	-0.527314	-0.764407	0.457189	0.635294	0.797921	-0.279771
TCGA-24-2036-01	-0.845098	-0.849166	0.144644	-1.55835	-0.889124	0.179062	0.353196	-1.25638	-0.0693059	0.626158	-1.31032	-0.155623	0.290973	-0.965304	-1.46374	0.0238019	0.450773	0.829057	0.0170384	0.972305	-0.220316	-1.02189	-0.320533	-0.798452	-1.34887	-0.520506	-0.540513	-0.511132	1.19158	0.379937	-0.548431	1.73295	-0.969517	-0.356812	0.0572173	-1.57619	-1.22376	0.226644	-0.0786333	-0.109916	-0.493021	1.56394	2.35323	0.103722	-0.675167	0.0894373	-0.0972102	-1.33162	0.0977493
TCGA-24-2038-01	-0.648494	-0.65346	1.19556	0.968564	1.08869	-1.92688	-1.6439	-1.25045	0.870169	-0.625983	-0.855016	-0.653499	-0.324714	-1.23934	-1.35827	-2.30451	-1.25064	0.258867	0.438348	0.275197	1.08543	0.977891	-0.468028	-0.681482	-1.91537	-1.57444	-1.18689	-1.17179	-1.13505	0.107934	0.700307	1.3786	0.226691	-1.47882	-0.514206	0.600151	-1.05442	-0.810965	-1.54968	0.820787	-0.967988	0.143163	1.75099	0.148918	1.996	-0.684648	1.48519	-1.09092	0.963284
TCGA-24-2254-01	0.00341773	-0.00144605	-0.697481	-0.541669	-1.1569	-0.550545	0.088771	-1.13478	0.53657	0.740836	0.0699095	-0.6452	0.155878	-1.12184	-1.26356	-0.210751	-0.357217	-1.22194	-0.966604	0.356109	-0.715849	-1.17272	-0.186911	-0.573691	-1.28048	-1.31467	0.622973	0.422451	1.30342	0.210456	-1.48689	1.72218	0.413027	-0.329506	0.629875	-0.680548	-0.132125	0.632397	-0.0430723	-1.11455	-0.0502669	1.85495	-0.551691	0.718729	0.740333	0.448689	0.0433042	-0.737524	-0.391911
TCGA-24-2261-01	-0.987728	-0.993243	0.980337	-0.252401	0.582457	1.40285	-0.957332	0.672253	0.394594	-0.047258	1.13341	-0.648718	0.910877	0.473128	0.0637728	0.858554	1.66385	-0.725025	-1.02212	1.12249	-1.19055	1.25029	0.5267	-0.486524	-1.73611	-0.4908	1.11302	-0.0457679	-1.12203	-0.112084	-1.40847	-0.671348	-1.11452	1.13283	-1.51979	0.856561	-0.741161	-0.722557	0.142834	-0.797379	0.634024	-0.680378	-0.855481	-1.43998	-1.13545	-1.16165	-0.958775	1.08201	-1.06695
TCGA-24-2262-01	-1.26133	-1.25807	0.130745	-1.58618	-1.10286	1.3899	-0.56109	1.12878	-1.18049	-1.07644	0.0994784	0.751324	0.663671	0.952153	0.701295	-0.976656	0.144231	0.455149	-1.39002	-0.960246	0.839049	0.425147	0.0805053	0.931158	0.587975	-1.18637	0.999334	-0.85803	1.36859	-0.0855321	0.00992045	0.103641	-1.54299	-0.657093	0.644495	-0.843515	-0.363172	-0.993169	-1.3586	-1.47933	-0.0720037	-0.423598	-0.855481	-1.09517	0.961723	-1.98632	0.433222	0.180545	0.792551
TCGA-24-2267-01	-1.20902	-1.20892	-0.241587	-0.237789	1.02064	-1.10127	-0.616485	2.17739	-0.625736	1.25352	-1.00413	-0.525205	0.966819	2.01379	2.46856	0.667615	0.880762	0.763135	-1.145	1.32325	-1.15812	-1.24015	0.111937	0.40258	-1.63646	-0.371359	-1.13522	-1.09336	-0.936393	0.705959	-0.434437	-0.681704	-0.39532	0.176805	-0.74231	0.187525	0.0112456	-0.628243	-0.28666	0.906242	-1.22329	-0.120742	-0.796347	-1.76407	-0.611286	-1.09289	-0.879139	-0.365782	0.475467
TCGA-24-2271-01	-0.826222	-0.835375	0.214266	-1.41404	-0.584784	1.29133	0.304046	1.64646	0.037911	0.930448	1.54685	-0.613044	1.28039	1.4707	1.07274	-0.774249	1.06946	0.766269	0.105103	0.209586	0.491946	1.27904	1.4892	-0.701418	1.06798	-0.116268	0.521513	0.249102	-1.02793	-0.0206979	-1.21264	-0.692957	0.696575	-0.851316	1.92325	-0.770188	0.607694	-0.908563	0.136229	1.03329	0.945687	-0.0967072	-0.457204	0.000824915	0.105981	-0.16356	-0.675583	1.20931	0.53168
TCGA-24-2280-01	0.434812	0.423821	1.26054	-0.292479	1.47209	-0.70704	0.628679	1.23717	-0.902099	0.632776	0.763176	-0.0579553	-1.08993	1.12375	1.22721	-0.714884	-0.234368	-1.90634	1.49441	-0.509212	-0.936261	-0.972416	0.734708	0.0726901	0.188578	0.894177	1.32723	1.7914	-1.14157	-0.876889	-1.12445	-0.688367	-0.098292	-0.860973	-0.419232	-0.481267	-0.22574	-1.48084	0.619693	0.888547	1.26713	0.273587	-0.855481	1.68555	-0.188348	-0.590261	-0.749089	0.73906	-2.26077
TCGA-24-2281-01	0.652645	0.654898	0.888896	0.974672	-0.643358	-0.154704	0.765506	1.47175	0.127003	0.0581655	-0.516994	1.90513	0.0413523	1.8896	0.480474	0.221771	-0.695183	0.595709	-0.195461	-0.234656	0.107011	1.0248	0.616416	0.999835	0.593222	0.464152	-0.313691	-0.81613	0.433936	-1.26013	-0.170805	-0.647354	1.4612	0.98334	-0.407178	-0.965874	0.946172	-0.32774	-0.0023987	0.245572	-0.646566	-0.525784	-0.796607	0.0245574	-0.573956	-0.682301	0.296989	0.799011	-1.30487
TCGA-24-2288-01	1.63486	1.65353	0.960171	0.148929	1.31307	-0.386702	-1.62369	2.04612	-0.826338	-0.668601	0.628006	-0.649335	-1.05508	1.99431	1.16066	0.0624468	-0.887612	-0.533024	-0.937917	-0.272912	-0.645569	0.410761	-0.0894763	0.779656	1.71446	1.48237	0.734966	1.095	0.893734	-1.99198	-0.958079	-0.671542	-0.0755587	-0.446486	1.919	-1.57619	-0.768439	0.167093	0.773832	0.915501	0.584996	-0.553404	0.0152964	-0.627653	1.71464	-0.0926919	-0.2392	-0.0383559	-0.68844
TCGA-24-2289-01	0.725428	0.730734	1.18833	-0.841076	-0.641939	0.233929	1.31199	0.119067	-0.657833	-0.546101	1.1994	-0.438936	-1.23968	0.252843	-0.216592	-0.774675	0.0800645	-1.05818	0.138369	-1.20311	-0.858551	1.10591	0.852705	-0.613256	0.620413	0.277556	0.942605	1.12834	1.37998	-0.322489	-1.90953	-0.692957	-0.780005	-0.597568	-1.03503	-1.57511	0.503898	0.145775	-0.126525	-0.339049	1.33351	-0.659022	-0.538828	-0.186729	-0.393548	-0.53566	-0.787257	1.98839	0.438594
TCGA-24-2290-01	1.17204	1.17569	1.87697	-1.29603	1.20492	-1.91751	-1.36441	-0.342679	0.631599	1.38642	0.23331	2.10522	1.0636	-0.513387	-0.0786093	0.504486	-2.1123	0.287919	-1.40023	0.457769	3.04872	-0.76545	-1.11363	1.22545	0.0342988	-0.676653	0.461308	0.0444544	0.767718	-1.19689	-1.6097	-0.692957	-0.836018	0.0621525	1.79244	0.307278	1.21308	-1.94499	-1.00571	-1.08746	-0.018943	-0.495701	-0.444076	-1.76155	-0.466838	-1.38594	1.34775	-0.255068	0.112064
TCGA-24-2293-01	0.0952903	0.0812577	0.118447	-0.700684	-0.819867	-1.15597	0.187169	0.76484	0.884335	0.128769	1.55796	1.17784	-0.15707	0.470191	0.619374	-0.771137	-0.86927	-1.48088	-1.14808	-0.655541	-0.254793	0.62863	1.11426	0.943009	0.142697	-0.3973	0.822088	0.603039	-1.07053	-0.302022	-0.990367	-0.676017	-0.138782	-0.437371	0.809974	-1.55559	0.512913	0.559462	0.225841	-1.45918	1.56601	-0.349546	-0.17935	0.526321	0.155233	-0.32709	-0.493855	0.729751	-0.0420582
TCGA-24-2297-01	1.00177	1.00274	1.47869	0.54426	1.03723	-0.628746	-0.905674	-0.742739	-0.462303	-0.11984	-0.807065	2.66439	0.526111	-0.486337	-0.635745	-1.40613	-0.331101	0.33996	0.0783274	0.564568	1.30271	-1.05185	0.438261	-0.46744	0.991368	1.0194	-1.06648	-1.25555	-1.09173	-0.246086	-1.07156	0.745279	-0.531862	-1.28047	2.19677	0.552251	-0.416993	0.736532	1.12551	1.45216	-0.102777	3.12074	1.92707	-0.209073	-0.23219	0.640065	2.18275	-0.806701	-0.501152
TCGA-24-2298-01	-0.826495	-0.836963	-0.312514	-1.2524	-0.763962	1.45853	-0.430989	-0.430197	-1.1351	-1.10115	0.97678	-0.58134	0.389194	-0.402707	-0.485076	0.201168	1.39513	1.16353	0.47475	-2.17174	-0.417609	-0.417662	1.15211	-0.725529	1.17822	-2.1819	1.14206	1.29995	1.51505	0.0674396	-0.612447	-0.58695	-0.325953	0.244593	2.57616	1.29598	-0.604625	0.979273	0.189117	-0.844471	0.795597	0.325333	-0.385488	0.294616	-0.950703	0.206442	-0.912325	1.784	0.720649
TCGA-25-1312-01	1.67896	1.68732	1.622	-0.00723302	1.14496	-0.736541	-0.577913	-1.06807	0.499208	-1.07494	-1.10972	1.95339	-0.0856967	-1.02764	-0.341804	0.352337	0.475807	-0.715128	-0.817518	0.201916	-0.248863	-0.777922	0.239862	0.182962	0.69667	2.45914	-1.28294	-1.67128	-1.0633	-0.213946	-1.02139	-0.504793	-0.707586	0.252056	0.713269	0.413811	-1.48251	1.38677	1.53882	0.346508	-0.78442	0.717342	0.0276809	-0.99159	0.361022	0.851112	0.0549327	-0.231609	0.156023
TCGA-25-1313-01	-1.1442	-1.14476	-0.347001	0.626144	-0.608139	1.43163	0.367113	-0.366098	1.47347	-1.04562	-0.350791	-0.445514	1.4565	0.132503	-0.463191	0.0216516	1.64321	2.06523	-0.417309	0.309275	-0.352182	-1.07056	-0.643849	-1.41464	-0.193041	-0.494598	-0.427092	-0.760421	1.24239	-0.43968	-0.364819	-0.384518	0.562399	-0.901454	1.04931	0.575063	1.53764	1.93676	0.0604587	-0.247578	0.233331	-0.290935	-0.0120719	-0.35085	-1.13683	1.42763	-0.668587	-0.734063	0.357784
TCGA-25-1314-01	1.71308	1.72456	1.23226	-1.21261	1.39954	-1.85254	-1.04161	0.00333086	0.644308	-0.54824	-0.028576	-0.649727	-1.21338	0.106537	0.176866	-1.65162	0.793708	0.124926	0.725091	-1.60717	-0.974492	-0.322889	-1.28748	-0.52033	0.893446	1.09175	-0.267932	-0.333723	-1.04452	-1.14309	-1.00478	-0.682887	-0.278738	-1.34166	-1.48153	0.0933884	-0.291418	-1.11732	-0.692691	0.897338	-0.046851	-0.21925	-0.759895	-1.43575	0.62294	-0.834658	-0.578852	-0.883945	0.427048
TCGA-25-1315-01	-0.443451	-0.453978	-0.808609	-0.633976	-0.373554	1.08741	1.16633	-1.28611	-0.998641	-1.24779	-0.875308	-0.449863	-1.53858	-1.02198	-1.40503	0.97757	0.0368004	-0.0657154	1.42698	-0.239399	-0.554949	-0.912459	-0.381388	-2.08663	0.458015	2.05745	-0.965634	-1.1286	-0.12396	-1.91807	-1.16395	0.967495	0.0215275	1.21407	0.58107	-1.57619	-1.2191	1.14267	0.628827	-0.782399	-0.588714	-0.438163	1.90978	1.61775	-0.875867	0.351446	1.86307	-1.21044	-0.933925
TCGA-25-1316-01	-0.77131	-0.786448	-0.12873	-1.56229	1.34658	0.816041	-0.625331	-0.87224	-1.17685	-1.36432	-0.914408	-0.660259	-1.85859	-0.843518	-0.98726	-1.62584	-1.36719	-0.960035	-1.06041	-2.17027	-1.14388	0.83448	-1.67213	-2.02944	0.487404	-2.3285	-0.804622	-1.26124	-1.17782	-1.76575	0.0176413	-0.382293	-1.08955	-0.960096	-1.06353	0.282171	1.15903	-2.21849	-1.22993	-0.932328	-0.198279	-0.775496	-0.800458	1.50651	1.81419	-1.34514	-0.67535	-0.810684	0.912723
TCGA-25-1317-01	1.12166	1.1191	-1.01497	-0.709394	-0.654096	-0.236008	0.837475	1.22909	1.87826	0.503875	0.451468	-0.587704	-0.7713	1.04642	0.899514	-1.16023	-0.536638	0.278976	0.797156	-0.337196	-0.780907	-0.365449	0.0460339	0.74971	0.517991	0.10799	0.204554	-0.0434794	-0.856596	-0.526287	-0.49699	1.62154	-0.303996	-1.26728	-0.131044	-1.57328	-0.234562	0.874381	0.229863	1.2385	0.181021	0.611201	0.795023	0.301232	1.99738	0.600368	0.190972	1.05457	0.67986
TCGA-25-1318-01	1.84269	1.85433	-1.07589	1.32138	1.07232	0.0698543	-1.30252	-1.08663	0.5735	1.42742	-0.0972744	-0.612045	0.56663	-1.07563	-1.03982	-0.860164	0.485945	-0.0986368	0.39793	-1.69149	-0.473002	-0.938411	1.07172	0.546682	1.56405	0.720227	-0.127391	0.135828	0.845631	0.055696	0.090455	-0.657405	1.91535	-0.861299	1.75157	-0.937769	-0.116765	1.38627	1.41551	-0.557189	0.160921	0.925818	-0.0206019	0.304538	2.01976	1.55767	0.487814	1.13969	0.692756
TCGA-25-1319-01	-1.43063	-1.41861	-1.14563	1.88763	-0.626278	-0.920018	-0.429968	-0.874143	-1.16217	0.222787	-1.18474	-0.647823	0.0582263	-0.826347	-0.686649	-0.533182	-0.821313	-2.17873	2.51896	-0.463467	-0.395813	0.161531	0.144176	-1.94399	0.311931	0.732642	-0.938216	-1.23886	-0.953603	0.00555452	0.280066	-0.208432	-1.47358	-0.0594713	0.758239	-1.02768	-1.01715	0.547001	2.32021	-1.12483	-0.988286	-0.186634	1.35843	1.06328	0.575712	1.13979	0.214498	-0.305271	-1.71285
TCGA-25-1320-01	0.579481	0.580816	1.34822	0.669678	1.42985	-0.0352336	-0.659142	0.670712	0.119428	-1.00185	1.55818	1.84392	1.59804	0.489578	0.24847	-1.17485	0.521469	0.167647	-1.01293	0.365605	-0.222214	0.525183	0.932619	0.161403	-0.03609	-0.905296	1.59085	1.45373	0.50076	0.884576	-1.49863	-0.692957	1.39942	-1.02901	-0.233995	-1.5691	-0.590518	-0.237482	1.26308	0.22675	1.48183	-0.524949	0.1637	0.891211	-0.533607	-0.400325	0.154252	1.72974	0.132112
TCGA-25-1321-01	0.406566	0.408607	1.51088	-0.499828	-1.81628	-0.235477	0.74656	-0.598874	-1.00633	-0.912983	-0.84279	1.40833	-0.871604	-0.433781	-0.893538	-1.77988	1.0858	0.903136	0.0150002	-0.207476	-0.565301	-0.672121	1.46037	0.223868	0.886324	1.20269	-1.12667	-1.08433	1.28563	-0.728914	-0.661247	0.463558	-0.253217	-1.19826	1.43608	-1.57619	-0.545405	1.22359	0.411992	0.0179735	-0.898236	0.719643	2.57368	-1.51161	0.556375	1.07959	-0.59035	-0.9738	-0.200041
TCGA-25-1322-01	1.52645	1.53695	1.71064	0.392227	-0.0556566	-0.996822	-0.880548	0.247682	1.43417	0.035539	-0.337646	-0.600338	1.42491	0.56912	0.0820559	0.26578	-0.299516	-0.663983	-1.06887	0.244322	-0.487368	0.820579	0.325845	0.888155	0.457311	-0.126007	0.407396	0.341806	1.39315	0.601937	-0.589165	0.108702	0.454054	0.235879	0.0072041	-1.55982	1.02492	0.47201	-0.687855	0.0399827	0.296461	-0.294916	-0.643008	-0.159528	-0.401202	0.00780452	-0.569946	0.13759	-0.322379
TCGA-25-1323-01	1.54988	1.54546	1.237	0.225081	-1.32557	-0.0751371	0.577211	-1.08864	1.20666	-1.10288	-0.688627	1.70882	-0.620651	-0.965324	-1.23512	0.159665	0.260514	-0.877469	-0.242598	0.393498	-0.746538	1.50536	0.439956	0.880967	1.06644	0.552545	-0.842375	-0.0938543	-1.04495	1.4685	-0.339655	1.86161	0.72716	-0.243537	0.376646	-1.57619	0.137217	0.622764	1.36548	0.457179	0.560273	-0.72432	0.159906	0.601546	1.21088	1.38483	0.785305	0.432257	0.559075
TCGA-25-1324-01	-0.801879	-0.807927	-1.14491	-0.499676	0.512481	-0.0820192	1.60709	0.902981	-1.11286	-1.21216	-0.410155	-0.621905	-1.55599	1.07844	0.570126	1.09022	-0.882833	-1.31343	0.552095	-0.183373	0.319798	0.388582	-0.725324	-0.894954	-0.502565	0.219116	-0.305171	-0.43375	-1.02254	0.168308	-1.46372	-0.687903	-1.37774	1.84932	1.36546	0.440494	-1.75338	-1.35613	-0.657671	0.0343556	-0.900838	-0.652729	-0.330373	-1.23893	-0.855608	-0.248693	-0.944404	-0.505991	-1.61732
TCGA-25-1326-01	0.23918	0.23601	-0.335419	-1.1149	-0.994223	0.182741	0.199473	0.693195	-0.617915	-0.120629	0.599444	-0.1465	0.216599	0.626246	0.452434	-0.897089	0.377398	-0.194921	-0.469211	0.250113	-0.317891	-1.1034	0.800064	0.187129	1.23911	0.0846052	1.26094	1.33546	1.12197	-1.57828	-0.850147	1.08783	-0.634441	-0.81638	0.14501	0.977489	0.684098	-0.878806	0.207992	0.702093	1.20813	-0.686759	-0.813734	-0.751645	0.199435	-1.55383	0.78503	0.186447	-0.754554
TCGA-25-1328-01	0.107587	0.106915	0.953645	0.562209	1.04085	-1.83681	-1.37893	-0.118267	-0.779878	0.145683	1.25118	-0.644922	-1.15919	-0.272237	-0.0298308	-1.17003	0.700333	-0.978789	-0.677603	-0.915893	-1.09999	-0.725397	-0.136686	-1.01654	-1.58667	-1.69985	0.00748916	1.11638	-1.07476	1.04893	-1.25402	-0.0382548	-0.286006	-0.591652	-0.750775	0.313949	-0.952613	-0.694652	-0.846991	1.18508	0.857118	0.214517	-0.450989	0.274197	-0.69257	-0.673541	0.760138	2.03936	0.477311
TCGA-25-1329-01	1.67679	1.68695	1.92077	-0.82606	-1.05134	-0.370526	-0.642384	0.614286	1.65097	0.792157	1.74322	-0.475045	-0.130414	0.725146	0.386594	-1.25598	-1.86243	-0.090141	-1.13609	-0.281781	1.71052	0.417967	-1.22435	0.116371	-0.0326043	-0.915345	0.611341	-0.088243	0.819745	-0.35849	-1.05681	-0.672901	0.0665734	-0.931189	1.42285	1.02298	-0.105907	-1.55368	0.687873	1.37468	0.753411	-0.654257	-0.656866	1.57865	-0.865855	-2.30891	-0.997533	1.16939	0.331942
TCGA-25-1623-01	0.860079	0.866856	-0.553726	-0.838137	1.06733	-0.303864	1.23346	1.97278	0.489327	-0.0808199	1.8474	-0.587502	-1.43697	2.18437	1.27515	-0.352146	-0.600253	-1.35458	-1.30757	-1.25403	-1.00137	-1.16503	-0.86861	1.50295	0.864321	-0.930202	1.34373	1.2949	1.09599	2.66926	-0.0790681	-0.571468	0.0382426	0.274883	-1.45471	0.338714	0.547232	-1.97451	0.053398	-0.283604	1.59709	-0.753897	-0.839121	0.16367	1.51319	-1.82954	-0.635256	1.8273	0.308039
TCGA-25-1625-01	0.0862067	0.0978635	-1.02171	-1.49663	-0.971546	-1.40012	-0.679558	0.338765	1.64803	0.0930682	-0.796004	-0.61759	1.79769	0.173794	1.16019	-1.64358	1.50258	-0.254356	-0.857735	-2.24307	-0.645677	-0.967904	1.66957	0.232698	0.898279	-0.759052	-0.840399	-0.715023	-1.00472	0.380042	0.544616	2.26467	1.93547	-1.25071	0.0822953	0.649048	1.68787	-1.13847	-0.473134	-1.66827	-0.0469472	-0.683891	-0.344793	-1.01713	-0.976093	-0.550205	0.397381	-0.583943	0.918135
TCGA-25-1626-01	0.263804	0.263674	-0.139831	-1.49452	0.915071	-0.367733	0.868342	1.2306	0.284745	-0.755171	1.98561	-0.583587	-1.17828	1.14968	0.49506	0.208742	0.429903	-1.69335	0.0126772	-0.486081	0.0263875	0.219877	0.417608	-0.0895452	0.708244	-0.333296	1.58779	1.81848	0.594604	0.963395	0.263884	-0.303544	-0.483032	-0.274916	0.685523	-1.54254	0.262466	-0.824529	0.816869	-0.268474	1.83209	-0.495743	-0.74232	0.87631	0.0280209	-1.14357	-0.758748	1.84458	0.082192
TCGA-25-1627-01	1.35849	1.37125	-1.47066	0.541047	-0.96559	-0.431461	0.338914	0.477703	-0.697669	0.0445312	-0.508291	0.262334	-0.184589	0.487087	0.754098	0.708265	0.224724	0.470995	-0.665966	-0.019341	1.00504	-1.04378	1.69263	0.900809	0.517994	0.40853	-0.737702	-0.620884	1.1265	-1.48779	0.663239	0.0302376	-0.711195	0.678388	1.62366	0.239897	0.945054	-0.603333	-0.0195044	-0.0853758	-0.411347	-0.314971	-0.796542	-0.46575	2.14129	0.215145	0.0853711	0.177228	-0.989814
TCGA-25-1628-01	1.2056	1.20879	-0.267675	-1.14668	0.918769	-0.674213	1.24659	1.05418	0.343363	-0.208449	1.88509	2.33382	-0.721041	0.82777	0.771029	-0.195926	-0.182681	-0.686628	0.421649	-0.253412	0.613809	-1.07312	0.726787	-0.540575	0.151307	0.104026	1.71097	1.80933	1.50323	1.02028	0.175624	-0.470776	-0.533975	-0.331604	0.0823753	0.13606	-0.94758	-1.206	0.264866	1.21082	1.54435	0.0615106	0.122848	0.474216	-0.70362	-1.48801	-0.578615	1.60913	-0.720315
TCGA-25-1630-01	1.01985	1.02258	-1.08929	0.750723	-1.01435	-1.21188	-1.44781	-0.509898	1.50437	0.813687	-0.880596	-0.606656	0.51216	-0.575028	-0.160129	0.745992	0.160148	-0.620176	-0.844795	1.25163	0.515399	1.19538	0.211393	2.38582	-0.448376	0.306925	-0.804373	-0.492796	-1.1553	1.83937	0.212602	1.60618	0.672148	0.458355	0.144338	0.459826	1.11888	0.296249	-0.116672	0.755183	0.0562299	0.348201	1.21202	0.624723	-0.917021	0.279877	1.48565	-0.914486	0.515449
TCGA-25-1631-01	1.35173	1.35795	-1.23951	-0.39786	0.791005	-0.480631	-0.452883	-0.762161	-0.528222	2.46475	-1.18989	-0.62523	0.389781	-0.779742	-0.260639	-0.689626	-0.991883	-0.966324	-0.370069	1.43716	-0.464294	-0.483648	-1.29037	0.849088	-0.626586	-1.25036	-1.0374	-1.10274	-1.15303	0.677155	0.420587	1.46217	-0.870058	-1.16243	0.540705	-1.5428	0.97905	0.154587	-0.953093	-1.24234	-0.477107	-0.473351	-0.284273	0.568328	1.41878	0.171747	1.68924	2.18298	0.572223
TCGA-25-1632-01	-0.204456	-0.217489	1.26615	-0.864593	-1.01184	-1.25909	1.29511	-1.28979	-0.499532	-0.431731	-0.268871	-0.663066	-1.46913	-1.3113	-1.41175	-1.7904	-0.166392	-0.0280993	0.414891	-0.571132	0.401259	0.527991	0.3266	-1.03146	-0.127051	0.573527	-0.352041	0.0657866	0.85967	0.529999	-0.561826	0.306754	-0.387197	-1.21053	-0.038645	-1.25609	-1.12017	-0.543281	0.252056	1.82219	-0.567134	0.0216969	1.36666	-1.07715	-1.11357	-0.171271	-0.354061	-1.26332	0.429145
TCGA-25-1633-01	1.65451	1.66186	1.55637	-0.613427	0.839857	0.784152	1.62024	0.17323	-0.206133	-0.841974	1.6453	-0.636525	-0.254948	0.14535	0.335943	-1.05025	0.0745596	-1.37134	0.121732	0.267122	-0.511765	1.03267	-1.16641	-0.861473	-1.14936	-0.447277	1.30973	0.972891	-1.06155	-1.23584	0.130314	0.22904	0.27051	-0.942332	-1.04687	-1.56241	0.413726	-2.22795	0.404883	0.473213	1.27053	-0.747845	0.734394	-0.303867	-0.658388	-1.62914	-0.608656	1.5662	0.518701
TCGA-25-1634-01	0.246712	0.247505	0.316006	-1.03396	-0.821884	-0.192878	1.75417	-1.05967	-1.09081	-1.39823	-1.00605	-0.662206	-1.49736	-1.15567	-1.55893	-1.4563	0.421612	-0.74315	-0.0525947	-0.101587	-0.952704	1.2466	0.116184	-0.924914	-0.903021	-0.277888	-1.31878	-0.678613	0.64092	-1.20538	1.03078	0.207076	-0.505634	-1.45511	-0.693227	0.103635	-0.593606	-0.862123	-2.19867	-0.139872	-0.800787	-0.627544	-0.808619	0.509836	1.68142	-0.369519	-0.993894	-1.26917	0.550208
TCGA-25-1635-01	0.961944	0.973162	1.49541	-0.92795	0.902244	1.75644	-0.388299	0.23812	0.00388095	0.857809	1.92807	-0.629006	0.957889	0.228953	0.319314	1.32961	0.0238804	-1.00434	-0.407985	-0.171495	-1.01409	-0.961127	-0.699666	-0.59426	-1.38177	-1.4921	1.116	0.7594	0.994132	1.70212	-0.408421	-0.635673	-0.826287	1.05949	-0.709867	0.528648	-0.190844	-0.477149	-0.148995	-1.12195	1.26279	-0.426839	0.196799	1.66938	1.39043	-1.04757	-1.08613	1.2218	0.15715
TCGA-25-1870-01	0.466703	0.472964	-0.673995	0.598026	-1.04751	-0.495997	-0.542599	-1.19147	-1.13434	-0.92289	-0.923941	2.32494	0.399123	-1.14607	-1.28597	0.137999	0.693615	-0.369768	0.84976	1.27729	-0.104205	-1.07735	1.71882	0.624376	-0.87838	0.132936	-0.599667	-0.373717	0.348455	-0.515702	0.398569	1.16674	-0.689163	-0.371013	0.0897246	0.600573	-1.6324	0.0699719	1.04791	1.71115	-0.38718	-0.0772009	1.28579	-0.60057	0.964703	-0.350234	1.03699	0.714789	-2.49615
TCGA-25-1871-01	0.222966	0.228995	-0.632864	-1.25564	0.646599	-0.0788495	1.43893	-1.27506	-0.808268	-1.37897	-1.17172	-0.0445556	-1.72808	-1.27345	-1.473	-2.22504	-0.808179	-1.47647	0.810052	0.493168	-1.18865	-1.17752	-1.07691	-1.21758	-1.0191	0.0496785	-1.20321	-1.20401	-1.12751	-0.850694	0.635917	0.394303	-1.1709	-1.41315	0.328063	0.0126434	-1.87336	-1.09005	-0.666854	-1.5363	-1.00575	-0.730525	0.825182	1.97864	1.84958	-0.20641	-0.993834	-0.536479	0.422307
TCGA-25-1877-01	0.875799	0.874015	-1.86613	-1.26625	-0.81498	1.43637	1.30937	1.19025	-0.722359	-1.30157	0.633456	-0.551192	-1.23337	1.13018	1.06006	-1.03308	-2.10966	-1.81851	0.880875	-1.11064	-1.19239	-0.905281	-1.57757	-0.697906	-0.978229	-0.887062	-0.184454	-0.322707	-0.181241	-0.842253	1.99792	3.29354	-1.00433	-0.831308	-0.500165	-1.28927	1.24713	-1.21905	-0.177201	-0.0713165	1.67997	-0.675359	-0.138461	1.36896	1.37899	-1.98217	-0.292523	-1.38245	0.649103
TCGA-25-2042-01	1.3655	1.38821	0.436311	-0.692774	1.11487	-0.662904	0.610124	1.15748	2.21176	0.760999	1.80243	-0.45197	0.834807	0.784241	1.05611	0.68628	0.739706	-0.50788	-1.38426	-1.99627	0.324056	0.463946	-0.819055	-0.721626	-0.41532	0.0399383	1.88788	0.692374	-0.919486	-0.711205	-0.469583	-0.53156	0.764377	0.916286	-1.04859	0.377648	0.25704	-1.55216	0.346026	1.34176	1.90212	-0.728705	0.153838	-0.685471	-0.116789	-2.24598	-0.849691	2.4753	-0.175884
TCGA-25-2391-01	-1.02054	-1.01426	-0.311019	0.170776	-0.406599	-0.749421	-1.12144	-1.06127	0.0353156	1.3	-0.996965	-0.651357	0.288238	-1.06295	-0.759253	1.42795	0.912366	0.462894	-0.536427	-1.10165	-0.898534	0.891167	-0.870612	1.54665	-0.538043	0.558531	-0.955375	-1.06675	-1.07521	1.23921	0.624983	0.57303	-1.21404	1.27892	-0.586979	0.594061	1.92214	0.532491	0.0706776	-1.62175	-1.10761	0.0986148	-0.625522	-0.079725	0.248612	0.376632	0.264014	-0.773899	1.09471
TCGA-25-2392-01	0.509867	0.506931	0.298846	0.452183	0.995384	2.07227	0.240405	0.489109	-0.775585	-0.417803	-0.310268	0.116187	-1.14272	0.310071	0.9078	-0.266077	0.586053	-0.247804	0.116659	-1.95449	-0.309377	0.947934	-0.457376	-1.55756	1.16598	0.155267	-0.638593	-0.817141	0.906673	-1.68601	-0.0301074	-0.584391	0.640519	-0.240864	-0.998286	0.990525	1.62298	0.7058	1.45242	-1.00199	-0.704935	-0.395343	0.0941412	1.16238	1.30281	0.38633	-1.09041	1.13154	0.569141
TCGA-25-2393-01	-0.0925035	-0.0984607	-1.15339	0.254396	-0.751681	0.328895	1.77718	-0.341625	-1.07965	0.191046	0.0539777	-0.665656	-1.51434	-0.589341	-0.0718845	-1.08604	-1.13178	-1.01973	-0.250987	-1.6665	-0.7879	0.773009	-0.200814	0.521367	-1.35409	-1.46572	-0.0403061	-0.588331	0.966635	-1.40433	0.374294	0.345083	-0.807371	-0.591903	-1.08932	0.546751	0.503926	-1.84239	-0.90008	-0.825262	-0.227652	-0.522713	-0.452708	0.779388	0.950516	-1.86459	0.44531	0.229644	0.320919
TCGA-25-2396-01	-0.899783	-0.904214	-0.554948	1.29375	1.37832	-0.741871	-1.39007	0.506455	-1.1155	0.00905206	0.347624	0.751052	-0.0869349	0.0171295	0.6376	0.757793	-0.0864268	0.593057	-0.0330996	1.45434	0.857569	-1.2497	1.77935	1.47088	0.298664	0.0562569	0.599941	0.776282	0.505881	-0.346108	0.95535	-0.692957	2.42327	0.127197	1.22228	0.964117	-0.852498	0.676118	0.948263	0.864234	0.508103	2.32277	1.3173	-1.15431	-0.456527	1.11318	0.447884	0.317859	0.670148
TCGA-25-2397-01	0.307436	0.308442	-1.70227	-1.29695	-1.25256	0.428052	-1.24078	-0.897845	0.86851	1.85011	-0.948776	-0.622708	0.657518	-1.02457	-0.6751	0.0219328	0.747215	1.09554	1.24947	0.0297888	1.08105	-0.280297	-1.19756	0.0689766	0.698162	-0.0996624	-0.867514	-1.44234	1.57313	0.561872	-1.0834	-0.634021	-0.133127	0.136795	1.43487	-0.513989	0.261814	-1.14459	1.60319	1.20001	-1.16041	-0.558359	-0.831559	-0.427463	-0.428228	-1.63423	-0.55791	-1.12232	0.522935
TCGA-25-2398-01	0.268661	0.260461	0.456059	0.0327216	0.692342	-0.328716	1.05227	0.320081	1.21769	-0.954849	0.723889	-0.665656	-0.821823	-0.231602	-0.418653	-0.817828	0.466133	-0.519691	0.737997	-1.15586	-0.308561	0.457781	1.22562	1.46185	0.282998	0.875554	1.70598	1.83703	0.157298	-0.346217	-0.951354	-0.692957	-0.59588	-0.226656	0.57894	0.458435	-0.613292	0.329994	1.44521	1.58836	1.52507	-0.624351	-0.676745	0.671844	1.18753	0.274787	-0.564036	0.793712	-0.902542
TCGA-25-2399-01	-0.471959	-0.480174	0.805703	0.65872	-1.11884	1.03587	0.941059	-0.704221	-0.156712	-0.43993	0.676995	1.92877	0.533779	-0.796465	-0.416642	0.635469	0.943362	0.0226291	0.806997	-0.37645	-0.741425	1.039	1.81702	-0.337669	-0.556336	-0.499734	0.980674	1.29651	1.04628	1.21817	-0.368657	-0.692957	0.543798	1.2385	-1.09148	0.38758	-0.0917542	0.157573	-0.431759	-0.67429	0.793447	-0.220646	0.46828	-1.49588	-0.960578	0.241692	-0.070186	0.204293	0.598895
TCGA-25-2400-01	-0.572396	-0.571363	-0.860444	1.13448	0.8835	1.10801	-0.430625	-1.04664	0.606477	-1.31414	-1.22788	-0.635211	-0.0902235	-1.12076	-1.25936	-1.69702	-0.401932	0.46096	-0.111915	0.0587883	0.510494	1.50212	-1.41326	-0.573755	-0.0459568	0.167628	-1.30202	-1.0724	0.582398	-0.537031	0.129717	0.636902	-1.36905	-1.18245	-0.150736	-1.18887	-0.191349	2.48251	-1.0109	-0.841198	-1.80548	3.18995	-0.652659	-0.122853	1.40636	1.70823	1.71937	-0.242397	0.889433
TCGA-25-2401-01	-0.574399	-0.583015	0.702091	0.591251	-0.715833	-0.777806	-0.778422	0.544429	0.424856	0.637688	1.41612	-0.658092	0.906604	0.855111	0.388885	-0.135272	-0.215703	-1.1645	1.89143	0.0466341	-0.153501	-1.02441	-0.535493	-0.0179009	-0.837827	0.730222	1.55072	1.68249	-1.04714	1.09236	-0.277486	-0.692957	-0.110333	-0.0873728	-0.738853	0.857108	-0.118826	-0.00219139	0.367368	0.526545	1.48164	-0.664354	-0.855481	0.319961	0.50175	-0.601927	-0.476985	1.21112	-2.54018
TCGA-25-2404-01	0.372613	0.368542	1.56242	0.690693	1.06319	0.481086	0.221702	-0.152529	0.940219	0.708761	0.368189	-0.643532	1.18311	-0.166495	-0.0702438	1.96174	1.52085	0.279435	-1.24906	0.215614	0.541586	-0.992026	-0.10478	-0.293033	-1.07109	0.0888004	1.01767	1.09591	1.43501	-0.217791	0.350181	0.101675	1.70335	2.45184	-0.159639	0.486513	2.12269	-0.886124	-0.50886	0.827123	0.825034	-0.724203	0.742144	0.818459	-1.00059	-0.766022	-0.414637	1.46497	0.683151
TCGA-25-2409-01	0.252104	0.255813	0.0581273	-1.46076	-0.519558	-1.49165	-0.440981	-0.398494	-1.1188	1.50004	0.6239	-0.61993	1.27723	-0.437436	0.103869	1.54349	0.607489	1.36741	-0.738055	0.318705	1.93378	1.21532	1.91066	1.11051	-0.0670386	-0.594357	1.10735	1.27656	0.724341	0.840882	0.32555	-0.692957	1.26728	0.713085	2.13602	0.565312	0.391862	-0.557625	0.832227	0.728008	0.856163	-0.314156	0.69976	-0.598094	-0.781161	-0.843386	-0.260065	-0.900226	-0.0782851
TCGA-29-1688-01	1.105	1.10356	-0.394482	-1.39932	1.31003	1.40234	-1.62176	-0.538026	-1.10629	1.17085	1.09179	-0.572144	0.691483	-0.521637	0.0172301	-0.461176	1.08544	0.716747	-0.255514	0.711382	-1.03621	1.0134	-0.613007	-0.178169	-0.85576	-0.909496	0.92002	-0.503453	-1.12842	0.318778	-0.4801	-0.692957	-0.107831	-0.376466	-1.36689	0.582706	-0.14302	0.769993	-0.5868	-0.9202	1.00173	2.61732	1.16821	-0.521411	1.40466	0.158385	0.201704	0.0544185	0.651114
TCGA-29-1690-01	-0.0396684	-0.0437472	0.824239	-0.189204	-0.848765	-0.827029	-1.69106	-0.879842	0.316552	1.27551	0.941856	-0.662263	0.710345	-0.750936	-0.45559	-0.0742096	-0.756581	1.525	-1.15172	-0.479319	1.5376	-1.05883	0.359554	-0.299554	-0.817897	-1.28829	0.60269	-0.109281	-1.04117	-0.197954	0.399763	-0.242599	-0.107085	0.468508	-0.350951	0.648986	1.38632	0.0318733	0.0789763	-0.239547	0.879286	-0.590921	1.43767	-0.0967712	0.362608	-0.340041	0.19481	1.2247	1.00081
TCGA-29-1691-01	-1.44708	-1.43649	0.871441	-0.210758	0.947768	0.914044	0.380464	-0.0195798	-0.218814	-1.23318	-0.148944	1.35366	0.205972	-0.0635253	0.0421839	1.43748	0.409752	-1.85068	-1.42405	0.909352	-0.857419	-1.08266	-0.990925	-1.10201	-2.14959	-1.42081	0.087657	-0.17487	0.939351	-0.609294	0.224632	-0.566975	-1.28182	1.84177	-0.766758	1.35663	-0.936892	-0.0848659	-0.46166	-1.6968	0.0411044	-0.548528	-0.59998	1.39623	0.593653	0.0775414	-0.897521	1.29983	-0.756745
TCGA-29-1693-01	-0.35671	-0.363054	-1.18328	0.889831	-1.01216	-1.64847	-1.43789	-0.918896	0.21658	-1.22969	0.982918	0.805821	0.53121	-0.649238	-0.599342	-0.226499	0.239511	1.37536	1.29753	-0.630283	0.371938	-1.01621	1.96196	1.83963	1.29527	0.21945	1.32614	1.49634	0.236646	1.15361	0.572961	-0.686711	0.38186	-0.568351	0.59371	1.07737	-0.312531	-0.103708	-0.47375	1.82397	1.54964	-0.365615	-0.69196	-0.570738	0.818863	-0.497755	-0.636285	0.280635	0.534951
TCGA-29-1694-01	-0.3748	-0.385251	-0.738128	-0.0830148	0.72143	0.619001	-1.48876	-0.628144	2.3842	1.48158	0.0928421	1.6438	1.28757	-0.620789	-0.278714	0.512317	-1.48953	2.01829	-0.942352	-0.355246	1.77776	-1.11302	0.925836	0.438672	-0.149927	-0.728414	0.604178	1.28833	-0.972325	2.18937	-0.249163	0.354838	2.23911	-0.773756	1.50577	-0.909456	1.96424	0.521337	-0.0532481	-0.902705	0.764367	0.26488	-0.13327	0.372958	-1.00316	-0.939117	-0.00628964	0.25681	0.850693
TCGA-29-1695-01	-0.941957	-0.945219	-0.609395	-1.36446	-1.50859	-1.82013	0.640982	-0.18466	-1.13714	-1.25404	1.50011	0.18742	-0.0449486	-0.342438	-0.180335	0.508435	-0.574251	-0.586445	0.199675	-0.117275	-1.16168	-0.973584	-0.531559	-0.40888	1.11683	-1.63651	1.21343	0.530109	-0.822017	0.0527434	-0.0360545	-0.686711	-0.612574	1.45288	-1.26358	0.357461	0.204525	0.11059	-0.272836	-1.20345	1.20078	-0.608648	-0.803606	0.214145	1.40443	-0.476669	-0.933143	1.48902	0.30679
TCGA-29-1696-01	-0.975833	-0.984943	0.274328	-0.0928305	0.517227	0.760777	-0.895193	-1.12255	0.30051	-0.669224	-1.31647	-0.642756	0.666659	-1.01567	-0.806868	0.408931	0.929337	1.10244	1.40902	-0.844365	0.687744	0.797387	-0.0398024	-1.65979	-0.44353	-0.833653	-0.933958	-1.2621	-1.16368	0.0385404	1.18518	0.901598	0.052037	0.199368	-0.946612	-1.10657	0.103752	1.83211	-2.26159	-1.74722	-0.736986	-0.416446	3.32908	-1.32407	0.812711	1.35577	2.10041	-1.41128	0.524008
TCGA-29-1697-01	0.142111	0.141249	-1.71688	-1.14989	-0.386422	1.26404	-0.993768	-1.03901	-0.224309	-0.378653	-1.00718	-0.601163	-0.372264	-1.02005	-1.15199	0.0503705	-1.88261	-0.434283	2.2175	-0.241432	0.933746	1.0229	-1.59677	-1.31182	1.82598	1.22103	-1.11543	-0.903656	1.09637	0.822209	-0.637	0.0402619	-1.27362	0.16023	0.696331	-1.57045	-1.20478	-0.505269	-0.0396105	-0.271453	-1.60122	-0.755783	-0.748616	0.0767657	-0.203692	-0.588379	0.894454	-0.977403	0.092083
TCGA-29-1698-01	0.504829	0.52174	1.21462	-0.685551	1.34184	-0.010423	-0.10576	0.283933	-0.98719	-0.393882	1.47194	-0.607542	-0.0129383	0.066519	0.442001	-0.697841	-0.656719	-0.0828028	-0.0631243	-1.24484	0.286549	-0.249248	0.18006	-0.115221	1.17069	0.137903	1.47252	0.247033	0.788455	0.100783	0.579088	-0.591292	0.39896	-0.530215	-0.747961	0.363826	-0.809937	0.543501	1.27176	-1.34135	1.22424	-0.64036	-0.258384	-0.319133	0.685017	0.695756	-0.624939	0.640991	-0.404214
TCGA-29-1699-01	-1.21871	-1.21863	-0.891058	-0.734957	-0.940714	-0.462725	-1.38049	0.93924	-1.16603	-0.459673	0.0284222	-0.651751	0.743809	1.09859	0.897437	-0.471335	0.343377	1.02393	-1.13831	-0.695702	-0.681332	-0.885145	-0.310719	0.593268	0.347913	0.370633	0.145503	0.706738	1.19791	1.08685	-0.782177	-0.692957	0.681051	-0.544567	-1.03618	-1.57619	-0.782165	0.778173	-0.483497	1.24061	0.197843	0.0746098	-0.807626	0.825523	-0.131745	0.31901	-0.810074	-0.664641	-2.50587
TCGA-29-1701-01	-0.607812	-0.6116	-0.257126	-0.113644	0.813895	-0.00883211	-0.21124	0.687763	0.150167	-0.338185	0.9706	1.82954	0.430556	1.15519	1.45385	-0.320275	-1.46214	-0.232954	-0.463921	0.869856	-0.0329289	0.542542	-1.0084	0.580977	1.08456	-0.775867	0.85763	0.740587	1.13113	1.51017	0.571789	-0.684335	-0.211098	-0.14006	0.250121	0.582887	0.949819	1.55237	-0.149786	-0.680522	1.2763	-0.806107	-0.855481	-0.504972	-0.215753	0.984037	0.157719	-0.276596	0.850854
TCGA-29-1702-01	0.997316	1.00184	-1.55581	1.96366	-0.456104	-0.16319	0.950186	-1.11763	0.204157	-1.29241	-1.09053	-0.663813	-1.18038	-1.04958	-1.3598	0.956733	0.0618858	-1.30709	0.713443	0.37574	0.343696	-0.74628	-1.36053	-0.0333441	-1.06285	0.563488	-0.36197	-0.431366	-1.16298	1.07264	-0.80577	3.41524	-0.701596	1.09262	-0.347349	-1.57274	-1.41421	-0.841162	0.627123	0.00215053	-0.616167	-0.680159	-0.162476	0.373564	-1.15206	-0.152555	0.27691	1.66612	0.898594
TCGA-29-1703-01	-1.08082	-1.08359	0.0222773	1.10805	1.2899	-0.942587	0.163252	-1.09076	-0.630883	-0.79622	-0.267612	-0.617909	-0.341999	-1.07945	-1.13009	-0.943802	-0.152821	-1.01454	0.990811	0.694348	1.55112	-0.601071	0.96569	-1.34128	1.01756	-0.284427	-0.47141	0.0677939	-1.18371	1.41493	0.235105	-0.338688	-1.0427	-0.941034	-0.479198	0.751076	-1.19696	0.628196	2.10114	-1.48295	-0.39494	-0.254316	0.73652	0.843817	-1.08331	0.0459457	0.781768	1.17735	1.22778
TCGA-29-1705-01	0.176894	0.173823	-0.524405	0.00142425	-0.943342	0.487453	-1.1299	-1.06863	0.655735	1.10808	1.48842	-0.628249	-0.280243	-1.04537	-1.01352	0.329692	0.524003	1.31418	-0.881549	-0.252404	1.53227	-0.997817	0.785791	0.0162698	-0.961928	-1.29949	1.38411	1.70079	0.936856	-0.82645	-0.103809	-0.685786	0.77651	0.47261	1.04343	0.826482	-0.336736	-0.33752	0.0698926	0.803631	1.29694	-0.309418	-0.437739	-0.0206067	-0.359304	0.42217	-0.810261	0.413251	0.43784
TCGA-29-1705-02	-0.298989	-0.29695	-0.437545	-1.07526	1.13524	-1.32587	-1.44474	-0.602683	0.905036	1.54724	1.94706	-0.58534	-0.557165	-0.413636	-0.593899	0.789191	0.74117	1.75359	-0.385073	-1.63327	1.06381	-1.06633	0.186863	0.773979	0.333422	-1.84147	1.35358	0.447704	0.316682	-0.693927	2.72743	-0.629635	0.157997	0.723844	-0.20764	0.82001	2.11075	-1.04294	-0.0931307	0.0810302	1.65362	-0.791276	-0.602103	0.117601	-0.998075	-1.57324	-0.743134	2.8851	0.650391
TCGA-29-1707-02	-1.66595	-1.63661	-1.4587	-0.792636	-0.515807	0.978493	-1.02957	-0.921454	-0.998204	2.14157	-1.00577	-0.661747	1.6106	-0.910852	-0.506323	1.46974	-1.90802	0.111939	-1.42405	0.774911	0.651052	0.860395	-1.2781	2.59839	-0.818432	-1.1947	-0.0119936	-1.12481	1.05637	0.829747	0.584319	-0.692957	0.133026	0.984523	0.994986	0.363834	2.2491	-0.626935	-1.45097	0.253204	-1.10964	0.381128	-0.786784	-2.1269	0.493615	-0.685942	-0.788301	-1.38875	0.102347
TCGA-29-1710-01	-0.756244	-0.766638	0.469508	-1.39814	1.55338	-1.74217	-0.522184	1.84949	-0.951157	-1.15291	1.25951	1.76511	-0.263669	1.94497	1.65649	-0.975548	-1.38928	-0.405582	-1.2725	-1.97806	-1.10852	-1.07284	-0.663409	1.49049	1.62928	-2.16205	1.24729	1.20919	0.838905	-0.429505	0.11515	-0.692957	0.385808	-1.24156	-0.548374	0.696019	0.22671	-0.150155	0.598909	-1.5101	1.30056	-0.779141	-0.855481	-1.38659	-0.430106	0.0955689	-0.982313	-0.209935	0.650948
TCGA-29-1711-01	-0.612092	-0.621719	-0.262235	0.733924	-0.91004	-1.03678	-1.73352	0.411395	-1.10915	0.372454	0.321812	-0.662435	-0.779152	0.154698	-0.599342	-0.756294	-1.29826	-1.39783	-1.42405	1.39072	0.962942	1.3313	1.17689	-0.842778	-1.42805	-1.52884	0.649296	0.992768	-1.04623	0.791663	-0.334566	-0.692957	0.815469	-1.32652	-0.289179	-1.51024	-1.02389	-0.880048	-0.695928	-1.79715	0.599068	-0.581055	-0.832928	0.890223	-0.0368592	-0.960355	0.314215	-0.633349	0.779414
TCGA-29-1761-01	-0.331871	-0.326636	0.605212	-0.488978	1.08465	-0.101417	-1.78412	-0.180847	-0.331357	-1.30645	0.27405	1.14541	1.24376	-0.110585	-0.109767	0.759137	-1.49673	1.98708	-0.892696	0.00774627	-0.825344	-0.9226	-0.535463	0.024615	-0.297027	-0.579015	-0.246822	-0.516099	1.24342	-1.09521	1.30036	-0.609835	-0.373435	-0.389446	-1.09935	-1.1654	-0.220334	1.31212	0.638456	-1.76858	-0.0822733	0.265552	0.0389941	2.1137	-0.0416794	1.08004	1.11575	-0.623174	0.224299
TCGA-29-1762-01	-0.110491	-0.116601	-0.748451	2.82884	-0.728029	0.530439	1.15765	-1.29445	-0.550438	-1.2701	-1.29432	0.825185	-0.879848	-0.941756	-1.44543	0.78447	-0.0254395	-1.03696	1.0581	0.351585	-1.07333	-0.781556	-1.17302	-0.842102	-0.594767	0.567005	-0.71319	-0.763174	-1.08944	-0.689467	0.263225	2.10275	-1.15779	0.756627	-0.466715	0.357417	0.0202244	1.50798	0.163539	-0.322141	-0.498702	-0.336856	-0.535535	1.28584	1.89515	1.59089	1.07743	-0.806732	-0.952195
TCGA-29-1763-01	-1.27456	-1.26688	0.682425	1.18563	1.31808	-1.26069	1.21352	-0.379933	-0.258962	0.531435	-0.948088	-0.607021	-0.473562	-0.539504	-0.0328372	1.06572	-0.475392	-1.01514	0.492462	-0.143813	0.568468	1.2206	-0.989294	-0.672288	-1.76174	0.802657	-0.761972	-0.859957	-1.07281	1.01289	0.844494	1.22833	-0.841321	1.14166	1.15068	0.321067	-0.428308	0.487069	0.159685	1.50715	-0.157258	0.372825	1.63436	1.9389	-1.07979	0.240266	-1.02058	0.263487	-1.38211
TCGA-29-1766-01	-0.575114	-0.588694	0.519642	0.948992	-1.18469	0.363577	0.792515	0.595655	1.25087	0.755439	1.79788	-0.643089	0.830832	0.6153	0.912363	1.06832	0.848444	1.14942	1.90056	1.31345	0.985249	-1.08364	1.56144	1.89144	0.00710578	0.308072	1.66405	1.03837	1.1764	1.50119	1.85563	-0.678169	0.673339	1.31192	0.881749	1.51319	0.331816	1.14211	0.683702	0.907042	1.75872	-0.723272	-0.660668	-0.386934	0.0831431	0.685725	0.279669	1.71672	0.819107
TCGA-29-1768-01	-0.607678	-0.617922	-0.125894	0.138368	0.903668	1.28766	0.383128	0.967958	0.814456	0.422352	1.96611	-0.541205	0.920079	1.07807	1.13543	0.890474	0.592025	1.24331	-0.546563	1.20134	-0.524926	-0.897053	-0.731464	-1.70172	-1.99275	-1.79798	1.90549	1.48503	-0.847226	2.46997	1.88061	-0.669283	-1.18823	0.40778	-1.43239	1.22515	-0.586639	1.25916	0.36874	0.433143	2.07559	-0.795841	-0.527349	-0.0850619	-0.41957	0.877627	-0.00561677	1.98244	-0.780651
TCGA-29-1769-01	1.05296	1.0474	-0.867186	0.392181	-1.32462	-0.156468	1.45001	-0.0480328	1.75768	1.26403	1.00605	2.1894	0.121582	0.0176432	1.03001	0.840206	0.598468	1.57526	-1.25013	1.38761	2.20594	-0.933452	0.332357	1.05179	-0.0443416	0.671241	0.894786	1.24664	-1.03568	0.259457	1.51497	-0.692957	0.435103	0.568378	-0.914841	-1.53996	1.76542	-0.865816	-0.139707	1.11205	0.919829	-0.568657	-0.570679	-0.470537	-0.854815	-0.816016	1.65876	-0.431705	-0.28516
TCGA-29-1770-01	-0.184704	-0.197285	-0.0281899	1.13006	0.491998	-0.183095	-0.41797	-1.17891	2.43765	-1.15322	1.16578	-0.65057	0.922416	-0.985643	-0.994693	1.396	1.85828	0.466142	0.877527	0.0624477	0.0773988	0.888478	1.37169	-0.0606248	0.909553	1.10592	1.23543	1.70493	-1.0568	-0.613868	0.0251681	-0.638866	1.5346	0.548632	-0.271751	-1.56182	-0.66441	-0.745761	-0.224613	1.86915	1.3842	-0.495659	-0.855481	0.0199462	-0.278789	-0.257033	-1.11748	0.47882	0.486658
TCGA-29-1770-02	-0.00442306	-0.00928722	0.511972	0.0012906	-1.15598	0.494573	-0.785451	-1.18616	3.0392	-0.995887	-0.0209717	-0.660888	1.89179	-0.991557	-1.15607	0.833632	1.32395	1.26543	-0.129124	0.841731	0.331169	-0.161181	1.44097	-0.526717	0.824665	0.396727	1.50446	1.34176	-1.02814	0.606115	-0.0207977	-0.494995	1.69178	-0.272156	-0.330412	-1.57166	-0.957975	-0.573885	-1.77574	1.37613	0.304748	-0.087441	-0.855481	-0.357537	-0.513907	-0.83934	-1.08696	-1.16765	0.405705
TCGA-29-1774-01	0.614699	0.624404	1.10462	1.71302	0.800329	0.207871	1.62521	-1.28428	-0.77524	-0.887737	-1.1348	0.878299	-0.907814	-1.13127	-1.47769	-1.50502	-0.41362	-0.0513631	-1.07936	-1.54419	-0.296783	-0.590178	-1.66164	-1.19826	-1.47344	0.485518	-0.217644	0.01771	-1.16425	-1.43128	2.17155	2.22873	0.362621	-1.28164	0.716116	0.823027	-0.0444311	0.455153	-1.37347	-0.607053	-0.127849	-0.180062	0.0489683	1.81722	2.13958	1.66408	0.038519	-1.31405	0.560155
TCGA-29-1776-01	-0.955617	-0.952139	-0.81286	0.29132	-0.909991	0.746495	-0.869435	0.546937	0.916714	1.09326	1.45693	-0.632046	0.0578066	0.413336	0.451846	-0.362094	1.07547	0.947367	1.48574	0.099564	0.639502	-0.00992085	2.07391	-0.826754	-0.277049	0.0110501	0.664807	0.315277	-1.1654	1.58824	1.47071	-0.682952	-0.681317	-0.767115	-1.19759	0.50757	-0.654449	0.57983	-0.720801	0.0192377	0.801737	1.15448	0.964217	-0.340398	-0.908127	0.432039	0.0326012	1.66951	0.805573
TCGA-29-1777-01	-0.681275	-0.68806	0.0362041	0.318892	0.95654	0.277447	-1.43697	0.942946	-1.0872	0.624004	1.07962	2.58646	0.601417	1.37445	1.77363	0.223373	1.07738	0.885163	1.5006	1.78855	-1.05532	-0.861481	0.556576	-0.200461	-0.0554575	-0.174109	0.877953	1.63204	0.182247	0.922339	1.83519	-0.692957	0.0479803	-0.57635	-1.01806	0.74291	0.409634	0.105855	0.12329	1.05453	1.57946	0.102718	-0.796803	0.320654	-0.513705	-0.213477	1.29486	0.574742	-2.60491
TCGA-29-1778-01	-0.456852	-0.464694	0.692756	-1.34208	-0.132284	-0.274917	1.06546	1.59316	-0.892303	0.000800627	-1.32679	-0.468697	0.254849	1.63381	1.88512	0.706558	-0.09946	-0.290071	-0.753543	0.42566	0.805657	-1.06852	0.317719	-0.888637	-1.51749	0.832487	-1.01823	-1.49457	0.233275	0.0483643	-0.514875	-0.29301	-1.34713	1.07775	-0.512295	0.742568	-0.914608	0.00833581	0.885134	-0.924753	-0.151733	-0.575466	-0.488497	-2.03066	-1.05822	0.460695	-0.941024	-0.868222	-1.50117
TCGA-29-1781-01	0.686384	0.68035	0.0325696	0.555099	0.788421	1.61536	0.29592	2.50541	0.235823	0.887123	0.248013	-0.649727	-0.0103818	3.047	2.19405	0.839313	-0.449973	1.45255	-0.903914	0.824004	1.81026	1.01618	-1.37941	-0.829376	-1.01225	0.864282	0.479619	-0.552568	-0.898279	-1.31361	0.474593	-0.692957	-1.20342	0.42874	0.5782	-1.53791	0.190426	0.0178202	1.67892	0.739528	0.12126	-0.309936	-0.855481	-0.0529089	-0.984928	0.176969	-0.822498	-0.0811688	-2.44784
TCGA-29-1783-01	1.56917	1.59223	1.13716	-0.944825	-0.732061	-0.968381	0.315326	1.10104	1.95908	0.558951	-0.199989	1.08808	-0.32046	1.0314	1.04201	-0.295002	-0.410537	-0.711198	0.0223994	-0.289619	-0.106944	-0.408132	0.410952	2.13417	0.677669	0.475391	-0.590482	0.149428	0.365918	0.382955	0.576304	0.883354	0.476015	-0.220183	0.121401	-0.719164	0.56301	0.163147	1.02419	0.531746	0.156293	0.476882	1.45852	-0.672274	-0.706835	0.949808	-0.389973	1.94134	0.620853
TCGA-29-1784-01	0.103171	0.108911	0.75054	0.888193	1.03081	0.806243	-1.04003	1.98448	-0.165745	0.477331	-1.25028	-0.546716	0.697064	1.90422	1.96453	0.686328	-1.76025	1.46845	0.475871	1.19136	0.925919	-0.366182	-0.236549	0.157967	1.2963	0.343667	-1.22563	-1.13155	-1.07963	-0.796896	0.437649	-0.655761	-0.562233	0.0826618	1.30709	1.32989	0.149519	0.994349	1.37205	-0.819635	-0.709933	3.03993	1.45447	0.317347	1.91591	0.167803	-0.911516	0.127538	0.356509
TCGA-29-1785-01	-0.421456	-0.427025	0.959242	0.187997	-0.420772	-1.78138	-1.00659	-0.28122	-0.530791	-0.159945	0.144646	-0.434862	-1.15488	-0.407501	0.0786051	-0.876738	-1.87284	-0.163665	-1.39038	-1.03426	1.66567	0.781275	-0.713795	0.570631	0.0963373	-0.0879923	0.58661	0.827039	-1.05344	-0.328636	-0.149488	-0.692957	1.33217	-0.697529	1.87431	0.361622	-0.794238	0.154234	-0.965349	0.647235	0.348659	-0.664461	-0.579147	-0.993465	-0.893167	-0.248145	-0.976268	-0.454801	0.999615
TCGA-29-2414-01	0.105146	0.0997219	0.331379	0.666588	1.28888	-0.00930832	0.856315	-0.0517008	-0.541361	-0.804665	1.1783	1.44611	-1.03476	-0.295148	-0.328069	-0.0495635	1.24609	-0.501618	0.633206	-0.978385	-0.550616	-0.625982	-1.0679	-1.07628	-1.15855	0.444909	0.910628	1.44374	0.550461	-0.576918	1.37745	-0.466387	-0.645353	-0.178388	-0.606008	0.837855	-1.53671	0.0783129	0.102809	0.747374	1.19371	1.71973	1.20191	0.656216	-0.474088	0.412656	-0.378298	1.53913	0.449366
TCGA-29-2414-02	-1.0118	-1.01926	0.058185	0.186174	-0.726065	0.187573	0.699368	0.753653	-0.722552	-0.352227	-0.653701	1.64907	-0.926972	0.463263	0.497832	-0.661368	1.10317	-0.717163	0.335771	-1.18337	0.146334	-1.10218	-0.986558	-0.727625	-1.19008	0.174993	0.580766	-0.0623106	0.545245	0.420332	0.922621	-0.650166	-1.04267	-0.909578	-0.375288	0.79886	-0.849855	-0.404068	-0.373974	0.0914863	0.0183029	1.706	1.1613	0.0868918	-1.1228	0.113912	-0.259978	-0.0680175	0.24653
TCGA-29-2425-01	0.830835	0.832453	-1.19415	0.0306464	1.16976	-0.18307	1.06104	1.27208	0.0298654	-1.18269	0.345314	-0.659346	-1.3004	0.805277	-0.143124	-0.40287	1.08596	-1.02243	-0.688015	0.255433	-0.874989	0.871718	0.585189	0.5207	-1.28895	0.302665	0.349816	0.717773	0.832223	0.719139	-1.76214	-0.692957	-0.814793	-0.779511	-1.14892	0.645638	-1.25384	1.11931	-1.14025	1.38683	0.254554	-0.530107	0.507034	-1.73237	-0.953747	2.34566	-1.08661	-0.436385	0.567889
TCGA-29-2427-01	-0.706362	-0.715845	-0.775028	-1.42697	-0.956773	0.99751	-0.151556	1.40094	-0.410791	0.787518	1.32254	0.954652	2.46784	1.3143	1.19183	1.06894	1.00809	-0.143557	-0.97381	0.768658	0.834548	0.229358	1.19368	-0.107712	-0.202329	-0.472115	0.85715	0.19251	0.787612	0.629779	1.87741	-0.676408	0.349184	0.598657	-1.04703	-1.38566	0.257397	2.08708	1.11233	-0.868758	0.655795	0.226214	-0.82003	-1.05277	1.32806	1.0058	-0.690931	1.11115	0.255123
TCGA-29-2428-01	1.7852	1.80051	-1.52375	-1.30699	1.18253	0.486444	0.555328	1.42763	1.31655	0.376055	0.688395	-0.657296	-0.14549	1.33811	1.43677	-0.86401	-0.4338	0.832292	2.11933	-0.949645	1.05074	-0.785339	-0.765427	-0.800198	1.84312	0.591555	0.259729	0.174932	-0.885446	-1.74459	1.25523	-0.650541	0.141745	-0.166718	1.52921	0.755697	0.0673012	0.62518	3.02806	1.93414	0.289624	-0.125111	-0.191804	0.454165	2.06678	0.0825034	3.30679	0.238496	-1.00677
TCGA-30-1714-01	-0.588557	-0.603406	1.22642	0.137421	-0.804587	-1.16453	0.622933	-1.05179	1.25719	-0.6523	-0.305697	2.7915	0.142366	-1.00216	-0.705791	-0.560985	-1.12204	1.16114	-0.521513	0.453398	-0.554596	-1.04352	1.22614	1.9472	0.841125	0.0724604	-1.10532	-1.26392	-1.18306	0.0724144	0.72551	0.849472	-0.728394	-0.168629	-0.629564	0.514968	1.98426	0.851486	-1.33056	-0.167524	-0.41598	0.695966	1.43505	-0.166931	-1.13752	0.292635	0.0962373	-1.01208	1.00874
TCGA-30-1718-01	-0.619214	-0.629889	-0.725418	0.925233	1.11056	0.383387	0.103568	0.771305	-0.207547	0.719076	1.58153	-0.665656	-0.529873	0.977937	0.616491	-1.28152	0.6928	0.627864	0.014705	0.60233	1.53728	-0.973584	0.588526	-0.044701	-1.02622	-0.430459	0.925768	1.58771	-1.06748	1.18663	0.558776	-0.689495	0.0781128	-1.05374	0.954895	0.356759	0.41003	2.45193	-0.0165411	-0.983188	1.3956	1.41139	-0.798301	0.0038457	0.796944	1.22893	2.04695	0.81224	0.98034
TCGA-30-1853-01	-0.472326	-0.478583	0.353369	-1.47595	-1.24881	0.670969	-0.272469	-0.896889	-0.119075	-0.679834	0.00129289	-0.665656	-1.75761	-1.06498	-1.24686	-1.07387	0.0562213	-1.68837	1.59787	0.570066	0.0867032	-0.7114	0.957754	-0.85629	-0.976722	2.24317	-0.368921	-0.733097	0.4181	-2.25146	1.10966	-0.66498	-1.18589	-0.537183	-1.51621	0.677505	-2.05107	-0.239939	1.0482	2.24168	-1.12501	-0.730055	-0.310653	0.939355	-0.428125	0.942556	0.11241	-0.837896	-2.25395
TCGA-30-1855-01	0.709158	0.720194	1.50759	-0.798981	0.582053	0.328026	0.800785	0.980918	0.359631	0.755155	0.849037	-0.343818	-1.1225	0.948103	0.729939	-0.153545	1.01287	0.042347	-0.511974	0.132982	2.17023	-1.08266	1.68004	0.20291	-0.0427129	0.733093	0.813896	1.17477	-0.810082	-1.35204	-0.0181816	-0.687704	-0.0128775	0.0757897	0.23226	0.670179	-0.481695	-0.229144	0.304038	1.13762	0.845034	-0.562701	-0.375514	0.357513	-0.713846	-0.191783	-0.683353	0.88111	-0.446208
TCGA-30-1860-01	-1.50058	-1.48901	-1.49909	0.970126	-0.952117	1.11153	-1.28308	1.41023	-0.764361	-1.04768	-0.271611	-0.655763	1.92208	1.61336	1.94683	1.90685	-1.7311	-1.22495	-0.523799	-1.36738	-1.14855	1.55043	-0.134417	0.811291	-1.13605	-0.659861	0.307139	0.139412	-0.948047	0.260812	0.639781	-0.19881	-1.10505	2.45353	0.166579	-1.55751	1.70736	-0.311812	-0.142574	-1.58745	0.365642	-0.686206	-0.801374	0.441129	0.657989	-0.904335	-1.06285	-0.272282	-0.171853
TCGA-30-1861-01	1.38166	1.39089	0.541635	-0.128641	0.81613	-0.0279074	0.591216	-0.441944	-0.137929	-1.37413	1.32806	-0.635758	-1.78099	-0.550768	-0.856063	-1.85895	-0.798068	-1.64855	-0.539964	-0.200343	0.552006	-0.21875	-0.13667	-1.26872	-0.0484577	1.37961	1.27633	1.60413	-1.10276	-0.636303	0.579204	-0.60619	-0.752796	-1.07179	-1.26867	0.514546	-1.22564	-1.54503	0.931602	2.13028	1.51754	-0.655366	0.728769	1.27519	-0.399052	-0.464123	-0.933588	1.51565	-2.10861
TCGA-30-1862-01	0.284775	0.275284	-0.381095	-1.56995	-0.964464	-1.86908	-0.498369	1.48396	-0.0805524	2.82008	1.19831	2.05408	-0.0457497	1.41626	0.768427	-1.48253	0.395077	0.25729	-1.02926	-0.343195	0.77967	-0.771267	0.573857	0.42668	0.13626	-0.982238	1.21938	1.39197	-1.08733	-0.33978	-0.270172	-0.692957	1.3957	-1.18277	1.29423	0.330257	-0.553834	-0.285338	0.4668	-0.205715	1.13771	-0.346199	-0.138564	0.161551	0.325831	-0.79366	0.306951	1.13548	0.94349
TCGA-30-1866-01	-0.732073	-0.742511	0.402216	0.360057	1.0914	-1.36928	0.904249	-0.288352	-1.0826	0.021236	-0.440219	2.22615	-0.410289	-0.0961072	0.190113	0.526929	-0.237483	1.86454	0.55021	-0.786634	0.158697	-0.784391	-1.14928	0.98123	1.00011	1.44002	-0.213016	-1.16356	0.456183	0.681853	1.34009	-0.692957	-0.557802	0.237892	2.12247	0.553854	-0.394621	-0.500344	1.16668	2.51173	-0.427522	1.3562	-0.764793	0.506917	-1.03801	0.248554	-0.530227	-1.34398	-0.30525
TCGA-30-1891-01	1.45911	1.4589	-0.870996	0.306755	-0.807857	0.45449	0.713939	0.538328	0.473754	-0.0999755	1.84864	-0.637458	-1.82751	0.512432	0.704793	2.45073	0.227779	0.221025	-0.155923	0.493976	0.646062	-0.888267	-0.648817	0.422233	0.991726	-0.350872	1.0165	0.967694	-1.11904	0.183285	1.8442	-0.630242	0.620232	3.21134	-1.09253	0.198796	1.72015	-0.817511	-0.000936012	0.575005	1.42586	-0.720021	-0.78749	-0.639326	-0.281002	-0.574249	-0.764879	1.52459	0.0880209
TCGA-30-1892-01	1.43087	1.4285	1.0805	0.539552	1.25726	0.542986	-0.138016	-0.34825	1.84667	-0.747805	1.63418	-0.642534	0.572654	-0.38587	0.105689	0.194718	1.13627	1.55923	0.998644	-0.605679	1.90079	-1.147	1.59758	-0.30298	1.81161	0.866926	1.46942	1.19789	0.326576	0.469164	1.77214	-0.692957	2.62296	-0.055729	0.938097	0.563028	-0.137859	-0.534233	1.92809	1.32522	1.75894	-0.272495	0.879307	0.637615	-0.338152	-1.28294	-0.654344	1.52248	0.547666
TCGA-31-1944-01	-0.498394	-0.502092	-1.35905	1.37374	-1.13503	-0.355727	-0.903733	0.899692	-0.758897	1.13941	-0.650175	-0.622708	-1.0453	0.948842	0.631608	-0.620235	-0.61547	0.403189	-0.810998	0.319847	-1.11994	-0.886284	-0.623769	0.465538	-1.81127	-0.88399	-0.0365204	0.102713	-1.12137	-0.959462	-0.580705	-0.282027	-1.30799	-1.32767	-0.504663	-1.57619	1.61923	0.0187575	-1.01889	0.777123	0.346916	-0.680269	0.429558	-0.497835	-1.11103	0.409674	-0.821403	1.67751	-0.572282
TCGA-31-1946-01	-0.601519	-0.612488	0.394347	0.4031	0.784739	-0.444661	-0.227025	0.622076	0.0598595	1.47666	0.861291	0.943668	0.239558	-0.595831	0.0618858	0.504698	-0.19022	0.312304	-1.40387	0.876835	0.428517	-0.730084	0.476939	0.496499	-1.72353	-0.99537	1.61095	1.29324	-1.12023	0.0268837	-0.703719	-0.692957	0.846737	-0.0552326	-0.252918	0.647313	1.01351	-0.0734215	0.201599	0.607112	1.38919	-0.0749479	-0.263082	-0.490696	-0.978305	-0.49214	0.20928	0.551622	0.342274
TCGA-31-1950-01	0.181042	0.172821	0.298994	1.19079	-1.2501	-0.223723	0.497121	1.32127	1.61291	0.0940773	-1.27238	0.980013	0.0264648	1.0272	1.15059	0.548909	0.301727	-1.60522	-0.498724	0.426488	-0.0287908	-0.58092	-0.577209	0.481417	-0.570555	-0.580152	-1.34799	-1.3408	-1.06848	0.672941	-1.67191	0.642786	-0.265752	-0.0794299	-1.07925	0.372868	-0.91218	-0.11325	0.409255	-1.39759	-2.23343	-0.73076	-0.855481	-1.27381	0.787276	0.221587	-1.11748	-1.31577	0.386678
TCGA-31-1951-01	-0.782896	-0.789271	-0.700948	1.12771	0.901432	-0.417903	-1.53872	0.304613	0.25564	-0.627646	1.02903	-0.63669	0.65844	0.153108	-0.265341	-1.37075	1.20254	0.00912067	0.435415	0.349447	-0.987283	-1.00258	1.53239	0.107844	-1.03176	-1.22815	1.15514	0.96227	-1.10457	0.155602	-1.35625	-0.692957	-0.166111	-1.10571	1.6787	0.801315	-0.657593	-1.55296	-0.205086	0.789479	1.00061	-0.464065	-0.822591	-0.10355	-0.607183	-1.17235	0.077068	0.620931	0.600498
TCGA-31-1953-01	-1.24187	-1.24028	-0.767706	-1.2432	-1.19029	-0.676929	-1.29322	-0.560476	-0.302505	-0.589634	-0.373742	-0.620517	-1.33685	-0.494152	-0.269969	0.110504	1.1174	-1.16704	-0.795092	-1.45483	-1.05681	0.797258	-0.071144	-0.899114	1.17301	-1.53667	1.36471	1.11526	0.819046	0.473322	-1.38728	-0.692957	-0.288476	-0.189841	-0.556892	-0.767623	-0.106607	-0.925812	-0.128635	-1.74303	0.950426	0.952097	0.280024	-0.425386	-0.981692	-1.16743	-1.08222	1.00252	0.624104
TCGA-31-1956-01	-0.409828	-0.419928	-0.481071	-1.32242	0.914522	0.628919	0.177397	2.13378	2.43654	0.412164	0.539487	0.843664	1.27456	2.23392	2.68911	0.597047	0.350363	-0.715559	-1.1607	0.110726	1.01429	0.595562	1.42654	-0.380353	0.260579	-1.65405	1.76863	1.42336	0.606981	0.548142	-0.781426	-0.692957	-0.933087	0.420865	-1.19789	-1.54643	0.739111	-0.674748	0.499116	-0.826587	1.51104	-0.462978	-0.855481	-0.72941	-0.89949	-0.901081	-0.501892	-0.410673	0.477285
TCGA-31-1959-01	0.459069	0.461744	-0.442207	-1.19081	-1.02781	0.108418	0.471207	0.25157	0.894484	-0.63518	1.20192	0.616361	-0.522125	0.110668	0.418769	-0.834432	-0.92395	-0.567391	0.394625	-0.608017	-0.335283	1.12837	0.0125764	-0.114573	1.28473	0.820134	1.81909	1.11063	1.16354	0.602728	-0.646641	0.314474	-0.450742	-0.654699	-0.556729	-1.54313	1.15948	-1.36138	-0.1524	0.149929	1.27955	-0.64764	-0.833476	0.34319	0.557582	-1.79956	-0.0330673	0.905432	0.227883
TCGA-36-1568-01	1.54825	1.55692	-1.78352	-1.39226	1.0074	1.10327	-1.19984	0.859794	1.67691	2.31692	-0.0558865	0.594546	0.30163	-0.474521	1.09355	-1.83067	0.55061	1.02335	-0.832428	-0.480376	-0.529268	1.10525	-1.46074	0.432752	0.259732	-1.17797	-0.606359	-0.626612	-1.07739	0.26129	-1.18351	0.167324	-0.633042	-1.35936	0.262798	0.72451	2.63215	-1.2899	0.18102	-0.412265	-0.0317383	-0.727181	-0.796087	0.762887	1.05255	-1.56348	-1.07359	1.29445	0.632137
TCGA-36-1569-01	-0.529417	-0.536267	0.910896	-0.990168	-1.11978	-0.909491	0.0424463	0.741166	-1.03922	0.662464	1.82274	-0.649054	-0.587071	0.803013	0.981896	-1.90749	1.10168	0.574219	0.867936	-1.30311	-0.982548	1.18288	1.11756	-0.0670627	0.557769	0.606811	1.13995	1.05052	-0.969128	0.316436	0.0866642	-0.513206	-0.248057	-1.38563	1.1289	0.377847	-0.296393	-0.689762	0.252385	0.821362	1.2111	-0.592417	-0.791937	0.20182	-0.124934	-0.326838	-1.01383	0.700213	0.503786
TCGA-36-1570-01	-0.593459	-0.592861	0.276533	-1.43964	0.827413	1.08528	-1.16414	-1.22386	0.605084	-0.897049	-0.968598	-0.148144	0.246099	-1.00768	-1.30021	-1.20775	1.32729	1.38801	-0.264668	-2.3872	-1.12159	0.945468	1.65936	-1.01149	0.139177	1.13129	-0.416623	-0.647348	0.888911	0.0831521	-0.46459	0.0776779	-0.216639	-1.03071	2.49	0.48078	-0.262976	0.541093	-1.7303	-0.811058	-0.952781	3.99454	2.10384	-1.44371	-1.15079	0.664395	-0.324465	-1.16307	0.288767
TCGA-36-1571-01	0.0409308	0.0314556	0.185457	-1.23759	-1.05683	0.279219	-0.659917	-1.25435	-1.06024	-1.02672	-1.30727	0.0855701	-1.65391	-1.23121	-1.43514	-0.351424	-0.667724	-0.475824	0.889824	-2.30829	-1.1038	-0.675245	0.521736	1.14274	-0.119051	0.246569	-1.35503	-1.15078	0.849564	0.626637	-1.53478	-0.19077	0.704247	-0.681899	-0.225266	0.461419	-0.795013	0.0999642	-1.04611	-0.731759	-0.70411	1.46306	1.95368	0.265896	-0.126955	0.0963048	0.901178	-1.17697	-1.66714
TCGA-36-1574-01	-1.09006	-1.09626	0.869167	-0.610657	0.82941	-1.44554	-1.52494	-0.179398	-1.13996	1.3173	0.824444	-0.634281	1.93321	-0.332471	0.356121	-0.377221	-0.295392	0.649516	-1.36374	-0.10254	2.38019	0.769955	1.19419	0.322921	-1.36753	-0.382833	1.57224	0.573311	-1.0495	1.63894	0.267224	-0.692957	1.0211	-0.622996	0.0657825	-1.57112	-0.382049	0.826723	-0.515135	-1.37433	1.26667	0.571851	-0.170647	-1.00116	-0.984146	0.274764	-0.714239	-0.125617	0.519376
TCGA-36-1575-01	0.00788927	0.000266974	1.12307	1.13436	-0.742563	0.724394	0.113059	0.142155	-0.985168	-1.38652	-1.23263	-0.644477	-1.58086	0.463287	-0.252428	-0.527463	0.352509	-0.826618	1.0599	-0.491651	1.68989	-1.07836	-0.992623	-1.60378	1.72223	0.469528	-1.28926	-1.28545	1.22785	-1.55233	0.332718	0.0630396	-1.08924	-0.558214	-0.986004	0.0953436	-1.65731	-0.486356	-0.201572	-0.0828826	-1.27054	0.844174	-0.800392	0.00977762	-1.11404	0.076597	-0.24289	-0.775378	-2.07689
TCGA-36-1576-01	0.884068	0.889171	0.822527	-0.281495	0.977812	-1.03771	1.33173	1.65646	1.58442	-1.04968	1.85396	1.01515	-0.558334	0.639152	1.06627	-0.887877	-0.298845	-0.123886	-0.376038	-1.5616	-0.964974	1.03309	1.18915	0.3122	0.087832	0.475701	1.98772	1.77445	1.11979	1.37785	-0.755328	-0.677581	-0.760891	-0.47979	-0.756537	0.563505	-0.223499	0.574706	0.154045	1.61493	1.68676	-0.775998	-0.0917134	-0.187839	1.26761	1.24269	-0.38638	2.11778	0.246358
TCGA-36-1577-01	-1.11238	-1.11269	0.362077	-0.383854	-1.10978	0.178519	1.11089	-1.19209	-0.189464	-0.715427	-0.386681	-0.633954	-1.60421	-1.09102	-1.27931	-0.122787	-1.68838	-0.312075	-1.02874	-1.85884	-1.01452	-0.421796	-1.2489	-1.37277	-1.5252	-1.63508	-0.556102	-0.642161	1.13713	1.17908	0.428161	1.31141	0.267562	-0.265622	-0.412522	0.472181	0.366326	-0.409168	-1.33647	-1.11569	-0.754367	-0.5802	0.282462	1.04491	-0.0290931	-0.983914	2.0924	-0.15594	0.320669
TCGA-36-1578-01	0.753799	0.752612	1.91747	0.406747	0.81102	-1.8957	-1.44704	1.04658	-0.521273	-0.506328	0.0325569	-0.665656	1.06188	0.936799	1.45251	1.50841	-1.4558	-1.1784	-1.34085	0.794152	-0.590285	-0.958134	-0.562901	0.85285	-0.0691856	-0.425958	-0.202778	-0.776375	-0.979684	0.587436	-1.69087	-0.557481	-0.84174	2.07324	-1.31405	0.247009	-0.375638	0.735093	-0.999359	-0.00681579	-0.324245	-0.359581	-0.855481	-1.67075	-1.10678	0.988281	-0.902511	-0.23292	0.464739
TCGA-36-1580-01	1.30508	1.31161	1.23419	-0.0947917	-0.905311	0.310487	0.330492	-0.183173	-0.320716	2.10853	2.06336	-0.471821	-1.68223	-0.140873	-0.39837	-0.601438	-0.377544	0.446882	0.650212	-0.348479	0.362589	-0.163922	1.65801	1.57778	1.25356	0.385488	1.37114	0.97623	0.860117	-0.422357	1.21663	-0.671219	-1.31762	-0.547663	0.988947	-0.0820243	0.410242	-1.3585	0.454031	0.996747	1.58092	-0.36881	-0.794333	0.39394	0.603188	-0.712718	-0.932421	1.70806	-2.08489
TCGA-36-1581-01	-0.10395	-0.107649	0.879832	-0.339786	1.09986	1.13725	-1.64508	1.76277	-0.268299	2.26493	-1.2526	-0.661403	1.89028	1.79448	2.08322	-1.31566	0.221188	-1.63014	-1.33665	-1.7523	0.622591	0.708899	-1.58707	-0.367898	-1.34524	-1.53825	-0.345922	-0.967638	0.423715	-1.39809	0.493088	-0.635979	-1.22673	-0.950998	-0.37808	0.565169	0.17546	-0.490276	0.344304	0.272029	-0.565585	-0.283102	-0.800785	-2.01008	1.32889	-2.31018	1.6432	0.381607	0.807876
TCGA-57-1582-01	1.37891	1.38189	-0.807951	1.13683	-0.814288	0.47644	1.45294	0.858323	-0.669172	-1.39301	0.000992313	-0.19343	-0.804596	0.811377	0.759904	0.862122	-1.44422	0.300291	0.0324394	0.0520644	-1.14998	-0.694402	1.16547	-1.3756	1.61731	-0.410025	1.07793	0.304905	-0.92887	-1.41434	-0.226589	-0.692957	-0.455287	1.07517	-1.49422	0.466271	-0.623108	0.18673	-0.467063	0.941218	0.851015	-0.66768	-0.125996	-1.53588	-1.11418	0.110937	-0.672405	1.07069	-0.223165
TCGA-57-1583-01	-0.845743	-0.858748	0.155915	1.77039	1.01021	1.58568	-0.427327	-0.988313	-1.08437	-0.0777012	0.528663	-0.624155	-0.616882	-0.971263	-1.11772	-1.35619	1.56835	-1.55815	1.58327	-0.235719	1.61963	1.38365	-0.161373	-0.10883	0.45717	1.69724	0.824044	0.240454	1.06162	-1.89103	-0.676766	-0.692957	-0.954596	-1.09375	-1.41179	-1.22248	-1.67593	0.0374483	-0.0363405	0.574745	0.241613	-0.0837919	-0.839813	-1.13242	-0.517042	0.698325	-0.0143981	0.738184	-1.93008
TCGA-57-1584-01	-1.39398	-1.3823	-0.862339	-1.09867	-0.992515	1.2444	-0.768659	-1.26317	-0.888446	-0.0079724	-1.24025	-0.651526	1.40818	-1.25804	-1.41949	-0.0630473	-1.39698	2.04489	-0.466725	-0.183048	-0.881176	-0.536078	-0.623349	-1.19192	-0.922329	-0.583446	-1.33593	-0.122612	0.992978	0.229781	-0.592468	0.771764	-0.0600234	-0.930051	-0.0895526	-1.00178	-0.804376	1.67185	-1.12026	-1.61909	-1.44308	2.27175	-0.306996	-1.11625	1.84543	1.33624	1.81619	-1.31601	0.98118
TCGA-57-1585-01	0.386324	0.388627	-0.461188	0.104407	0.760186	-0.712702	0.412685	1.24906	-0.0660901	-0.0777062	1.85341	-0.39401	-0.521141	0.96775	1.09381	0.178549	1.37279	-0.276293	-1.17524	-0.578097	-1.0807	-0.817534	1.65326	-0.166526	1.45979	-0.595908	1.88096	1.26805	-1.07031	0.853405	-0.338755	-0.687837	0.35853	0.136728	-1.21419	-1.5724	-0.185517	-0.621766	0.135155	-0.173852	1.41333	-0.641655	-0.855481	0.0287622	1.19729	-0.320957	-0.554457	1.26927	0.516584
TCGA-57-1586-01	0.248634	0.24831	0.918874	0.41424	-1.04223	0.519023	0.521209	0.918495	1.54951	-1.06126	-1.06089	0.990427	0.397928	0.832174	0.541995	-1.45065	0.175547	0.248387	-0.309744	1.54496	-1.04935	-0.683022	1.07372	0.837335	1.20481	-0.0559471	-1.22833	-1.12522	1.17246	-0.874918	-0.906426	0.898146	0.372483	-1.07059	-0.409868	0.957106	0.627037	1.15432	0.352374	-0.707834	-1.79952	1.69199	2.35877	0.285075	0.467311	0.849015	-0.526493	-0.698555	1.01534
TCGA-57-1993-01	1.0644	1.07148	1.47602	0.568296	0.948951	0.954715	-0.452701	-0.596121	0.497929	0.326831	-1.01182	0.836627	-0.0871922	-0.51071	-0.622771	1.32189	0.263115	-0.115643	0.293751	0.631734	0.881604	1.3275	-0.398554	0.363023	0.169033	0.581133	-1.23846	-1.10699	-0.0297006	-1.03309	-1.61905	1.75596	1.28896	1.39096	0.9503	-1.57619	0.400164	-0.66614	-0.0521339	-0.0139671	-1.25212	2.32634	2.16124	0.572413	0.666621	-0.188837	-0.447888	-0.0936406	-0.0961082
TCGA-57-1994-01	0.709528	0.705568	1.57126	0.566841	-0.52574	-0.0737409	-0.377143	1.16977	-0.594904	-0.968228	-0.920396	-0.615472	0.901652	1.04477	1.31853	-0.0962923	-0.0546284	-0.807059	-0.116144	0.270833	0.80184	-0.98293	0.723064	0.68972	0.969294	0.870016	-1.19658	-1.09575	-0.959723	-0.272905	-1.30816	0.511158	0.625536	-0.0574165	0.493719	0.58589	-0.430501	0.776691	0.788517	-0.721398	-1.69503	0.692455	0.544058	-1.46758	-1.05187	0.770852	-0.358219	-0.263916	-0.421041
TCGA-59-2348-01	-1.06458	-1.06815	0.744837	-0.318143	1.23742	1.72438	-1.69084	1.07208	-0.388626	0.664855	0.601742	-0.636032	1.01473	0.947507	1.04243	1.80562	0.885471	0.0841991	-1.09815	0.713485	1.56481	-0.934195	-0.998725	-1.03727	0.0361643	-1.50161	0.902014	-1.05768	1.10271	-1.78448	-0.57716	-0.686381	0.735606	1.91895	2.79573	0.488646	-0.51151	-1.03319	1.27904	0.201367	0.236748	2.22035	-0.855481	1.41293	-0.966166	-1.16396	-0.346602	-0.0678437	0.490903
TCGA-59-2350-01	-1.24182	-1.23925	-1.00199	1.63125	-1.09721	0.870851	-1.40513	-1.12297	-1.14569	-0.285142	0.360598	-0.637733	-0.633754	-1.06014	-1.29179	-0.527458	-0.371476	1.09464	2.1887	0.529523	1.33072	-0.81404	0.129179	-0.47117	-0.4071	1.32995	0.0817451	-0.686265	2.23786	0.530396	-1.08894	-0.578123	-1.05865	-0.526363	1.31298	-1.27609	-1.2221	-0.560872	0.933155	0.716766	-0.234981	-0.58487	-0.830739	1.26233	0.292283	-0.744892	-0.74292	-0.0926952	-1.96048
TCGA-59-2351-01	-0.294862	-0.297123	0.747531	-0.0643607	0.763693	-0.0490628	0.428571	2.25245	-0.806102	-0.37318	-0.234918	1.85711	0.593834	2.30481	1.64076	-0.353516	-0.348454	0.292659	0.16535	0.497157	0.209416	-0.850777	0.388116	-1.42581	-0.268614	-0.298437	-0.644932	-0.0412322	1.01853	-0.333621	-0.170995	2.91201	0.676155	-0.369221	1.43168	0.0982514	-0.335911	1.14174	-0.840919	-0.365025	0.0365764	3.30242	-0.645421	-1.17002	-1.05896	0.82804	0.155902	0.498071	-0.361498
TCGA-59-2352-01	-0.776949	-0.792676	-0.348411	1.1976	-1.10731	1.13715	1.15003	1.92154	-0.76799	-0.467893	-0.535985	-0.643421	-1.08116	1.9286	0.863331	-0.886942	1.2304	-0.868002	2.02501	-1.34652	-0.242208	-0.605085	-0.0134827	-0.0661931	-1.97297	1.70228	-1.16948	-0.181712	1.68044	0.485095	-0.878838	1.19526	-0.579372	-0.477965	0.447925	-1.57619	-0.640918	1.03578	0.752793	-0.943545	-1.24019	-0.37386	0.00999004	0.237644	2.05732	0.578036	-0.272434	-0.926379	-0.313436
TCGA-59-2354-01	0.883424	0.883551	1.52651	0.225844	0.674746	0.87741	0.104355	1.0836	-0.524467	0.384498	1.56159	1.02953	0.344179	0.992814	0.790656	-0.0419897	0.330435	-0.101626	0.197661	0.13141	1.39717	1.1841	1.2281	-1.35126	1.05739	-0.912294	1.10717	0.216016	-0.707611	0.722884	-0.752392	-0.675887	1.08906	-0.432325	-0.647807	0.406636	-0.36521	-0.0861541	0.0202608	-0.701522	1.23652	-0.483505	2.07123	1.31262	-0.66066	-0.363077	0.285452	0.799666	-0.131998
TCGA-59-2355-01	0.650108	0.63948	0.388647	-0.135378	-0.928739	1.33795	0.875564	-0.290103	1.11238	0.942089	-0.513514	-0.653612	1.10849	-0.25211	-0.516527	0.925938	0.385356	1.37668	0.541288	0.892911	-0.362906	-0.832146	0.919298	0.947008	0.237391	-0.287272	-0.638012	-0.0364385	-0.972756	0.79568	-0.0075655	0.192476	2.73801	0.944846	0.463658	0.829315	0.278387	0.948299	0.38264	-0.469695	-0.572029	-0.448804	1.01366	0.39066	-1.12934	0.611658	-0.513576	0.416159	0.880486
TCGA-59-2363-01	1.23744	1.23676	-0.984361	2.17938	0.882023	-0.504837	1.13973	-0.783133	0.160145	-0.234298	-1.24637	-0.65889	-0.0338785	-0.810376	-1.13268	-1.3185	0.53468	0.0411993	0.419891	-1.38054	-1.18043	0.917109	-0.0677476	0.360526	-1.55066	-1.12143	-0.983499	-0.222805	-0.920679	1.21146	-0.753496	1.7291	-0.941295	-0.98157	-0.401853	0.481555	0.0657314	0.411478	-1.83086	0.031273	-0.726301	-0.274278	-0.688544	-1.16403	1.70094	0.551862	1.29269	-0.896233	-0.566442
TCGA-61-1721-01	-0.257506	-0.266757	-0.0542441	-1.00515	-0.840198	-1.93941	-1.70968	-0.289812	-1.05692	-0.565288	-0.72197	-0.579747	-1.3217	-0.267442	0.70147	-1.89108	-1.21183	-1.84365	-1.0035	-1.27172	-1.1329	1.39164	-0.859314	-1.96311	-1.18425	0.0670975	0.16499	-0.403811	-0.707836	-1.26652	0.744177	1.6082	-0.84683	-1.47851	0.0695415	0.632745	-0.305466	-2.09127	-0.726196	-1.16429	0.678562	-0.0985512	-0.283044	-1.06811	-0.886655	-1.77594	1.85501	-0.765376	-1.33434
TCGA-61-1724-01	1.05428	1.05637	-1.0875	-0.750272	0.996201	0.359348	-1.60765	1.16628	-0.943008	0.0601204	0.431524	-0.627871	-0.17226	1.33257	0.164236	1.23188	0.167591	1.06202	-1.07823	-0.595811	1.13168	-0.936073	0.107558	-0.382747	1.34903	0.940047	1.0958	0.578032	1.05353	-0.00749123	-2.02445	-0.692957	0.736516	0.892319	2.17276	0.941069	-1.18077	0.802547	1.42877	-0.950919	0.636056	2.61961	-0.192801	-0.744321	1.78525	-0.204465	1.06953	0.886879	-1.91219
TCGA-61-1725-01	-0.811739	-0.820524	-0.965989	-0.224719	-1.24318	1.62152	0.546272	0.138345	0.714278	1.74695	0.986121	-0.647767	-0.4467	0.12245	0.792032	1.47032	1.04641	1.23215	-0.335258	1.08881	-0.415073	-1.19503	-0.713742	-0.026037	-1.37169	-0.492217	0.682941	1.10349	-1.1617	0.287724	0.7866	-0.692957	0.725137	1.13924	-0.991708	0.588423	0.83445	-0.374734	-0.73587	-1.37405	1.09705	-0.447504	0.177001	0.104353	-0.581872	-0.339575	-0.891621	0.691469	0.714408
TCGA-61-1728-01	0.662224	0.666024	1.0553	0.479248	0.649535	0.932508	0.98276	-0.529722	0.0747975	0.807616	-0.490048	-0.637239	-0.909478	-0.779209	-0.61215	-0.19712	-0.1012	0.551126	0.738515	0.0941494	0.808988	-0.5905	1.24565	0.22939	1.0388	0.660874	-0.379644	-0.0338129	0.357895	-0.111374	-1.07013	1.3437	1.86701	-0.528782	1.08113	0.708958	0.743696	0.075759	1.36118	0.614911	-0.144673	0.209657	2.31939	1.40668	0.594177	0.153781	0.487445	-0.91752	0.428219
TCGA-61-1733-01	1.11207	1.1252	1.81947	-1.26206	-1.07306	-0.502647	-0.252777	-0.677842	-1.12822	-0.486237	1.12579	-0.658092	-1.04945	-0.723303	-0.51471	-0.129716	0.738642	-1.45316	-0.563144	-1.75659	0.758408	-0.978725	0.951232	-0.170104	0.694805	2.46095	0.769874	0.45428	-0.984587	-1.34713	0.0571837	-0.596472	-0.502641	0.0206491	-1.29562	-1.00385	-0.977263	-0.902778	1.06994	1.92845	1.09096	-0.409143	0.235215	0.792339	-0.814128	-1.02066	-0.545975	0.781726	-1.94374
TCGA-61-1736-01	-1.06773	-1.06239	0.83862	-0.945741	0.855332	-0.690369	-1.58718	-0.634126	-0.91374	-1.38589	-1.2752	-0.62437	0.665262	-0.810438	-0.15107	-1.59446	1.11615	-0.269523	-1.31271	-1.00008	-1.1845	-1.24796	0.447821	-0.807373	-0.274461	-0.098194	-0.769461	-0.850561	0.923471	0.539581	-0.35697	1.6589	1.99587	-1.3319	2.37497	0.396848	-0.577126	0.285085	-1.96702	1.44116	-0.202615	3.63798	2.22619	-1.42246	-1.1327	0.418716	-0.916875	-1.37909	0.656858
TCGA-61-1737-01	0.0808922	0.0724462	0.0271104	0.51727	-1.03741	-0.110803	-1.56763	-0.312732	-0.560261	-0.200033	1.03	-0.665656	-0.588926	-0.333314	-0.103659	0.746767	1.02031	1.23183	0.276965	-0.833011	-1.02213	1.0489	-0.855553	-0.563391	0.861324	-1.69563	2.00114	2.34005	0.741215	0.779993	-0.760893	0.101268	0.839017	0.613074	-1.22477	0.419273	1.52347	1.26282	-0.615002	-0.541156	1.71046	-0.742682	-0.836087	0.118054	1.81941	0.322512	-0.0374159	-0.195053	0.396062
TCGA-61-1738-01	-1.66138	-1.62762	-1.433	-1.08896	0.978679	-0.974047	0.979799	0.601822	-0.575967	0.762928	-0.751334	-0.459344	1.57702	0.933675	1.31272	0.261905	-2.22139	-1.04488	0.179115	-1.64574	-1.19769	1.38433	-0.987811	0.939153	1.17088	-2.3112	-0.681143	-0.381238	0.450326	-0.597354	0.623233	-0.654059	0.217644	-0.160558	0.679039	1.27473	1.50538	0.573176	-0.99702	-1.67491	-0.852104	-0.536729	0.185283	1.29424	1.45755	-0.221991	0.304364	-1.23993	0.864477
TCGA-61-1740-01	-1.05379	-1.04874	0.485705	-1.2637	-1.29489	0.448491	-1.08844	1.94902	0.972331	0.790159	0.695395	-0.608691	1.89372	1.81318	1.86718	-1.06936	-0.589343	0.286204	-1.29026	0.246442	-0.788204	1.56045	-1.56375	1.01514	-1.59448	-1.4164	0.503241	-0.222522	-1.03858	-0.202293	-0.130942	-0.687174	-0.428721	-0.517197	-1.33332	0.931215	2.47654	-1.15126	-0.829374	-1.15189	0.291076	-0.736725	-0.855481	0.792239	1.02664	-1.04671	-0.778688	0.514632	0.987207
TCGA-61-1741-01	0.425742	0.436073	1.07578	0.831876	0.544742	0.165477	1.0895	1.55455	-0.454926	-0.843872	-0.803976	-0.647823	1.01051	-0.107421	0.616296	-0.477224	-0.0973731	-0.882098	0.70049	0.844385	0.00650521	0.765076	-0.69068	-0.353528	-1.0239	0.642153	-0.849723	-0.661467	1.28285	0.286364	0.158184	0.528788	-0.301769	-0.504617	-0.412403	-1.56971	-1.24527	-0.518913	-0.558553	0.0452514	-0.471893	-0.561128	0.3459	1.22612	-1.16195	0.141137	-0.421994	1.12899	0.060115
TCGA-61-1743-01	-0.0562196	-0.0642894	-1.79507	0.433987	-0.986642	-0.179163	1.3217	0.982769	-0.607062	-0.435021	-1.33703	0.000869988	-0.144184	0.971897	0.482983	-0.0127156	1.12843	-2.00236	-0.346548	0.571295	0.978912	-1.0708	-0.351965	-1.77677	-0.960874	-0.0119374	-0.590051	-0.940713	-1.18194	-1.49946	-1.56786	-0.635183	-0.853899	-0.659033	-0.651233	0.44558	-1.2231	-1.07009	-0.504256	0.849342	-0.975864	-0.390972	-0.843072	-1.2927	-0.984984	0.15254	2.66089	-0.894827	0.0374014
TCGA-61-1900-01	-0.442634	-0.442343	-0.740434	-0.288428	0.924996	-0.340213	0.614404	0.994262	0.0996048	-1.15526	-0.281679	-0.665656	-1.14342	1.24765	0.48843	-0.77167	0.002825	-1.37118	0.28814	-1.22661	-1.17132	1.35806	-0.504228	0.170626	-0.0561966	-0.667553	-1.12121	-0.433071	0.607978	-1.38348	0.0892612	1.85027	-0.839719	-0.882934	-0.534152	-0.762195	0.272738	0.463528	-1.16747	-0.438407	-1.02284	-0.593288	-0.597815	1.18662	-1.10817	1.65017	-0.183427	-1.11154	0.969219
TCGA-61-1907-01	-1.31419	-1.30314	-1.4637	1.5574	-0.832437	2.75537	0.0243132	1.07401	0.144775	0.926226	-1.32091	0.50358	0.793746	1.44029	1.72152	2.59495	-0.35706	0.532156	0.0210769	0.896952	-1.05001	-0.582525	-1.67213	-0.186566	-1.58815	1.59394	-0.972156	-1.17588	0.804392	-1.20886	0.572032	-0.692957	-1.06081	3.42693	-0.893001	0.839728	1.45624	-0.69546	-1.61868	-1.71908	-1.92966	-0.496038	0.259781	-0.56228	-1.10084	0.330221	-1.09117	-1.36007	-0.0524839
TCGA-61-1910-01	-0.601045	-0.594187	-1.23281	0.890322	1.03579	0.175577	-0.999246	-1.21426	-0.00206023	-0.31884	-1.15413	-0.613677	-1.50566	-1.2757	-1.21723	-0.738048	-0.134228	-1.24504	0.414295	0.19573	0.591011	-0.714768	1.64071	-0.999193	0.814851	-1.17922	0.042843	-0.271316	0.56761	-1.2256	-0.145348	-0.692957	0.141091	-0.745763	-1.24239	-1.35747	-1.07527	-1.72298	-1.47012	0.0687242	-0.792555	0.48318	-0.855481	-1.97972	-0.885583	-1.05343	-1.11748	-1.30709	0.13165
TCGA-61-1911-01	-1.62127	-1.5949	-0.960627	-0.44684	-1.39027	0.856375	-0.468673	2.06601	0.253223	-0.194318	-0.314083	1.64268	2.04584	1.52485	1.89449	1.4703	1.38452	1.20382	-1.32417	0.199241	-1.19769	-1.00161	-0.50356	0.0739971	0.94756	-0.738013	-0.124284	-0.688867	0.577865	-0.39697	0.61311	-0.665556	-0.39458	2.02846	-0.183042	-0.877746	2.4207	0.295542	2.23948	-0.438043	-0.573411	-0.641551	-0.523579	0.791194	-1.08943	0.608324	-1.08339	0.668861	1.10543
TCGA-61-1914-01	-1.52836	-1.51261	0.788851	0.675358	0.580158	0.042033	-1.08247	0.792836	-0.414813	-0.511387	-0.354761	1.17532	0.941043	1.13683	1.53956	0.0576471	0.615119	1.9312	1.36217	-0.0716999	-1.13116	1.15568	0.464598	-0.311091	1.06414	1.48833	-0.358129	-0.787556	0.800157	1.21787	1.03515	0.820977	0.539712	0.0885304	-0.137832	-1.57328	1.38174	2.02189	-0.056371	0.108811	0.281146	0.0676741	0.107136	-0.64709	1.56737	0.678061	1.7045	-0.0240732	-1.22211
TCGA-61-1917-01	1.38901	1.40063	-0.565949	-0.0535684	-1.37792	-1.1874	1.10772	-0.367071	0.00579558	-0.465709	-0.491017	2.54197	-1.40574	-0.372426	-0.00916254	0.506308	0.449952	-1.2473	0.424323	-0.419411	0.688345	-0.168663	1.65796	1.01216	2.14224	1.59755	-0.0816739	-0.455919	0.148601	0.172535	-0.0454842	-0.059934	-1.02385	0.402361	-0.252007	-1.54832	-0.573987	-1.66462	0.427886	1.47458	0.265608	-0.498995	-0.204989	0.883264	-0.556718	-0.372741	-0.839861	0.312881	-2.49585
TCGA-61-1918-01	-0.898764	-0.904242	0.670966	1.50574	0.642522	-0.0838862	0.0778441	-0.946546	-0.541917	0.0364415	-1.09757	-0.0705419	-0.383281	-1.09365	-0.548342	1.54401	0.113798	0.150345	-0.559883	1.76816	0.30212	-0.67652	0.301351	-1.0353	0.227598	0.479113	-0.752515	-0.51779	-1.15909	0.878217	-1.09261	0.197261	0.957513	1.99804	-0.334689	-1.5689	-0.393672	-0.1011	-0.617501	0.321264	-0.314802	0.765378	0.549542	-1.03621	-0.784027	0.280921	-0.227469	-0.327132	-0.512051
TCGA-61-1919-01	0.893477	0.888232	-0.442541	-0.325658	-1.44912	-0.513132	1.49415	1.06076	-0.237088	1.39218	1.01478	1.83469	0.181706	1.3891	1.40091	0.068425	1.05807	-0.287196	-0.815853	0.376665	-0.86135	0.990977	0.486737	0.861825	0.339774	-0.110177	1.92589	1.61364	-0.712567	0.807006	0.79244	-0.580939	-1.17326	0.663333	0.072121	-1.57619	1.42621	-1.0176	0.349406	0.417049	1.5733	-0.739638	-0.762619	-0.332352	-0.132646	-0.731042	-0.512461	0.23575	0.126973
TCGA-61-1995-01	0.048401	0.0523095	1.05428	0.323792	0.391504	1.37754	-0.971097	-0.875234	-0.499435	-0.989241	-1.32848	-0.647487	-0.0208424	-0.959444	-0.90394	-0.102696	0.911978	-0.406046	1.80338	0.169194	-0.944193	-1.13957	0.711036	-1.02889	0.870856	0.431056	-1.12875	-1.46578	1.11896	0.934755	-1.17588	-0.612374	0.611967	-0.356741	-1.0147	0.456035	0.508402	0.16257	1.51665	-0.524177	-0.457059	-0.51861	-0.638986	-1.25425	0.308469	0.72002	-0.962413	-0.0607504	0.519099
TCGA-61-1998-01	1.41693	1.42586	1.67368	-0.433287	-0.892259	-1.12322	0.797134	-0.740172	0.0396811	-1.20243	-0.281962	-0.659688	0.104544	-0.786605	-0.433739	-0.443286	-2.00383	-0.102687	0.607597	-0.370016	0.230934	-0.626042	1.82712	-0.279609	0.878246	0.563885	0.140736	-0.379084	-1.08076	-0.273787	2.11472	-0.0795384	1.40964	-0.0919316	0.28259	0.237034	0.346649	-0.104763	0.201726	-0.757404	0.472483	-0.144166	0.648323	-0.223416	-1.088	-0.706365	-0.249943	0.748362	-0.598869
TCGA-61-2000-01	0.140741	0.148082	0.842205	2.4697	1.03209	-1.16596	-1.20934	-1.01017	-1.08372	1.88152	0.212304	-0.178862	-1.7026	-1.17812	-0.620517	0.342672	-0.388349	0.879149	-1.26922	0.419545	-0.87294	0.652599	-0.402609	0.0784584	-1.23764	-1.60221	0.625863	0.801417	-1.1433	-1.31801	-0.00107826	-0.635122	-1.27963	0.680005	-1.11747	0.455602	-0.131963	0.0662432	-0.721046	-0.853201	0.502199	-0.713907	-0.819021	-0.964763	-1.09001	-0.505516	-0.333287	-0.825996	-0.702675
TCGA-61-2002-01	-0.865741	-0.870114	1.34762	0.130407	-1.26414	-0.119029	1.31631	0.454321	1.26847	2.38205	0.853918	1.57555	0.272715	0.401272	0.865967	1.84775	-1.01021	0.296578	-0.792061	-0.156297	1.92689	-0.892676	1.57639	0.548746	-1.42492	0.226915	1.16505	1.05621	-1.0871	1.11097	-0.367361	-0.687307	-0.0200521	2.37842	-0.302317	-1.54611	0.948663	0.0401681	0.365481	1.00222	1.25366	-0.713161	-0.272853	-0.338944	-0.706229	-0.396492	-0.710193	0.204293	0.282325
TCGA-61-2003-01	-0.521917	-0.529152	0.0674044	-1.3307	0.556678	-1.60779	-0.227447	-0.129703	-1.00649	-0.371107	-0.496679	-0.649615	-0.378692	-0.224504	-0.067751	-0.0893254	-1.06513	-1.34015	-0.864846	-0.724031	-1.17521	-0.649114	0.757804	1.04667	0.878208	0.571283	-0.13037	1.25333	1.52748	-0.37803	-0.445729	1.21821	0.92661	0.688192	0.42228	-1.57619	0.242188	-0.475702	-0.481006	1.10095	0.82841	-0.731643	-0.855481	1.77429	-1.08267	-1.40645	-0.556955	1.70962	0.64885
TCGA-61-2008-01	1.22811	1.23851	1.6061	-1.38002	-1.2576	-0.587029	-0.966929	1.28521	1.08005	-0.899079	-1.02137	-0.206292	-0.340834	1.56008	0.41525	-1.09286	1.27053	0.516225	-0.646202	-0.964091	1.0839	0.134719	1.47092	-0.309589	-0.343847	-0.78887	-0.950133	-0.145262	0.231634	0.798905	0.333968	1.78106	1.21637	-1.01345	0.248053	-0.0286609	-0.0835411	-0.864824	0.298252	0.621459	-0.797855	-0.445265	0.900604	0.772345	-1.16195	-0.88028	-0.629733	-1.09425	0.374659
TCGA-61-2008-02	1.24099	1.24522	1.29948	-0.435787	0.582017	-0.324986	-0.351552	-0.650937	1.35603	-0.84693	-0.307115	1.93494	0.178754	-0.570589	-0.642293	0.972635	-0.664376	0.749121	-0.848802	0.981556	0.359709	0.744991	-0.564431	-0.397943	-0.0595051	0.315217	0.319144	0.49332	0.553638	-0.73186	-0.504015	-0.680523	-0.595558	1.03014	0.549765	0.89449	-0.544063	-0.121903	-1.1011	1.33555	-0.0305119	-0.684001	0.321265	-0.167477	-1.03662	0.209188	-0.835917	-0.761664	-1.05957
TCGA-61-2009-01	1.15706	1.1675	0.113823	0.0735839	-0.761169	-0.884586	1.0661	0.246659	1.67169	-0.9515	0.79637	-0.659118	-0.401131	0.344873	0.458244	-0.534491	-2.0881	1.22686	0.116082	-0.52926	-0.690819	0.47122	1.58136	0.699247	1.10694	1.06914	1.89799	1.93335	0.890821	-0.272206	0.572084	-0.49763	0.903153	-0.200195	0.880874	0.81708	2.27452	1.11859	0.765486	-0.0688735	1.85469	-0.747303	0.0228961	-0.266674	0.974578	0.903622	1.79694	-0.599484	1.12558
TCGA-61-2012-01	0.357853	0.358529	1.18303	0.143325	1.12494	-1.54765	-0.107889	2.26553	-0.987579	0.97148	-0.50386	-0.653669	-1.43457	2.35079	2.06148	0.701047	-1.00972	-0.444513	-0.108434	-0.938979	1.4647	-0.908845	0.573206	1.22941	1.22346	0.482156	-0.864233	-1.2868	-1.05474	-1.62121	-0.55818	-0.369712	-0.938386	1.19487	1.66506	0.222668	1.35502	0.938718	2.01057	0.297073	-0.336553	-0.625262	-0.542271	-0.563516	-1.05076	-0.275298	0.973633	0.953091	-2.12984
TCGA-61-2016-01	0.864065	0.86823	1.66099	-0.11012	-0.681627	0.24162	0.130643	-0.107592	0.847483	2.59442	-0.593252	-0.538098	1.1188	-0.425103	-0.415618	0.295499	-0.124491	0.189158	-1.10298	0.364266	0.715894	1.30005	0.349972	0.153661	-0.1484	-1.04473	-0.795642	-0.553545	-1.08483	-0.938006	0.472181	1.02922	-0.07243	-0.892667	-0.411938	0.739546	1.73941	0.491118	-0.726901	-1.43945	-0.564081	0.268792	-0.687707	-0.163005	0.450538	0.29451	-0.497574	-1.10569	0.699246
TCGA-61-2088-01	1.44855	1.46301	-1.31389	0.128031	1.11925	1.6833	0.655028	-1.24874	-0.77471	-0.684635	-1.08218	-0.649391	-1.86231	-1.2165	-1.51769	-0.171783	-0.909169	-1.3656	-0.144866	0.674616	0.385489	-0.539495	-1.26771	-1.98527	-0.426065	-0.433425	-1.29848	-1.74546	0.571132	-2.18379	0.486575	-0.692957	-0.552872	-0.918291	-1.12054	0.12745	-1.40034	-1.07391	-0.420063	-1.103	-1.99547	-0.339416	0.0336821	-1.27044	1.14738	-1.51886	-1.01476	-0.510739	0.486023
TCGA-61-2092-01	-1.56977	-1.54548	-1.58928	-0.252776	-1.10703	-1.71983	-1.73328	0.441896	-0.947629	-1.38198	-1.30942	-0.651582	0.173392	0.427352	1.63161	0.688485	-2.2999	-0.599224	-1.356	-1.14287	-1.19769	1.18967	-1.70957	-1.43823	0.109008	-2.31564	-1.32348	-1.62811	0.513581	-0.568139	-1.19804	0.702884	0.0369402	-0.647859	-1.26969	1.36903	-1.39112	2.9585	-2.50773	-1.81026	-1.92889	1.23179	-0.362959	-1.81412	1.58357	3.42469	3.33862	-1.42969	1.64787
TCGA-61-2094-01	-1.5369	-1.51703	0.597308	-1.16791	0.829777	-1.88172	-0.477892	2.5649	-1.13893	1.26073	-1.26831	-0.466202	0.948231	2.48543	2.40064	0.229804	-0.00515733	0.923149	-0.46821	0.58707	0.318405	1.09491	1.59989	-0.0424337	-0.00152728	-0.760612	-1.35033	-1.71491	0.908164	0.0553304	-1.8052	-0.138329	-1.30547	0.0765499	1.94211	0.422333	-0.34023	-1.9328	-0.239791	0.416699	-0.864346	-0.499588	-0.791614	-1.56503	-1.07413	-1.22421	-0.16434	-1.03581	0.515385
TCGA-61-2095-01	0.883105	0.892028	1.30109	0.560904	-1.00852	-1.72855	-1.49922	-0.840369	0.0777702	0.390181	-0.318759	-0.659517	-1.67416	-0.770299	-0.684143	-0.942635	-1.67224	-0.284882	-1.222	-2.11942	-1.1872	0.624789	-1.05578	0.0335792	-1.50303	-1.97788	-0.55421	0.352134	0.550887	1.01981	-1.51294	1.71021	0.246492	-0.269564	0.734371	-1.57619	0.416524	-0.806349	0.44241	-1.4899	0.293352	0.133293	-0.723937	-0.026284	0.766883	-1.48534	0.829109	0.0386777	0.51153
TCGA-61-2097-01	-0.617258	-0.624096	0.139977	0.577744	0.755227	0.946445	0.00842883	-0.302253	1.89671	1.81521	-1.25279	-0.630741	1.00941	-0.727273	-0.440614	-0.661077	0.0156057	0.661858	-1.28068	-0.724175	-0.76646	-0.717068	-1.48831	0.245841	-1.97267	-0.487053	-0.694175	-0.142437	0.667221	0.373069	-1.68169	2.31984	0.109546	-0.735005	0.346519	0.634578	0.912475	2.28771	-0.665887	-1.14448	-0.458924	1.7427	-0.855481	-1.1634	-0.00476449	0.593785	0.892793	-0.774276	0.32283
TCGA-61-2098-01	1.65217	1.65637	-0.182422	1.10073	-1.03286	-0.184793	1.0344	-1.15591	0.744607	-1.36235	-0.819747	-0.657409	-0.419414	-1.11047	-1.49085	-1.90198	-1.51307	-1.27867	0.00216676	-1.3146	-1.19341	1.06132	-1.01894	-0.225409	0.691573	-0.791344	-0.469611	0.0189118	-1.16374	-1.04638	-1.2218	3.20653	-0.744476	-1.30276	-0.557335	-0.897478	0.756557	-0.578085	-1.13495	0.258662	-0.37741	-0.549846	1.72986	0.90569	1.18698	-0.998187	2.82499	0.766262	0.713949
TCGA-61-2101-01	1.48963	1.49032	0.316768	-1.06156	0.844726	-0.192196	1.49583	-0.71765	1.67603	0.124549	1.42262	1.65293	0.33855	-0.542355	-0.643512	-1.5848	-0.933465	0.16809	-0.126325	0.565771	0.284118	-0.699988	0.7519	0.0591562	0.910752	0.403213	1.37692	1.32563	1.23989	0.933153	0.184468	-0.647666	-0.551709	-1.1812	0.898122	1.2629	-0.168185	-0.0129967	0.413072	0.833323	0.987528	-0.679229	-0.67002	-1.27037	0.656025	0.109099	0.481674	0.578286	0.450177
TCGA-61-2102-01	1.69207	1.70185	-1.05912	-1.42485	-1.16351	0.766257	-1.18877	-1.17155	-0.659445	-1.27292	1.835	-0.581988	-1.65874	-1.12483	-1.21519	-0.943648	-1.34832	-2.0333	-1.18924	-2.29569	-1.12507	-0.437902	-1.49096	-1.91369	-2.01332	-2.07225	1.22552	0.905507	0.587764	-2.34886	-1.40249	3.86096	-1.44247	-1.30898	-0.515317	0.330221	-0.261389	-2.83949	-1.12042	-1.5256	-0.0947695	-0.625161	-0.855481	0.935186	1.12899	-2.49706	0.0128828	-0.168252	-2.3143
TCGA-61-2104-01	1.38651	1.39493	1.32758	-0.563626	0.639137	-1.56629	0.779955	1.0577	2.23678	-0.358499	-0.197894	1.85841	0.687846	0.649622	1.13489	1.19353	0.378587	-0.862314	-1.31235	0.927406	-0.710615	-0.713368	0.0488117	1.24443	0.0936867	-0.844642	-0.807468	-0.775505	-0.948278	0.28311	-1.15435	-0.639852	1.35901	1.30023	-0.750361	0.96792	1.32197	-0.762264	-0.356001	0.506625	-0.124311	-0.406873	0.802208	-1.39236	-0.822813	-0.317238	-0.387108	-0.461114	0.422806
TCGA-61-2109-01	0.26692	0.269285	-1.03582	-0.0450983	-1.40861	1.24336	0.196968	-0.937692	2.12034	1.48681	-1.18816	-0.639715	0.597313	-1.0228	-1.04208	0.652121	-0.151937	-0.272013	1.02064	0.445517	0.759886	1.08089	1.09925	0.586915	0.129125	0.268977	-1.32118	-1.16555	-1.07935	0.816343	-1.13807	-0.640777	-0.0964997	-0.0173832	-0.560121	0.182295	0.730483	-0.465971	-1.00808	1.41941	-1.50234	-0.52993	-0.668335	-1.42968	1.01104	-0.473164	0.124282	-0.443581	0.664526
TCGA-61-2110-01	-0.278178	-0.282653	1.24431	2.06437	0.572476	-1.26882	-0.289547	-1.14142	0.0538427	0.744415	-1.18816	-0.651976	0.551765	-1.22855	-1.33156	0.626027	-0.0699588	-0.127222	2.11583	0.779284	1.03849	1.09377	-1.16224	1.06888	-0.0496085	1.46295	-1.42753	-1.3985	0.764694	0.751279	0.195934	-0.146199	1.24598	0.191489	0.740052	0.464844	0.818089	0.963258	-0.754513	0.794706	-0.577983	0.151906	-0.78084	-0.0323488	0.00649496	1.43527	0.469209	-0.926881	0.0410427
TCGA-61-2111-01	0.844202	0.849415	1.64199	-0.433005	-0.611935	-0.488753	0.900394	0.322883	-0.917332	-0.504936	-0.937541	-0.645423	-0.446484	0.0385983	0.261479	-1.54178	-2.10324	-0.738799	-1.1049	-2.27853	-1.13557	1.77447	-1.19962	-0.565407	0.383811	-1.38733	-0.367753	0.986822	1.77734	0.164303	-1.7459	-0.62317	0.973233	-1.12215	-0.549221	0.202294	-0.241215	-1.29688	0.193518	-0.171374	0.424147	-0.46101	-0.723702	1.21316	2.80469	-0.913484	0.970725	-1.0814	0.691357
TCGA-61-2113-01	1.49731	1.50117	-1.53281	0.527614	1.09904	-0.901793	-0.355575	1.15223	2.07059	0.915893	0.537721	0.0222469	-0.13131	1.16182	0.745787	-1.00231	-0.604161	-1.974	-1.40494	-1.10046	-0.793468	0.562036	0.594652	1.58386	-0.373155	-1.66451	1.15952	1.07124	1.68718	0.525817	-1.44469	-0.692957	1.08319	-0.500412	-0.872085	-0.865069	1.68552	-1.03125	-0.122774	-0.647155	1.0185	-0.709328	-0.743104	-0.183262	0.0987199	-1.75305	0.722028	0.560435	0.468168
[truncated: 5,000 more columns]
