# Supplementary material for: Comprehensive discovery of subsample gene expression components by information explanation: therapeutic implications in cancer
Source: BMC Med Genomics. 2017 Mar 15;10:12. doi: 10.1186/s12920-017-0245-6 (PMC5351169; doi:10.1186/s12920-017-0245-6)
Supplement: Additional file 3 — Group gene membership. (XLSX 284 kb) [file 12920_2017_245_MOESM3_ESM.xlsx]

## Sheet: shrinkage2.groups.txt
Group num: 0, TC(X;Y_j): 39.369	Group num: 1, TC(X;Y_j): 27.863	Group num: 2, TC(X;Y_j): 21.395	Group num: 3, TC(X;Y_j): 21.163	Group num: 4, TC(X;Y_j): 20.699	Group num: 5, TC(X;Y_j): 19.001	Group num: 6, TC(X;Y_j): 16.641	Group num: 7, TC(X;Y_j): 15.732	Group num: 8, TC(X;Y_j): 13.236	Group num: 9, TC(X;Y_j): 13.028	Group num: 10, TC(X;Y_j): 11.746	Group num: 11, TC(X;Y_j): 11.435	Group num: 12, TC(X;Y_j): 11.142	Group num: 13, TC(X;Y_j): 10.813	Group num: 14, TC(X;Y_j): 9.357	Group num: 15, TC(X;Y_j): 8.775	Group num: 16, TC(X;Y_j): 8.529	Group num: 17, TC(X;Y_j): 8.308	Group num: 18, TC(X;Y_j): 8.227	Group num: 19, TC(X;Y_j): 8.133	Group num: 20, TC(X;Y_j): 8.073	Group num: 21, TC(X;Y_j): 7.661	Group num: 22, TC(X;Y_j): 7.490	Group num: 23, TC(X;Y_j): 7.485	Group num: 24, TC(X;Y_j): 7.403	Group num: 25, TC(X;Y_j): 7.186	Group num: 26, TC(X;Y_j): 6.998	Group num: 27, TC(X;Y_j): 6.744	Group num: 28, TC(X;Y_j): 6.694	Group num: 29, TC(X;Y_j): 6.655	Group num: 30, TC(X;Y_j): 6.455	Group num: 31, TC(X;Y_j): 6.203	Group num: 32, TC(X;Y_j): 6.197	Group num: 33, TC(X;Y_j): 6.196	Group num: 34, TC(X;Y_j): 6.042	Group num: 35, TC(X;Y_j): 6.010	Group num: 36, TC(X;Y_j): 6.010	Group num: 37, TC(X;Y_j): 5.974	Group num: 38, TC(X;Y_j): 5.955	Group num: 39, TC(X;Y_j): 5.911	Group num: 40, TC(X;Y_j): 5.870	Group num: 41, TC(X;Y_j): 5.867	Group num: 42, TC(X;Y_j): 5.600	Group num: 43, TC(X;Y_j): 5.567	Group num: 44, TC(X;Y_j): 5.564	Group num: 45, TC(X;Y_j): 5.540	Group num: 46, TC(X;Y_j): 5.486	Group num: 47, TC(X;Y_j): 5.438	Group num: 48, TC(X;Y_j): 5.435	Group num: 49, TC(X;Y_j): 5.392
THRAP3, 0.300	TET1, 0.222	ENKUR, 0.452	RASSF3, 0.298	ADGRA2, 0.573	PCDHGB3, 0.929	LAIR1, 0.839	SVEP1, 0.377	AIF1, 0.778	PCDHA1, 0.947	CD86, 0.849	RPPH1, 0.604	THBS2, 0.808	RHOBTB3, 0.318	PTPRC, 0.858	MYO1F, 0.793	COLEC12, 0.466	OAS2, 0.733	CD84, 0.812	ZMIZ1, 0.223	CFAP126, 0.629	MFAP2, 0.229	HLA-DRA, 0.787	SDS, 0.160	SPI1, 0.770	ARX, 0.624	ITK, 0.743	IFIT3, 0.638	TCF7L1, 0.154	COL5A2, 0.801	PSMB9, 0.639	CD3E, 0.839	EMILIN1, 0.675	RCOR2, 0.181	FOSB, 0.649	HLA-B, 0.804	KDM2A, 0.380	RCSD1, 0.705	NKG7, 0.726	COL5A1, 0.785	RPL31, 0.602	TPX2, 0.584	COL1A1, 0.862	ZNF423, 0.313	FAP, 0.851	PIKFYVE, 0.415	NKTR, 0.469	TNPO2, 0.448	AEBP1, 0.717	ETV7, 0.565
TAF1, 0.285	SALL2, 0.210	MORN5, 0.439	MADD, 0.279	NID1, 0.470	PCDHGA5, 0.929	CD53, 0.832	NUAK1, 0.321	C1QA, 0.717	PCDHA7, 0.946	HAVCR2, 0.829	SCARNA10, 0.583	FN1, 0.651	MFAP4, 0.276	LCP2, 0.819	APBB1IP, 0.786	ISM1, 0.412	RSAD2, 0.725	TLR4, 0.735	EMX2OS, 0.186	C1orf194, 0.601	CBR3, 0.206	HLA-DRB1, 0.771	CPNE2, 0.123	WAS, 0.682	STAR, 0.585	THEMIS, 0.619	IFIH1, 0.636	CBX2, 0.147	COL3A1, 0.783	PSMB8, 0.534	CD2, 0.835	SRPX2, 0.583	KIF3C, 0.165	NR4A1, 0.622	HLA-C, 0.721	ROMO1, 0.380	DOCK10, 0.662	GZMA, 0.690	FBN1, 0.772	RPL32, 0.576	TOP2A, 0.520	COL6A3, 0.821	FBN3, 0.301	LUM, 0.730	USP24, 0.400	LENG8, 0.464	CHERP, 0.424	COL8A1, 0.659	TRIM22, 0.525
KMT2A, 0.252	S100A6, 0.202	WDR63, 0.436	KIAA2018, 0.245	ZNF469, 0.441	PCDHGC4, 0.927	PLEK, 0.831	GFPT2, 0.318	ABI3, 0.705	PCDHA9, 0.946	FCGR2A, 0.762	SCARNA3, 0.557	ITGA11, 0.631	BMP4, 0.252	EVI2B, 0.792	CSF1R, 0.765	SCG2, 0.346	CMPK2, 0.716	FPR3, 0.723	IGFBP5, 0.164	TEKT1, 0.599	MYRF, 0.166	HLA-DPA1, 0.737	CCDC109B, 0.110	CD14, 0.634	PEG3, 0.510	PYHIN1, 0.586	IFI44L, 0.613	SULT1C4, 0.141	VCAN, 0.739	IRF1, 0.495	CD3D, 0.812	C1QTNF1, 0.554	PLEKHG2, 0.152	FOS, 0.574	HLA-A, 0.698	ELMSAN1, 0.365	PIK3CG, 0.635	CCL5, 0.678	SPARC, 0.719	RPS14, 0.555	KIFC1, 0.482	COL1A2, 0.810	ZNF219, 0.261	INHBA, 0.703	ZKSCAN1, 0.399	DNAH1, 0.450	ILF3, 0.401	CDH11, 0.629	ZBP1, 0.522
EPC1, 0.231	SBK1, 0.196	PIFO, 0.429	SNX29, 0.245	TIMP2, 0.428	PCDHGA6, 0.922	CYBB, 0.831	MOXD1, 0.282	C1QB, 0.691	PCDHA2, 0.944	SAMSN1, 0.753	RMRP, 0.549	KCNE4, 0.624	P3H3, 0.251	FYB, 0.764	DOCK2, 0.761	MEGF10, 0.338	MX1, 0.663	SLCO2B1, 0.695	COL18A1, 0.157	C1orf158, 0.599	WNT11, 0.158	HLA-DRB6, 0.714	CTSL, 0.099	LSP1, 0.613	FOXL2, 0.459	GZMK, 0.586	XAF1, 0.604	MSI1, 0.139	ADAM12, 0.729	B2M, 0.463	CXCR3, 0.676	FNDC1, 0.503	COMTD1, 0.118	DUSP1, 0.549	HLA-F, 0.679	SOGA1, 0.352	ITGA4, 0.634	IL2RB, 0.636	SNAI2, 0.678	RPS21, 0.507	MCM10, 0.446	COL6A2, 0.727	SAT1, 0.248	SFRP2, 0.608	SON, 0.393	AHSA2, 0.440	SMARCA4, 0.387	WISP1, 0.568	TRIM21, 0.426
KIAA0754, 0.223	NNMT, 0.190	CFAP61, 0.400	KIRREL, 0.238	BICC1, 0.426	PCDHGA4, 0.916	NCKAP1L, 0.826	TGFB3, 0.275	TYROBP, 0.679	PCDHA3, 0.942	MS4A6A, 0.744	SNORD17, 0.492	CRISPLD2, 0.577	PMEPA1, 0.250	FGL2, 0.747	GAB3, 0.634	LPPR4, 0.336	OASL, 0.641	CD163, 0.694	DOCK6, 0.132	C5orf49, 0.591	ST3GAL2, 0.151	HLA-DMA, 0.698	LKAAEAR1, 0.097	TYMP, 0.480	GATA4, 0.452	CD8A, 0.561	SAMD9L, 0.603	FZD2, 0.138	MMP2, 0.690	APOL3, 0.455	IL2RG, 0.673	IGFBP4, 0.431	EMID1, 0.114	EGR1, 0.527	TAP1, 0.603	VPS13D, 0.336	IRF8, 0.454	ZNF683, 0.588	PDGFRB, 0.600	RPL29, 0.504	NUSAP1, 0.444	COL6A1, 0.608	FAM171A2, 0.247	COL10A1, 0.569	KMT2C, 0.383	MYO15B, 0.384	EPS15L1, 0.366	BGN, 0.557	APOL6, 0.402
HIVEP1, 0.221	PKIA, 0.183	SPEF1, 0.375	AGBL5, 0.226	ZCCHC24, 0.422	PCDHGA2, 0.914	IL10RA, 0.822	FAM101A, 0.270	FCER1G, 0.670	PCDHA5, 0.942	MSR1, 0.637	SCARNA2, 0.488	SERPINF1, 0.565	LPAR4, 0.238	ITGAL, 0.723	NLRP3, 0.620	ALPK2, 0.321	IFI44, 0.617	FCGR3A, 0.678	CEMIP, 0.132	FAM183A, 0.580	LIMS2, 0.142	HLA-DPB1, 0.696	CDR2L, 0.093	ARHGDIB, 0.478	TCF21, 0.432	CXCL9, 0.543	SAMD9, 0.569	ZKSCAN2, 0.137	PRRX1, 0.649	PSMB10, 0.454	GZMH, 0.630	MRGPRF, 0.398	CDH3, 0.114	ZFP36, 0.454	HCG4B, 0.588	NOTCH2, 0.294	GPRIN3, 0.449	CTSW, 0.586	ADAMTS12, 0.566	RPS29, 0.494	HJURP, 0.442	CREB3L1, 0.575	HTATIP2, 0.216	CTHRC1, 0.524	KMT2E, 0.353	RBM6, 0.376	MYO9B, 0.342	COL16A1, 0.530	BATF2, 0.393
GIGYF2, 0.212	FAM161A, 0.181	CCDC37, 0.364	SYNJ1, 0.213	PDGFRA, 0.405	PCDHGC5, 0.912	LAPTM5, 0.820	AOC3, 0.270	RNASE6, 0.664	PCDHA8, 0.942	MS4A7, 0.634	SNORA74B, 0.476	THBS1, 0.559	FSTL3, 0.211	TAGAP, 0.722	SELPLG, 0.589	MMP13, 0.296	OAS1, 0.608	TLR8, 0.630	S1PR3, 0.129	ZMYND10, 0.533	CYP2J2, 0.134	CD74, 0.687	MAFB, 0.089	CCL4, 0.458	DLK1, 0.421	SLAMF7, 0.514	IFIT2, 0.522	PDZK1IP1, 0.137	ADAMTS2, 0.524	IL15RA, 0.453	PTPRCAP, 0.603	HTRA1, 0.355	BMF, 0.110	EGR3, 0.435	HCP5, 0.554	C12orf57, 0.245	IL16, 0.442	CD7, 0.578	MMP14, 0.509	RPL13, 0.456	EXO1, 0.430	SPON2, 0.412	C15orf48, 0.186	CCL11, 0.448	PUM1, 0.343	ITIH4, 0.349	TYK2, 0.327	SSC5D, 0.510	NLRC5, 0.363
AGO1, 0.211	LOC728392, 0.180	SPATA17, 0.360	PEAK1, 0.212	LAMB1, 0.404	PCDHGA11, 0.911	LILRB4, 0.791	SRPX, 0.259	C1QC, 0.658	PCDHA13, 0.936	SRGN, 0.629	SCARNA16, 0.456	MSC, 0.552	TSPAN18, 0.210	MNDA, 0.701	TBXAS1, 0.580	IGFL2, 0.279	OAS3, 0.578	CCR1, 0.590	CCDC8, 0.125	CAPSL, 0.526	ARMC9, 0.132	HLA-DRB5, 0.533	UPP1, 0.087	LILRA6, 0.453	PEG3-AS1, 0.406	EOMES, 0.439	SP100, 0.505	DENND2A, 0.134	C1QTNF6, 0.521	RARRES3, 0.431	CST7, 0.429	ISLR, 0.322	COL4A5, 0.107	ATF3, 0.360	HLA-E, 0.508	CCDC167, 0.230	RASGRP3, 0.321	GZMB, 0.555	GLT8D2, 0.509	RPL35, 0.433	TTK, 0.392	RCN3, 0.412	CXCL17, 0.170	TMEM158, 0.427	HIPK1, 0.338	DNHD1, 0.318	DNMT1, 0.296	PODN, 0.495	SLC15A3, 0.345
DLG5, 0.211	PCNXL4, 0.172	LRRC46, 0.358	SNRK, 0.208	DCHS1, 0.383	PCDHGA8, 0.911	FERMT3, 0.784	SLC12A8, 0.243	CD37, 0.658	PCDHAC1, 0.934	MS4A4A, 0.616	SNORA47, 0.456	PDLIM3, 0.531	VIM, 0.209	GIMAP4, 0.672	CSF2RA, 0.546	NT5E, 0.277	IFIT1, 0.566	SLC9A9, 0.566	FGF18, 0.118	ROPN1L, 0.520	MESP1, 0.122	HLA-DOA, 0.517	DUSP10, 0.084	RAC2, 0.440	ZIM2, 0.366	FCRL3, 0.312	HERC6, 0.503	BCL3, 0.133	EDNRA, 0.398	CASP1, 0.403	CD52, 0.417	MRC2, 0.299	MAL2, 0.100	JUN, 0.315	HLA-G, 0.292	SSR4, 0.229	CASS4, 0.288	IL18RAP, 0.492	PDPN, 0.394	RPS25, 0.432	SPC25, 0.389	MXRA5, 0.238	NQO1, 0.142	EPYC, 0.410	CCNT2, 0.312	LPIN3, 0.295	AP1M1, 0.289	PTGIS, 0.449	EPSTI1, 0.338
SBNO1, 0.210	TMEM98, 0.167	DNAAF1, 0.350	BCORL1, 0.188	LRP1, 0.359	PCDHGB6, 0.908	C3AR1, 0.776	RGS16, 0.232	LY86, 0.649	PCDHA6, 0.933	FCGR2B, 0.591	SNORD15B, 0.452	LOX, 0.529	PRICKLE1, 0.205	TNFSF13B, 0.554	HCLS1, 0.438	ALDH1A3, 0.260	DDX58, 0.521	SIGLEC1, 0.539	AMOTL2, 0.118	WDR38, 0.493	NAT8L, 0.118	HLA-DMB, 0.450	NR3C1, 0.080	CCL3, 0.317	PTPN5, 0.359	BATF, 0.269	SP110, 0.499	LCN2, 0.133	FZD1, 0.394	IDO1, 0.362	GZMK, 0.091	MXRA8, 0.277	UCHL1, 0.099	JUNB, 0.280	UBD, 0.245	IFI27L2, 0.206	LRRC8C, 0.233	GNLY, 0.406	HTRA3, 0.379	RPS3, 0.415	DNA2, 0.377	GJA1, 0.205	IL11RA, 0.112	CXCL14, 0.337	INO80D, 0.280	TNFRSF25, 0.272	ZNF333, 0.263	HEG1, 0.081	LGALS9, 0.334
MAML2, 0.205	CYBA, 0.167	IQUB, 0.343	CTNNB1, 0.187	FSTL1, 0.347	PCDHGA7, 0.904	SASH3, 0.770	C1QTNF3, 0.222	C1orf162, 0.613	PCDHAC2, 0.931	EVI2A, 0.579	SNORA57, 0.444	SERPINE1, 0.486	FAT4, 0.196	ARHGAP30, 0.454	RTN1, 0.346	GEM, 0.254	LAMP3, 0.479	NLRC4, 0.413	GPC1, 0.118	C7orf57, 0.488	EPHB4, 0.114	HLA-DQA1, 0.439	SORBS2, 0.078	GPSM3, 0.289	C7, 0.332	KLHL6, 0.200	STAT1, 0.419	CENPV, 0.132	TMEM119, 0.192	SQRDL, 0.351	CD8A, 0.081	CLDN11, 0.250	SAMD11, 0.099	CSRNP1, 0.255	BTN3A2, 0.237	PPFIA1, 0.205	MEFV, 0.193	IL15, 0.280	ANGPTL2, 0.074	C11orf1, 0.243	KIF18A, 0.329	CDH11, 0.066	AFAP1L2, 0.109	COMP, 0.250	FAM73A, 0.272	SNORD5, 0.260	ZNF791, 0.252	NUAK1, 0.080	APOBEC3G, 0.249
TRIP12, 0.200	DNMT3A, 0.158	C9orf171, 0.336	ERCC6, 0.184	NID2, 0.341	PCDHGA3, 0.902	MPEG1, 0.724	CD36, 0.214	CD48, 0.601	PCDHA11, 0.925	OLR1, 0.548	SCARNA6, 0.432	CCDC80, 0.485	ZNF521, 0.187	SIGLEC8, 0.293	DPYD, 0.306	TWIST1, 0.244	HERC5, 0.471	A2M, 0.220	TTC3, 0.116	C20orf85, 0.470	GDPD5, 0.113	CIITA, 0.408	MDFIC, 0.077	EMP3, 0.287	SPRR2F, 0.324	ABCD2, 0.198	MX2, 0.304	HMGA2, 0.132	PMEPA1, 0.064	RTP4, 0.340	RAC2, 0.081	MARVELD1, 0.240	FBXO27, 0.097	SOCS3, 0.253	HLA-L, 0.225	FLNA, 0.205	ZEB2, 0.124	KIR3DL1, 0.171	ZNF469, 0.071	RPS16, 0.229	CEP55, 0.327	AEBP1, 0.062	NRCAM, 0.107	MOXD1, 0.070	WAPAL, 0.264	NEAT1, 0.246	DNM2, 0.249	BICC1, 0.070	JAK2, 0.247
STAG1, 0.200	APOL1, 0.156	EFCAB1, 0.330	CKS2, 0.180	SULF2, 0.333	PCDHGB4, 0.902	HCK, 0.709	SEMA3D, 0.197	LST1, 0.577	PCDHA12, 0.918	GPR183, 0.519	SCARNA5, 0.429	VCAM1, 0.425	SLIT3, 0.187	SELL, 0.260	IGSF21, 0.298	ADAMTS14, 0.228	PARP12, 0.450	CEBPE, 0.162	ZHX2, 0.109	TUBA4B, 0.420	TMC5, 0.107	HLA-DQB1, 0.393	PSTPIP2, 0.075	PSTPIP1, 0.251	SIGLEC11, 0.307	FCRL4, 0.105	TLR3, 0.229	MUC16, 0.131	COL1A1, 0.060	TAP2, 0.328	UBD, 0.073	FIBIN, 0.233	MARS, 0.092	RHOB, 0.216	HLA-H, 0.189	CNIH4, 0.176	TAGAP, 0.069	KLRC3, 0.089	ACTG2, 0.065	PLXND1, 0.222	RRM2, 0.320	COL5A1, 0.058	PODXL, 0.103	MFAP5, 0.060	BBX, 0.254	MALAT1, 0.212	ZNF440, 0.221	EHD2, 0.067	C19orf66, 0.189
OTUD4, 0.196	GLI2, 0.151	RSPH1, 0.317	PIEZO1, 0.175	SMOC2, 0.324	PCDHGA1, 0.900	CD68, 0.701	HLX, 0.195	RGS18, 0.543	PCDHA4, 0.911	GPR34, 0.511	SNORA23, 0.397	SFRP4, 0.421	NAV1, 0.185	ST18, 0.212	SIRPA, 0.298	MICAL2, 0.226	EIF2AK2, 0.320	ZNF804A, 0.132	HSPA12A, 0.103	C9orf116, 0.224	CEACAM1, 0.104	HLA-DQB2, 0.228	PLAT, 0.075	TREM1, 0.221	EDN3, 0.300	IL2RB, 0.097	ZC3HAV1, 0.075	SEMA6C, 0.130	KCNE4, 0.049	CARD16, 0.312	THEMIS, 0.073	AXL, 0.170	GRAMD3, 0.092	KLF4, 0.196	PSMB9, 0.061	DYNC1H1, 0.092	TRPM2, 0.065	APOL3, 0.079	ITGA11, 0.064	NACAP1, 0.087	TRA2B, 0.084	BGN, 0.056	TUBB4A, 0.102	THBS2, 0.056	TANC1, 0.217	OBSCN, 0.178	FARSA, 0.201	CCDC80, 0.046	PIK3R2, 0.102
MGEA5, 0.191	EFS, 0.150	C1orf189, 0.317	FOXJ2, 0.175	SH3PXD2B, 0.301	PCDHGB2, 0.900	CD4, 0.689	CALB2, 0.195	LY96, 0.475	PCDHA10, 0.905	ADORA3, 0.470	SCARNA21, 0.341	PMP22, 0.409	ADRA2A, 0.178	CASP5, 0.193	CORO1A, 0.287	COL6A6, 0.223	USP18, 0.272	MAN1A1, 0.072	LRRN2, 0.102	PIFO, 0.088	WNT5A, 0.095	HLA-DOB, 0.080	CEACAM1, 0.074	ABI3, 0.084	PROK1, 0.294	CD2, 0.087	OAS2, 0.062	ST3GAL1, 0.126	SNAI2, 0.047	UBE2L6, 0.076	GZMA, 0.072	SMOC2, 0.110	IFITM2, 0.090	DUSP5, 0.185	PSMB8, 0.053	TMEM205, 0.090	SLC9A9, 0.061	CCL4, 0.063	COL6A3, 0.050	NACA, 0.059	E2F7, 0.079	MRC2, 0.055	RARRES3, 0.075	ITGBL1, 0.041	RBM28, 0.202	CPT1B, 0.176	MAST3, 0.199	MMP14, 0.044	CASP1, 0.084
MIF, 0.190	EVA1C, 0.149	FAM81B, 0.304	ZFP92, 0.170	PALLD, 0.301	PCDHGA12, 0.896	ITGB2, 0.668	F13A1, 0.193	HCST, 0.410	PCDHB2, 0.028	CTSS, 0.433	SNORA49, 0.340	CXCL12, 0.390	MDFI, 0.176	HLA-DQA2, 0.131	MAF, 0.230	MEDAG, 0.215	HSH2D, 0.217	MS4A4A, 0.068	SPOCK2, 0.099	ENKUR, 0.072	C2CD4B, 0.092	HLA-E, 0.039	RNASE1, 0.072	CD37, 0.076	GATM, 0.230	IL2RG, 0.082	TRIM22, 0.062	MYOF, 0.125	COLEC12, 0.046	ETV7, 0.071	CCL5, 0.071	TIMP2, 0.109	ST6GALNAC5, 0.090	IER2, 0.185	NLRC5, 0.052	HERC1, 0.083	SLCO2B1, 0.056	GZMH, 0.038	CREB3L1, 0.045	RPS19, 0.057	NUF2, 0.054	PDGFRB, 0.030	PSMB10, 0.068	PDLIM3, 0.035	THRAP3, 0.116	SNORD10, 0.105	DDX39A, 0.185	FIBIN, 0.041	TYMP, 0.079
MYCBP2, 0.187	ARHGEF25, 0.147	FAM179A, 0.297	ZNF70, 0.169	CACNA1C, 0.297	PCDHGB1, 0.895	AOAH, 0.606	FAM180A, 0.190	APOC1, 0.390	PCDHB5, 0.007	RGS1, 0.387	HIST1H1E, 0.327	NEXN, 0.315	NDN, 0.173	LRMP, 0.122	WAS, 0.090	GAS1, 0.192	IFI44L, 0.059	MSR1, 0.064	ADAMTS15, 0.096	MORN5, 0.070	BMP7, 0.091	HLA-DQA2, 0.036	THEMIS2, 0.068	FYB, 0.063	KLHDC8A, 0.226	CXCL13, 0.081	PARP14, 0.057	CHCHD10, 0.124	F2R, 0.045	CCDC109B, 0.069	CXCL9, 0.065	PDGFRA, 0.107	CDKN1C, 0.089	DUSP2, 0.165	GBP6, 0.046	KMT2A, 0.070	GAB3, 0.055	IFI30, 0.032	COL3A1, 0.043	RPS18, 0.056	AURKB, 0.054	SCARF2, 0.028	KCNC3, 0.068	LGALS1, 0.034	ZMYM4, 0.078	JMJD7-PLA2G4B, 0.087	ZSWIM4, 0.176	ZEB1, 0.040	IFI35, 0.066
ZNF41, 0.183	NREP, 0.144	PPP1R32, 0.281	APC, 0.169	COL15A1, 0.294	PCDHGB7, 0.891	NCF2, 0.593	BASP1, 0.173	APOC2, 0.354		SDS, 0.102	HIST1H3I, 0.321	OLFML3, 0.275	FLNC, 0.172	CD48, 0.075	P2RY13, 0.076	SPOCD1, 0.148	HERC6, 0.059	MPEG1, 0.059	EFNB2, 0.093	C9orf171, 0.066	DHRS3, 0.091	NR1H3, 0.029	DMTN, 0.067	BCL2A1, 0.062	PCSK6, 0.196	CXCR3, 0.077	MX1, 0.054	DTNA, 0.123	NOX4, 0.041	APOL6, 0.068	ITK, 0.059	DKK3, 0.096	CIB2, 0.088	BTG2, 0.160	TAPBP, 0.036	FLNB, 0.068	TLR4, 0.054	GBP2, 0.026	MMP2, 0.043	RPS5, 0.054	FAM83D, 0.050	LOXL2, 0.026	SP4, 0.065	SERPINF1, 0.024	MGEA5, 0.078	ADAMTS13, 0.085	ZNF823, 0.171	DCN, 0.039	SP110, 0.058
GOLGB1, 0.183	P2RY6, 0.143	CDHR4, 0.281	WNK1, 0.169	SCARF2, 0.285	PCDHGA9, 0.889	SLC7A7, 0.492	PDGFD, 0.173	EBI3, 0.336		RNASE6, 0.085	SNORA22, 0.318	PODNL1, 0.266	TRIL, 0.168	SASH3, 0.069	ITGB2, 0.059	PRKCDBP, 0.135	IFIT3, 0.054	GPR34, 0.058	WBSCR17, 0.092	FAM81B, 0.063	PMAIP1, 0.090	PSMB8, 0.021	SGK1, 0.063	FERMT3, 0.062	CDHR1, 0.083	CD3E, 0.073	OAS3, 0.052	TMSB15A, 0.123	SPARC, 0.041	TAPBPL, 0.063	PYHIN1, 0.056	SULF2, 0.093	TMEM173, 0.085	SIK1, 0.068	RENBP, 0.028	UBR4, 0.067	DAB2, 0.053	CD52, 0.019	LOXL2, 0.041	RPS12, 0.053	BIRC5, 0.048	SPARC, 0.025	RCOR2, 0.065	IGFL2, 0.023	GCC2, 0.073	ZFC3H1, 0.080	PKN1, 0.169	CALD1, 0.039	HLA-E, 0.047
TMEM256, 0.182	PRTFDC1, 0.138	MAP3K19, 0.278	ATP9A, 0.168	HEG1, 0.279	PCDHGB5, 0.888	HK3, 0.491	CILP, 0.172	APOE, 0.324		FCGR3A, 0.084	HIST1H1B, 0.312	GGT5, 0.249	ROR2, 0.165	SAMSN1, 0.065	ALOX5AP, 0.055	CHN1, 0.122	IFIH1, 0.051	GAL3ST4, 0.057	GTF2IRD1, 0.089	C1orf189, 0.058	CYP4X1, 0.087	SUMF2, 0.018	PTGDS, 0.062	FCER1G, 0.061	PLCXD3, 0.082	PTPRCAP, 0.067	DDX58, 0.050	FTH1, 0.121	LPPR4, 0.038	PSME1, 0.050	NKG7, 0.051	ADGRA2, 0.087	UNC5A, 0.083	CYR61, 0.063	HLA-DOB, 0.025	NUMA1, 0.067	RASSF2, 0.052	IL15RA, 0.019	SPON2, 0.038	GAS5, 0.050	KIAA1524, 0.047	CERCAM, 0.020	FOXP4, 0.059	CTSK, 0.022	STAG1, 0.072	ARHGAP33, 0.066	ASNA1, 0.148	OLFML3, 0.035	GBP4, 0.047
TBC1D5, 0.182	TSPO, 0.138	FAM216B, 0.278	CDC42BPG, 0.165	ABCA6, 0.278	PCDHGA10, 0.886	EPB41L3, 0.491	SEC23A, 0.168	IFI30, 0.315		C1QC, 0.080	HIST1H3F, 0.310	EFEMP1, 0.181	SDC2, 0.155	MS4A7, 0.056	CD4, 0.054	ATP10A, 0.109	PLSCR1, 0.048	C3AR1, 0.054	AKAP12, 0.087	LRRC46, 0.058	FKBP10, 0.085	IL18, 0.015	GBP2, 0.062	FCGR2B, 0.059	RASL11B, 0.075	IL21R, 0.064	DTX3L, 0.048	WASF1, 0.118	COL1A2, 0.037	SECTM1, 0.049	BATF, 0.048	CPZ, 0.074	CNOT11, 0.081	EGR2, 0.061	GABBR1, 0.025	RREB1, 0.061	NLRC4, 0.051	CST7, 0.015	ADAMTS2, 0.032	RPL36, 0.050	TROAP, 0.047	C1QTNF6, 0.019	AJUBA, 0.054	SUGCT, 0.018	GIGYF2, 0.068	PLXNB1, 0.064	DOCK6, 0.056	CXCL12, 0.032	ODF3B, 0.044
NFRKB, 0.180	LRRC49, 0.137	MDH1B, 0.278	STRA13, 0.157	SYNE1, 0.274	PCDHGC3, 0.875	HMOX1, 0.418	BARX1, 0.165	PTCRA, 0.279		RGS18, 0.076	SNORA12, 0.308	GFPT2, 0.087	COL8A2, 0.150	IL10RA, 0.054	TGFB1, 0.054	TPSAB1, 0.106	SAMD9, 0.044	FPR1, 0.050	PRELP, 0.087	EFCAB1, 0.058	RASL11A, 0.084	CTSS, 0.014	GRB2, 0.062	IFI30, 0.058	GRM7, 0.073	IL18RAP, 0.059	IFI16, 0.046	CRY1, 0.116	FBN1, 0.036	CD74, 0.048	CTSW, 0.043	KLHL4, 0.068	MAP4K1, 0.080	NFKBIZ, 0.050	GBP4, 0.023	KIAA0430, 0.061	NLRP3, 0.051	TYMP, 0.013	COL6A2, 0.031	RPL38, 0.047	MELK, 0.045	SNAI2, 0.019	TRIM58, 0.050	CLEC2B, 0.018	RBAK, 0.060	PILRB, 0.064	NFIX, 0.040	THBS1, 0.023	GBP1, 0.042
RERE, 0.177	ODF3B, 0.136	NEK10, 0.269	RABGAP1L, 0.154	FBXL7, 0.261	PCDHA11, 0.007	CD44, 0.234	TWIST2, 0.163	FAM26F, 0.245		VSIG4, 0.074	HIST1H4D, 0.296	SVEP1, 0.068	SLIT2, 0.145	RCSD1, 0.050	CYBB, 0.046	IGFBP6, 0.101	ISG15, 0.042	C5AR1, 0.049	MYO10, 0.083	CCDC37, 0.056	RNF183, 0.084	SQRDL, 0.013	SELM, 0.060	C1QA, 0.055	LAMA2, 0.068	CST7, 0.056	IFIT1, 0.045	ITGB4, 0.113	PCOLCE, 0.033	GNLY, 0.046	CD7, 0.042	OLFML1, 0.064	C17orf96, 0.065	KLF6, 0.050	TAP2, 0.023	ANKRD17, 0.061	APBB1IP, 0.049	IL2RG, 0.011	LAMA4, 0.021	RPL35A, 0.043	SGOL2, 0.044	ANGPTL2, 0.018	DAAM1, 0.049	MSC, 0.015	NUP205, 0.054	ZNF169, 0.064	LOC113230, 0.035	EFEMP1, 0.022	PLSCR1, 0.042
NUMA1, 0.177	LGALS1, 0.136	DNAI2, 0.265	SHROOM2, 0.151	EHD2, 0.257	PCDHA12, 0.006	CSF2RB, 0.078	ZFHX4, 0.162	CFD, 0.226		C1QB, 0.064	SNORA48, 0.290	SLC12A8, 0.068	MMP19, 0.143	PLEK, 0.039	IL1B, 0.042	CHRNA1, 0.100	IFI6, 0.041	FOLR2, 0.048	CD99L2, 0.082	CDHR4, 0.054	MT1DP, 0.082	C2, 0.011	WDR1, 0.059	AIF1, 0.054	COLEC11, 0.060	CD3D, 0.054	PARP12, 0.044	TIMELESS, 0.112	CERCAM, 0.033	HLA-DMA, 0.041	EOMES, 0.039	FBXL7, 0.059	SUPT5H, 0.063	PER1, 0.039	B2M, 0.021	PTPRF, 0.061	ARHGAP30, 0.048	GBP5, 0.010	COLEC12, 0.018	RPSA, 0.039	CENPF, 0.043	ROR2, 0.017	PHOSPHO1, 0.048	DCN, 0.014	ZSCAN21, 0.039	CCDC57, 0.059	ATP13A1, 0.024	LRP1, 0.021	HLA-F, 0.038
TTC17, 0.173	ZKSCAN7, 0.136	SNTN, 0.264	LAMA5, 0.148	HMCN1, 0.254	PCDHA10, 0.005	IRF8, 0.070	FBLN2, 0.162	TREM2, 0.082		VNN1, 0.064	SNORA84, 0.272	ACTA2, 0.068	MEG3, 0.140	HPSE, 0.031	IL16, 0.040	TPSB2, 0.091	STAT1, 0.040	EPB41L3, 0.046	PROS1, 0.082	C11orf70, 0.049	LZTS2, 0.077	ZNF683, 0.010	DNAH11, 0.059	HCST, 0.053	DIRAS3, 0.041	GZMB, 0.050	RSAD2, 0.042	MLLT11, 0.112	THBS1, 0.033	HLA-DRB5, 0.041	ZNF683, 0.037	FAM198B, 0.057	PFN2, 0.051	ERRFI1, 0.035	HLA-DRB5, 0.019	ZC3H7B, 0.060	ITGAL, 0.047	GBP4, 0.010	AEBP1, 0.018	RPL39, 0.038	KIF14, 0.043	MMP14, 0.016	BCORL1, 0.043	SULF1, 0.014	CEP350, 0.038	PABPC1L, 0.057	NOTCH3, 0.021	ITGA11, 0.020	HLA-C, 0.036
LINC00116, 0.172	DACH1, 0.133	CCDC39, 0.262	MAST4, 0.147	TSHZ3, 0.246	PCDHA4, 0.004	LYZ, 0.067	ADAMTSL1, 0.161	MS4A6A, 0.078		LY86, 0.062	SNORA68, 0.256	COL8A1, 0.064	FAM19A5, 0.140	CTSS, 0.027	DOCK10, 0.037	REM1, 0.075	IFIT2, 0.027	AOAH, 0.045	FAM43A, 0.081	C9orf24, 0.048	HLA-DOB, 0.075	HCG4B, 0.009	GYPC, 0.057	LST1, 0.053	ATRNL1, 0.039	KCNA3, 0.048	IFI44, 0.034	C3, 0.112	PDGFRB, 0.031	HLA-A, 0.039	LTB, 0.024	SEMA3C, 0.055	GAS2L1, 0.050	IL6, 0.033	ETV7, 0.017	TMEM256, 0.055	INPP5D, 0.047	IRF1, 0.008	FSTL1, 0.017	RPL10, 0.037	FOXM1, 0.041	PCOLCE, 0.014	AJAP1, 0.043	TNFAIP6, 0.012	RHOD, 0.034	NBEAL2, 0.051	TMEM38A, 0.018	ANTXR1, 0.019	BTN3A2, 0.033
USP54, 0.170	LTBP4, 0.133	TPPP3, 0.261	EIF4EBP1, 0.145	PRKD1, 0.244	BMP4, 0.004	SLAMF8, 0.060	ID3, 0.158	CD14, 0.077		C1orf162, 0.056	SNORA71A, 0.247	RAB31, 0.062	ST6GAL2, 0.138	AOAH, 0.025	POU2F2, 0.036	RGS4, 0.074	IRF7, 0.027	CASS4, 0.045	PNOC, 0.081	CCNO, 0.045	VASN, 0.075	CARD16, 0.009	IL6R, 0.057	GPR183, 0.052	FAM150B, 0.035	IGSF9, 0.047	HELZ2, 0.034	LRP4, 0.111	ALPK2, 0.028	ACSL5, 0.038	CD48, 0.020	ABCA8, 0.052	IL15, 0.049	CXCL2, 0.030	CCL8, 0.017	TCF20, 0.053	SIGLEC1, 0.046	CD8A, 0.008	NUAK1, 0.016	RPL27, 0.034	HMGB2, 0.040	COLEC12, 0.014	RNF216, 0.041	RGS16, 0.011	TNRC6A, 0.034	MYH3, 0.050	KIAA1683, 0.012	LTBP2, 0.019	GBP1P1, 0.033
IDE, 0.168	MDM1, 0.132	GAS2L2, 0.256	MGAT5, 0.144	ABCA8, 0.242	PCDHAC2, 0.003	DOK2, 0.060	MFAP5, 0.151	SRGN, 0.075		CD53, 0.056	SNORA6, 0.230	COPZ2, 0.062	FGD6, 0.135	CD86, 0.023	CX3CR1, 0.036	CRISPLD2, 0.066	SP110, 0.024	HMOX1, 0.044	TMTC1, 0.077	SNTN, 0.044	HRASLS2, 0.074	HLA-C, 0.008	PPAPDC1A, 0.055	HK3, 0.051	THSD7B, 0.033	GZMA, 0.043	TRIM5, 0.033	CYTL1, 0.110	LRRC15, 0.026	IL15, 0.037	LST1, 0.018	CNN2, 0.048	PVT1, 0.047	NR4A2, 0.019	ISG20, 0.016	NCOA3, 0.049	STK10, 0.040	PYHIN1, 0.007	SDC1, 0.014	RPL28, 0.034	DLGAP5, 0.040	COL12A1, 0.013	FLNC, 0.039	PLAU, 0.009	INADL, 0.033	YJEFN3, 0.049	INSR, 0.012	ZNF469, 0.018	CXCL11, 0.032
HTT, 0.164	CYYR1, 0.131	C9orf24, 0.250	FAM160B2, 0.142	RGS4, 0.238	PCDHA7, 0.003	CSF1R, 0.056	ACSL1, 0.150	EVI2A, 0.074		IGSF21, 0.055	TERC, 0.201	KLF2, 0.059	LAMP5, 0.129	SELPLG, 0.022	STAC3, 0.035	GJB2, 0.065	SP100, 0.019	ITGA4, 0.044	KCTD15, 0.075	NME5, 0.043	ERICH5, 0.073	UBD, 0.007	MYLK, 0.055	CORO1A, 0.051	TSPAN8, 0.033	LINGO1, 0.041	EIF2AK2, 0.032	SMO, 0.109	SCG2, 0.026	TRIM21, 0.031	CXCL13, 0.018	P3H3, 0.046	OS9, 0.046	F3, 0.014	GBP1P1, 0.014	TNKS1BP1, 0.049	AXL, 0.038	PTPRCAP, 0.006	EDIL3, 0.013	RPLP1, 0.032	PBK, 0.039	MXRA8, 0.013	KBTBD7, 0.039	LOX, 0.009	BRAF, 0.030	CCNL2, 0.047	SPC24, 0.012	PALLD, 0.017	HLA-B, 0.031
ZBTB4, 0.160	TNFRSF19, 0.130	CCDC40, 0.238	TRAF6, 0.142	DLC1, 0.228	MTERF3, 0.003	EVI2B, 0.053	SPOCK1, 0.150	SPI1, 0.074		FGL2, 0.054	SCARNA7, 0.166	INHBA, 0.058	APCDD1, 0.127	CD37, 0.020	PLCB2, 0.034	ECM1, 0.064	XAF1, 0.017	CD68, 0.044	EFEMP2, 0.074	FOXJ1, 0.042	CYP4B1, 0.071	RIPK3, 0.007	AGAP2-AS1, 0.054	TYROBP, 0.048	SCGB2A1, 0.025	TFPI2, 0.036	HSH2D, 0.028	RASL11B, 0.108	TGFB3, 0.025	APOL2, 0.031	HCST, 0.015	RASGRF2, 0.044	MACROD1, 0.045	C11orf96, 0.013	CXCL11, 0.012	ZNF462, 0.048	CD84, 0.038	CD2, 0.006	KCNE4, 0.013	RPLP2, 0.032	KIF4A, 0.038	APCDD1, 0.012	SALL2, 0.039	CCDC80, 0.009	ABCB8, 0.027	LINC01089, 0.045	TCOF1, 0.011	VCAN, 0.016	SAMD9L, 0.029
SIK3, 0.159	ARNT2, 0.129	RSPH9, 0.233	EGFR, 0.142	LTBP2, 0.227	PCDHB13, 0.003	MYO1F, 0.052	SDC1, 0.143	EMILIN2, 0.070		TNFSF13B, 0.051	SNORA63, 0.157	FAM101A, 0.057	CYS1, 0.120	CXCR2P1, 0.020	HIVEP3, 0.031	ADAMTS12, 0.064	MX2, 0.015	NCF2, 0.041	AIF1L, 0.073	WDR63, 0.039	MGAT3, 0.069	SERPINB1, 0.005	CPE, 0.052	LCP1, 0.047	NR1H4, 0.024	GZMH, 0.035	CMPK2, 0.026	TBC1D2, 0.108	COL5A1, 0.023	HTATIP2, 0.028	JCHAIN, 0.013	GYPC, 0.030	KIF1A, 0.044	C8orf4, 0.011	TRIM22, 0.011	VCL, 0.043	MPEG1, 0.032	B2M, 0.006	COL12A1, 0.013	WDR1, 0.028	TYMS, 0.036	COPZ2, 0.011	SCNN1D, 0.038	COL11A1, 0.009	BIRC6, 0.025	GOLGA8B, 0.042	REEP2, 0.011	MMP19, 0.015	HLA-G, 0.028
ARHGAP21, 0.158	PNMA3, 0.129	C10orf107, 0.232	TNS2, 0.140	XYLT1, 0.225	CDH2, 0.003	TBXAS1, 0.052	SUGCT, 0.142	GIMAP4, 0.068		LY96, 0.050	SNORD10, 0.090	VCAN, 0.057	LRRC17, 0.115	HAVCR2, 0.020	PIK3CG, 0.029	FN1, 0.063	CYP2J2, 0.015	CTSL, 0.041	FBLIM1, 0.069	FAM216B, 0.036	PAM, 0.068	SERPINA1, 0.005	CXCR4, 0.052	LILRB4, 0.046	ALLC, 0.020	JCHAIN, 0.035	ZBP1, 0.023	JARID2, 0.107	LUM, 0.021	SLC15A3, 0.026	IL2RB, 0.011	HOPX, 0.028	EIF4EBP3, 0.043	CTGF, 0.010	CXCL10, 0.011	SNX19, 0.042	CSF3R, 0.030	LAG3, 0.006	COL4A2, 0.012	RPL37A, 0.027	PRR11, 0.033	COL3A1, 0.011	PCNXL4, 0.038	C1QTNF3, 0.009	TTC3, 0.025	OGT, 0.041	EPOR, 0.010	ZCCHC24, 0.015	HSH2D, 0.027
NIPBL, 0.158	CRISPLD1, 0.128	AKAP14, 0.231	ZBTB21, 0.139	EDIL3, 0.225	RINT1, 0.003	PTPRC, 0.050	SNAI1, 0.140	ARHGDIB, 0.059		EBI3, 0.047	SNORD97, 0.074	PDPN, 0.056	ZFPM2, 0.112	IL21R, 0.020	PTAFR, 0.026	SPHK1, 0.063	DTX3L, 0.011	NCKAP1L, 0.040	ATG3, 0.069	TPPP3, 0.033	PIGR, 0.066	HCP5, 0.003	LINC00240, 0.051	HCK, 0.040	CADPS, 0.019	DERL3, 0.033	LAMP3, 0.022	CFB, 0.107	GLT8D2, 0.020	TAP1, 0.026	FCER1G, 0.011	OGN, 0.021	CLIP3, 0.040	MAFF, 0.009	OPTN, 0.009	PTPRS, 0.039	KCNA3, 0.030	ITK, 0.005	RCN3, 0.009	RPL13A, 0.014	BLM, 0.032	COL16A1, 0.010	TSPY26P, 0.038	THBS1, 0.009	SRRM1, 0.024	GOLGA8A, 0.034	ANKRD27, 0.010	MARVELD1, 0.014	SP100, 0.027
BPTF, 0.157	VTCN1, 0.128	C11orf70, 0.227	SMARCA2, 0.139	DDR2, 0.223		LILRA6, 0.049	HAS2, 0.139	HLA-DPB1, 0.056		LAPTM5, 0.036	SCARNA12, 0.074	TGFB1I1, 0.055	CSDC2, 0.110	RGS18, 0.019	GPR34, 0.024	ADAMTS4, 0.062	PARP14, 0.010	GPNMB, 0.039	ADGRG2, 0.069	MAP3K19, 0.033	WNT10A, 0.064	PSMB9, 0.003	CKMT1B, 0.051	LTB, 0.037	AQP5, 0.017	CD7, 0.032	HERC5, 0.017	PGBD1, 0.107	CRISPLD2, 0.020	HLA-F, 0.025	PSTPIP1, 0.011	FAM19A5, 0.021	MGLL, 0.040	IER3, 0.009	IDO1, 0.008	CEP164, 0.039	DOCK2, 0.028	HLA-DPA1, 0.005	PMP22, 0.009	RPL34, 0.013	UBE2C, 0.030	FZD1, 0.010	SDK1, 0.036	POSTN, 0.009	FAM35A, 0.024	SNORD87, 0.031	RANBP3, 0.009	SFRP4, 0.014	IRF7, 0.024
EPB41, 0.157	MIR100HG, 0.126	ARMC4, 0.223	DHX30, 0.138	RASSF2, 0.220		DOCK2, 0.048	ADH1B, 0.139	NAPSB, 0.048		LAIR1, 0.033	HIST1H4E, 0.056	COL10A1, 0.055	ZNF365, 0.109	TIMD4, 0.019	LSP1, 0.022	FOSL1, 0.061	LY6E, 0.009	SLC7A7, 0.027	IGFBP2, 0.061	SPA17, 0.032	RNF39, 0.062	HPSE, 0.003	KIAA0196, 0.050	APOE, 0.034	FAM167B, 0.017	GBP5, 0.032	EPSTI1, 0.016	KLK9, 0.105	COL6A3, 0.015	NUPR1, 0.025	CCL4, 0.011	VIM, 0.019	IGFBP5, 0.037	KLF2, 0.007	ZBP1, 0.006	ZMIZ1, 0.037	SIGLEC8, 0.027	TRAF1, 0.004	ANTXR1, 0.008	RPL22L1, 0.013	KIF2C, 0.029	PLAT, 0.010	GLI2, 0.036	SLC12A8, 0.009	SUV420H1, 0.022	NSUN5P2, 0.021	CABIN1, 0.009	CTGF, 0.013	CXCR2P1, 0.021
RLF, 0.157	FAM20A, 0.124	C9orf117, 0.217	N4BP1, 0.138	PDZRN3, 0.219		SELPLG, 0.048	PLK2, 0.135	GPSM3, 0.048		MNDA, 0.032	HIST1H3B, 0.055	RGS16, 0.052	CDK6, 0.107	CD53, 0.019	ABI3, 0.021	IL7R, 0.060	SAMD9L, 0.009	FCGR2A, 0.025	OLFML2A, 0.061	RSPH9, 0.031	MYH10, 0.062	ITGB7, 0.003	AKR1B1, 0.049	BATF, 0.034	SPDEF, 0.016	CASP5, 0.032	ISG15, 0.014	SUSD2, 0.103	GJA1, 0.014	GBP4, 0.020	APOC1, 0.008	RCN3, 0.018	ST3GAL1, 0.036	ARC, 0.004	HLA-DQB1, 0.006	DAD1, 0.036	SIRPA, 0.024	GZMK, 0.004	PODN, 0.008	NENF, 0.012	DDIAS, 0.028	NID2, 0.010	FGFR1, 0.035	ITGA11, 0.008	RLF, 0.020	ANKRD36, 0.019	NDUFB7, 0.009	TGFBI, 0.013	APOL3, 0.020
MYH9, 0.153	DNMBP, 0.122	LRRC10B, 0.214	PYCARD, 0.138	SPARCL1, 0.217		MNDA, 0.047	ELN, 0.135	HAMP, 0.047		C3AR1, 0.031	HIST2H2AC, 0.033	PTGDS, 0.050	HSPB8, 0.102	EMB, 0.018	MICAL1, 0.020	COL5A3, 0.058	HELZ2, 0.008	KBTBD8, 0.024	KIF3B, 0.059	LRRC10B, 0.025	GLIPR2, 0.060	HLA-A, 0.003	TTC9, 0.048	CFD, 0.028	BAMBI, 0.016	CD52, 0.031	OAS1, 0.014	KLK7, 0.103	KIF26B, 0.013	HCG4B, 0.019	FCRL3, 0.007	LHFP, 0.017	MAT1A, 0.036	LIF, 0.003	PARP12, 0.006	SOWAHC, 0.032	IL10RA, 0.024	RAC2, 0.004	COL6A1, 0.007	RPS27, 0.012	KIF20A, 0.027	ZNF469, 0.009	PNMAL1, 0.035	LRRC15, 0.008	ZFYVE9, 0.019	AMT, 0.018	PRDX2, 0.009	MFAP4, 0.012	PARP12, 0.018
PDCD11, 0.153	MT2A, 0.122	DNAH9, 0.212	RUSC2, 0.137	CPZ, 0.212		TLR8, 0.046	BCHE, 0.131	EMP3, 0.043		FAM26F, 0.031	SNORA76C, 0.027	PODN, 0.046	GXYLT2, 0.101	CD4, 0.018	NCKAP1L, 0.018	ADAMTSL1, 0.054	ISG20, 0.007	ADORA3, 0.023	LAMC1, 0.058	C9orf135, 0.024	FSCN1, 0.057		ZSCAN21, 0.048	CD48, 0.027	DNMBP, 0.015	CD38, 0.031	USP18, 0.014	ZNF48, 0.102	ADAMTS12, 0.012	HLA-C, 0.019	GIMAP4, 0.006	CDH11, 0.014	RFTN1, 0.033	HBA1, 0.003	TRIM21, 0.005	ASH1L, 0.028	GAL3ST4, 0.022	CD3D, 0.003	OLFML3, 0.007	RPL37, 0.011	SPC24, 0.025	FBLN1, 0.008	FAM84A, 0.035	PODNL1, 0.008	PIK3R4, 0.016	SNORD31, 0.016	MGRN1, 0.008	FILIP1L, 0.012	HERC5, 0.018
DAG1, 0.152	MAPK8IP1, 0.120	C2orf70, 0.209	SIK1, 0.133	PLS3, 0.210		LSP1, 0.046	CYP1B1, 0.128	MS4A4A, 0.038		PTCRA, 0.030	SERTAD4-AS1, 0.025	TAGLN, 0.042	ACKR3, 0.091	HCLS1, 0.017	EPB41L3, 0.018	MMP11, 0.053	BATF2, 0.007	PIK3CG, 0.023	PVRL3, 0.056	PPP1R32, 0.021	SH3BP4, 0.057		SOX18, 0.047	SASH3, 0.027	INHA, 0.014	CCL5, 0.030	CXCR2P1, 0.013	LAMA1, 0.102	COL11A1, 0.011	MICB, 0.018	LCP1, 0.006	LMOD1, 0.014	SLC5A1, 0.033		TNFSF10, 0.005	PPP1R12B, 0.027	MYO1F, 0.021	CXCR3, 0.003	RAB31, 0.007	RPS7, 0.010	CCNE1, 0.021	COL5A3, 0.008	ARNT2, 0.033	MMP11, 0.006	SZT2, 0.016	SNORD22, 0.015	TMEM205, 0.007	COL10A1, 0.012	LAMP3, 0.016
HACD2, 0.151	RNFT2, 0.120	WDR93, 0.205	ATP11A, 0.132	SORCS2, 0.204		FPR3, 0.043	EBF2, 0.126	CTSS, 0.025		SELL, 0.029	RNU11, 0.024	ALDH1A3, 0.041	TUBB3, 0.083	SRGN, 0.016	FERMT3, 0.018	OLFML2B, 0.051	IFI27, 0.006	MEFV, 0.023	WWC2, 0.056	DNAAF3, 0.020	SAA4, 0.056		LPAR1, 0.047	DOK2, 0.026	CYP11A1, 0.013	LYZ, 0.030	IFI6, 0.012	TTLL4, 0.102	MMP14, 0.011	BATF2, 0.016	KIR3DL1, 0.006	NR2F1, 0.014	MEST, 0.033		GBP1, 0.005	SIK3, 0.027	CD44, 0.021	IL18, 0.003	PALLD, 0.006	HECW2, 0.010	MYBL2, 0.019	ADAMTS2, 0.008	DUSP8, 0.033	NTM, 0.006	USP48, 0.015	ZMIZ2, 0.015	PAPD7, 0.007	FN1, 0.012	CTSW, 0.015
ZMYM4, 0.151	SLC22A17, 0.119	ALS2CR12, 0.198	NOTCH1, 0.129	RUNX1, 0.202		CD163, 0.042	PDE10A, 0.122	WAS, 0.025		SLC7A7, 0.028	HIST1H3C, 0.021	FAM180A, 0.040	PHLDA1, 0.083	TNFRSF1B, 0.016	EVI2B, 0.017	LOX, 0.051	ETV7, 0.006	ST18, 0.022	UXS1, 0.056	AKAP14, 0.019	MT1X, 0.055		AMIGO2, 0.046	HLA-DQA1, 0.024	P3H2, 0.012	SLAMF8, 0.030	JAK2, 0.011	RFTN1, 0.100	PLVAP, 0.011	TNFRSF14, 0.014	GNLY, 0.005	HEPH, 0.013	CYP4B1, 0.032		LAG3, 0.004	SPEN, 0.027	ANKRD44, 0.019	SCML4, 0.003	SERPINF1, 0.006	C12orf57, 0.010	TIMELESS, 0.017	HTRA3, 0.007	NREP, 0.032	RAB31, 0.006	PKP4, 0.015	MASP2, 0.013	DHX30, 0.007	ISM1, 0.011	PARP14, 0.015
ZNF462, 0.151	ZNF711, 0.117	CAPS2, 0.195	SPTBN2, 0.127	KLHL4, 0.195		HAVCR2, 0.042	CCL14, 0.120	LSP1, 0.021		CCR1, 0.027	LNPEP, 0.017	SSC5D, 0.034	KRTCAP3, 0.081	SIGLEC1, 0.015	PLD4, 0.017	GREM1, 0.048	ZBP1, 0.006	LAPTM5, 0.020	ERBB4, 0.053	FAM179A, 0.019	SLIT3, 0.054		ACP5, 0.046	OLR1, 0.022	DNAJB13, 0.012	NLRC5, 0.029	ADAR, 0.008	WLS, 0.100	DKK2, 0.010	CFB, 0.014	B2M, 0.005	PDZRN3, 0.013	CD55, 0.031		GSDMB, 0.004	COX7A2, 0.027	PTPRC, 0.019	UBD, 0.003	LPPR4, 0.006	NHP2, 0.009	CENPA, 0.015	LOXL1, 0.007	CDK6, 0.030	TWIST1, 0.006	EXOC4, 0.014	RSRP1, 0.012	ADGRE5, 0.007	SH3PXD2B, 0.011	XAF1, 0.015
ITPR3, 0.151	WNT2B, 0.117	CASC1, 0.191	FHOD1, 0.126	RASA3, 0.192		CCR1, 0.040	TNC, 0.120	CD52, 0.021		GIMAP4, 0.026	HIST1H1D, 0.016	DCN, 0.032	FSTL1, 0.077	LRRC8C, 0.015	CSF1, 0.017	TRIM16, 0.047	IFI35, 0.005	VSIG4, 0.020	RAP1GAP, 0.053	C2orf70, 0.018	HTR3A, 0.053		CTF1, 0.046	EBI3, 0.021	TYRO3, 0.011	IL16, 0.029	MOV10, 0.007	KLK8, 0.100	COL6A2, 0.009	APOL1, 0.014	ARHGDIB, 0.005	PRICKLE1, 0.013	NXPH4, 0.031		WARS, 0.004	NENF, 0.026	GPR34, 0.019	HCG4B, 0.003	PCOLCE, 0.005	RPS10, 0.009	MKI67, 0.012	ADAM12, 0.007	LTBP4, 0.029	TDO2, 0.006	USP34, 0.014	NISCH, 0.011	AP1M2, 0.007	GFPT2, 0.011	OASL, 0.014
GCC2, 0.151	MEST, 0.116	RAB36, 0.187	SBF2, 0.124	NAV3, 0.192		CD86, 0.040	SELP, 0.118	FCGR2B, 0.021		CSF3R, 0.024	H19, 0.014	MMP2, 0.032	TMEM130, 0.075	P2RY13, 0.015	EBI3, 0.017	TDO2, 0.047	TRIM22, 0.005	CSF2RB, 0.020	OGDHL, 0.052	SPATA17, 0.018	STXBP6, 0.053		RGCC, 0.045	TNFSF13B, 0.020	NR5A1, 0.011	RAC2, 0.029	ZNFX1, 0.006	GBP2, 0.099	LOXL2, 0.009	HLA-G, 0.013	GZMB, 0.004	CILP, 0.012	REEP6, 0.030		SLC15A3, 0.004	MYCBP2, 0.025	C3AR1, 0.018	NLRC5, 0.003	TIMP2, 0.005	SLC25A44, 0.008	KNTC1, 0.012	FMO1, 0.007	CLIP2, 0.029	PMP22, 0.005	ZNF236, 0.013	SZT2, 0.010	MAST1, 0.006	SLC12A8, 0.010	CXCL10, 0.014
BMS1, 0.151	TMPRSS4, 0.115	SPAG17, 0.187	DCXR, 0.124	CILP2, 0.187		LCP2, 0.039	GALNT15, 0.118	CTSC, 0.020		FPR1, 0.024	LINC00240, 0.010	GAS1, 0.031	TCTEX1D2, 0.069	RNASE6, 0.014	ABR, 0.015	C1QTNF3, 0.047	CCL8, 0.005	LILRA6, 0.019	PALM, 0.051	LDLRAD1, 0.018	HTATIP2, 0.052		RGS1, 0.044	HLA-DPB1, 0.018	MAOB, 0.011	BST1, 0.024	RABGAP1L, 0.006	LRG1, 0.098	COL12A1, 0.009	PDZK1IP1, 0.012	EMP3, 0.004	CREB3L1, 0.012	IL27RA, 0.030		IFIT2, 0.004	TMEM126A, 0.025	KLHL6, 0.018		CTHRC1, 0.005	ZNF277, 0.007	BRCA1, 0.011	ZNF521, 0.006	CDH2, 0.029	FAM101A, 0.005	KLRG2, 0.013	SNORA70, 0.010	ZMIZ2, 0.006	COL6A3, 0.009	LAG3, 0.014
PTPRF, 0.150	B4GALNT4, 0.114	NME5, 0.175	PTPN3, 0.122	SNED1, 0.187		RASGRP3, 0.038	HOPX, 0.116	RENBP, 0.020		ADAM28, 0.023	ILF3-AS1, 0.010	GEM, 0.031	SCARF2, 0.067	LYZ, 0.013	GPRIN3, 0.015	BMP4, 0.044	UBE2L6, 0.004	CYBB, 0.019	EPHB3, 0.050	RSPH1, 0.014	MT1M, 0.050		ATAD2, 0.041	LY96, 0.018	HOMER2, 0.010	LRMP, 0.023	PLSCR1, 0.006	ST6GALNAC3, 0.098	ISM1, 0.008	HLA-DRB6, 0.011	CD37, 0.004	DPYSL3, 0.012	ID1, 0.029		IFIT3, 0.004	TRIO, 0.024	FGL2, 0.017		COL4A1, 0.005	RPL18A, 0.007	TACC3, 0.011	SLC12A8, 0.006	LCN2, 0.028	NKD2, 0.004	UPF2, 0.012	NT5DC3, 0.008	ATXN7L2, 0.006	PTRF, 0.009	SECTM1, 0.013
ZFC3H1, 0.149	TUBB2B, 0.114	UBXN10, 0.174	CHST15, 0.121	CTIF, 0.174		ADAM8, 0.037	PCSK5, 0.115	VSIG4, 0.019		NCF2, 0.023	ATP13A2, 0.010	IGF1, 0.029	AMOTL1, 0.064	FCN1, 0.013	RCSD1, 0.015	SERPINE1, 0.044	PARP10, 0.004	RCSD1, 0.018	PPP1R1B, 0.048	WDR78, 0.014	TMEM45B, 0.049		CPM, 0.041	TRAF1, 0.017	PGM5, 0.010	ITM2A, 0.023	OASL, 0.005	CD82, 0.098	ADAMTSL1, 0.008	IFI30, 0.011	IFI30, 0.004	PALLD, 0.010	GAB2, 0.029		EPSTI1, 0.003	UBR5, 0.024	RTN1, 0.016		PTPRD, 0.005	EPB41L4A-AS1, 0.006	ATAD5, 0.010	PDGFRL, 0.006	APOL1, 0.027	C10orf55, 0.004	GTF3C3, 0.012	CNOT3, 0.008	CCDC88C, 0.006	KIAA1462, 0.008	PSMB9, 0.012
MAP3K2, 0.146	MT1A, 0.112	CCDC151, 0.174	SVIL, 0.116	KIAA1462, 0.166		HCLS1, 0.036	IGF1, 0.114	CD86, 0.018		FCER1G, 0.022	PADI2, 0.009	COL3A1, 0.029	MARVELD1, 0.061	CSF2RA, 0.013	GAL3ST4, 0.014	SULF1, 0.044	HCP5, 0.004	MS4A7, 0.017	KRTCAP3, 0.047	LRRC6, 0.013	LIPH, 0.045		FXYD5, 0.041	FBP1, 0.017	AGAP2-AS1, 0.010	CTSW, 0.023	GBP1, 0.004	C10orf54, 0.097	THBS2, 0.008	IFI35, 0.010	GBP1P1, 0.004	ZMAT3, 0.010	TDG, 0.029		CTSC, 0.003	MYH9, 0.023	ZNF804A, 0.016		GJA1, 0.005	RPS3A, 0.006	RAD54L, 0.010	TWIST1, 0.006	FKBP9, 0.026	ISM1, 0.004	BMPR2, 0.012	ZDHHC23, 0.008	CEP250, 0.005	MXRA8, 0.008	HERC6, 0.012
CEP164, 0.146	C20orf96, 0.111	DUSP19, 0.173	FAM102A, 0.113	NR2F1, 0.165		FCGR2A, 0.034	GALNT1, 0.112	MS4A7, 0.017		CD163, 0.022	CABIN1, 0.009	CNN1, 0.028	MYB, 0.060	CCL3, 0.013	MS4A7, 0.013	VCAM1, 0.043	C19orf66, 0.003	CSF1R, 0.017	TNFRSF19, 0.047	CCDC39, 0.013	SLC4A3, 0.044		SATB1, 0.040	C1orf162, 0.017	HAPLN3, 0.010	ITGAL, 0.022	SAMHD1, 0.004	CEP97, 0.097	COL5A3, 0.007	LGALS9, 0.010	ADAMDEC1, 0.004	PDPN, 0.009	NARS2, 0.028		IFI44L, 0.003	PACS1, 0.023	CCR1, 0.014		LZTS1, 0.004	LAMC1, 0.006	CIT, 0.009	ADAMTS12, 0.006	LRG1, 0.024	ASPN, 0.004	DOCK7, 0.011	QRICH2, 0.007	UBL5, 0.005	CFH, 0.008	IFIT2, 0.011
PPARGC1B, 0.145	WDR54, 0.109	CCNO, 0.166	MORC3, 0.113	MAN1A1, 0.163		CSF2RA, 0.032	PTGFR, 0.112	IGSF21, 0.014		CD14, 0.022	FAAH, 0.009	GLT8D2, 0.027	MXRA8, 0.060	CCL4, 0.012	A2M, 0.012	NBL1, 0.043	GBP1, 0.003	TGFBI, 0.014	SOWAHC, 0.045	WDR66, 0.013	NQO1, 0.043		PRRX2, 0.039	SLC7A7, 0.016	TSPAN1, 0.010	ZNF683, 0.022	NLRC5, 0.004	NPR1, 0.096	ADAMTS14, 0.007	TAPBP, 0.010	RENBP, 0.003	PODN, 0.009	PRSS1, 0.028		CMPK2, 0.003	AHNAK, 0.022	CSF2RB, 0.014		LAMB1, 0.004	YBX1, 0.006	CDKN3, 0.009	GGT5, 0.006	TCF7L1, 0.023	BANK1, 0.004	SOX13, 0.011	GGA3, 0.007	PALM3, 0.004	RCN3, 0.008	CMPK2, 0.010
ERCC5, 0.144	CPXM1, 0.109	WDR78, 0.166	ABCA1, 0.113	PEAR1, 0.161		OLR1, 0.031	HHIP, 0.112	SIGLEC8, 0.014		NLRC4, 0.021	MARS, 0.008	FAP, 0.019	NR2F1, 0.059	CASP1, 0.012	CD37, 0.011	MSC, 0.040	ZC3HAV1, 0.003	STK10, 0.013	HSD17B8, 0.044	CCDC65, 0.013	TMEM121, 0.041		ADGRG1, 0.037	KLHL6, 0.015	RHBG, 0.008	NKG7, 0.021	TAP2, 0.003	PKP3, 0.096	MSC, 0.007	ODF3B, 0.009	MZB1, 0.003	BASP1, 0.009	ARRDC2, 0.028		XAF1, 0.003	CDC42BPG, 0.022	HMOX1, 0.013		ADAMTS14, 0.004	RPS24, 0.006	ERCC6L, 0.009	C1QTNF1, 0.006	COL18A1, 0.023	GGT5, 0.004	SETD2, 0.011	TSC1, 0.007	MID1, 0.004	MSRB3, 0.008	HLA-A, 0.010
XPC, 0.144	IRS1, 0.108	VWA3A, 0.165	ARL15, 0.113	ABR, 0.154		CTSS, 0.029	DOCK11, 0.111	ADORA3, 0.014		EPB41L3, 0.021	HIST1H1A, 0.008	COLEC12, 0.019	PXDN, 0.058	LILRB4, 0.012	HCK, 0.011	EDNRA, 0.037		FCGR2B, 0.013	GSDMB, 0.042	IQUB, 0.013	CNDP2, 0.040		SLC39A8, 0.037	CD44, 0.015	COL2A1, 0.008	MT1H, 0.019	BTN3A2, 0.003	IGDCC3, 0.096	CREB3L1, 0.007	HLA-DRB1, 0.009	GBP4, 0.003	GLT8D2, 0.008	MLLT11, 0.027			USMG5, 0.022	FPR1, 0.012		CTGF, 0.004	ALKBH7, 0.005	CDCA8, 0.009	FIBIN, 0.006	PLEKHG2, 0.022	CYS1, 0.003	HEATR5B, 0.011	RBM25, 0.007	MAN2B1, 0.004	ADRA2A, 0.007	IFIT3, 0.010
UBE4A, 0.143	PNMAL1, 0.108	CCDC78, 0.163	LDLRAD4, 0.111	ABCA9, 0.153		APBB1IP, 0.023	CDR1, 0.110	SAMSN1, 0.012		CD44, 0.021	UBC, 0.007	FAM20A, 0.017	ZCCHC24, 0.057	DPYD, 0.011	GPNMB, 0.010	COL12A1, 0.037		DOCK10, 0.011	ATP9A, 0.040	CDC20B, 0.012	MT1L, 0.039		MT1G, 0.037	TBXAS1, 0.014	GREB1, 0.007	SELL, 0.018	GBP1P1, 0.003	AHNAK2, 0.095	GEM, 0.006	HLA-L, 0.009	CD79A, 0.003	NAV3, 0.008	FOXS1, 0.027			NHP2, 0.021	CSF2RA, 0.012		FZD1, 0.004	KIAA0232, 0.005	MAD2L1, 0.008	DPYSL3, 0.006	ZNF132, 0.022	C5orf46, 0.003	CUL2, 0.011	DDX5, 0.007	SF1, 0.004	ADAMTS2, 0.007	APOL2, 0.009
PKP4, 0.142	FOXP4, 0.107	CFAP70, 0.161	ARHGEF9, 0.109	SEMA3C, 0.152		ARHGAP30, 0.020	CYP7B1, 0.110	STAC3, 0.012		ARHGDIB, 0.020	TMEM61, 0.007	WISP1, 0.017	DSEL, 0.056	SLAMF8, 0.011	SLCO2B1, 0.010	TNC, 0.035		TGFB1, 0.011	MACROD1, 0.039	FAM166B, 0.012	FUT2, 0.038		AMT, 0.036	CD4, 0.014	ALDH1A1, 0.007	CD79A, 0.017	IFI27, 0.003	KCNK15, 0.095	COL8A1, 0.006	BIRC3, 0.009	SELL, 0.003	PTGIS, 0.008	INF2, 0.026			SPTBN2, 0.020	SASH3, 0.011		COL1A1, 0.004	NMB, 0.005	ASPM, 0.007	CFH, 0.005	CCDC109B, 0.021	SPARC, 0.003	MORC3, 0.010	ATHL1, 0.006	MYO18A, 0.004	MMP2, 0.007	B2M, 0.009
UBR5, 0.140	FGFR1, 0.107	OSCP1, 0.157	AMOT, 0.109	ITGA8, 0.145		TNFAIP3, 0.019	DKK2, 0.108	TNFSF13B, 0.012		TBXAS1, 0.019	CCDC160, 0.007	MEDAG, 0.016	CACNA1G, 0.055	CCR1, 0.011	IL21R, 0.010	SLC38A5, 0.035		C1QC, 0.011	MXRA5, 0.038	DNAI2, 0.012	ZMIZ1, 0.037		SLC16A3, 0.035	SERPINA1, 0.013	THBS4, 0.006	FAM26F, 0.016	RNF213, 0.003	DPYSL5, 0.094	HOXA4, 0.006	APOBEC3G, 0.009	CCL8, 0.003	TSKU, 0.008	ARID2, 0.026			PEAK1, 0.019	LRMP, 0.011		COL5A2, 0.004	ZFAS1, 0.005	ASF1B, 0.006	CD248, 0.005	EPHB4, 0.021	TAGLN, 0.003	NBPF14, 0.009	MYH7B, 0.006	PDCD11, 0.004	SPARC, 0.007	HCP5, 0.008
FLNB, 0.140	SAA1, 0.107	CCDC74A, 0.155	C6orf226, 0.108	ZMAT3, 0.135		CD84, 0.019	SLC2A3, 0.107	HAVCR2, 0.012		ALOX5AP, 0.018	PMPCB, 0.007	GPR4, 0.016	PDZRN3, 0.054	ZNF683, 0.010	RGS18, 0.010	DPT, 0.035		GPRIN3, 0.010	ARL4C, 0.038	SPEF1, 0.011	IQCA1, 0.037		CCL3, 0.035	LAIR1, 0.012	SORL1, 0.006	ADAM6, 0.014		TNFAIP2, 0.094	TWIST1, 0.005	CEACAM1, 0.008	BMS1P20, 0.003	BMP4, 0.008	HMGA2, 0.025			VPS13B, 0.019	PREX1, 0.010		COL15A1, 0.004	EIF3L, 0.005	CDC20, 0.005	WISP1, 0.005	NLGN2, 0.021	ISLR, 0.003	GLDC, 0.009	IRF3, 0.006	USP54, 0.004	TSHZ3, 0.007	HLA-H, 0.008
ZBTB38, 0.139	GPX3, 0.105	CCDC180, 0.152	NOD1, 0.107	CLEC14A, 0.129		EVI2A, 0.018	GFRA1, 0.106	CSTA, 0.010		APOC2, 0.018	HOXC5, 0.007	OMD, 0.014	PHLDB1, 0.053	ITGA4, 0.010	SFMBT2, 0.010	TMEM158, 0.034		PLEK, 0.010	PTPN21, 0.037	DNALI1, 0.011	GABRP, 0.035		RHPN2, 0.035	LCP2, 0.012	ZNF703, 0.006	BMS1P20, 0.014		LMNA, 0.093	TWIST2, 0.005	EVA1C, 0.008	CXCL11, 0.003	HEG1, 0.007	FBXO17, 0.025			C2CD3, 0.019	TBXAS1, 0.010		HLX, 0.003	HTT, 0.005	SMC2, 0.005	OLFML2B, 0.004	LFNG, 0.021	ACTA2, 0.003	ARHGAP5, 0.009	SETD2, 0.006	ZNF101, 0.004	PMP22, 0.007	TAP1, 0.008
VCL, 0.139	CARD9, 0.105	WDR66, 0.150	WWC3, 0.103	ENTPD1, 0.121		C1QC, 0.017	CCL21, 0.105	SDS, 0.010		FPR3, 0.017	ILKAP, 0.007	SCG2, 0.014	WISP3, 0.051	NR1H3, 0.010	LAPTM5, 0.010	PODNL1, 0.033		RNASE6, 0.010	ITIH5, 0.037	LRRC26, 0.010	C15orf48, 0.035		CA11, 0.034	TGFB1, 0.012	ULK4, 0.006	TRAF1, 0.013		FBXO32, 0.093	LAMA4, 0.005	GLIPR2, 0.007	EBI3, 0.003	HMCN1, 0.006	DNMT3B, 0.023			HIVEP1, 0.018	NCKAP1L, 0.010		LUM, 0.003	RPL27A, 0.005	FANCI, 0.004	ANTXR1, 0.004	ZHX2, 0.021	SFRP4, 0.003	HIPK2, 0.008	CTR9, 0.005	CEP164, 0.004	FZD1, 0.007	OAS3, 0.008
PARP4, 0.137	FAM212B, 0.104	EFCAB6, 0.146	MIEN1, 0.103	FAT1, 0.119		FCGR2B, 0.016	ADAMTS16, 0.103	CSF3R, 0.010		LCP2, 0.016	PHYHIPL, 0.007	ITGBL1, 0.013	BDH1, 0.051	LAIR1, 0.010	NLRP12, 0.009	HAS2, 0.031		MS4A6A, 0.009	KRT80, 0.036	DNAH5, 0.010	PLA2G16, 0.035		PTPRM, 0.034	CTSS, 0.011	PACSIN1, 0.006	HLA-DQA1, 0.013		SLC34A2, 0.093	PTRF, 0.005	HPSE, 0.006		FILIP1L, 0.006	NTN4, 0.023			OTUD4, 0.018	HCLS1, 0.010		DCN, 0.003	RPS20, 0.004	DNMT3B, 0.004	GLT8D2, 0.004	PDZK1IP1, 0.020	GREM1, 0.003	GSTT1, 0.008	PNISR, 0.005	TMEM256, 0.004	GGT5, 0.007	IDO1, 0.008
INSR, 0.136	FBXO17, 0.103	EFHC2, 0.143	PITPNM3, 0.102	MYH11, 0.115		STAC3, 0.016	RAI14, 0.103	TBXAS1, 0.009		C1QA, 0.016	B3GNT7, 0.006	SPOCD1, 0.013	CILP2, 0.047	FAM26F, 0.010	ITGAL, 0.009	SEMA3D, 0.031		SDS, 0.009	ATP2B4, 0.036	OSCP1, 0.010	CXCL17, 0.035		PMPCB, 0.034	PTPRCAP, 0.011	MMP11, 0.006	ADAMDEC1, 0.012		NDRG1, 0.093	ENTPD1, 0.005	HSD17B8, 0.006		COL15A1, 0.006	FADS1, 0.022			DAG1, 0.018	CD163, 0.010		MARVELD1, 0.003	ARHGAP21, 0.004	IQGAP3, 0.004	MRGPRF, 0.004	ACOT9, 0.020		VPS16, 0.008	CELSR3, 0.005	PITPNM3, 0.004	SVEP1, 0.006	OAS2, 0.007
UBP1, 0.135	OBSL1, 0.103	FAM166B, 0.142	COBLL1, 0.094	CBLN4, 0.112		GAB3, 0.016	ACKR1, 0.102	BCL2A1, 0.009		LST1, 0.015	CELF4, 0.006	BGN, 0.012	HMCN1, 0.046	IL16, 0.010	MNDA, 0.009	SRPX, 0.030		RGS18, 0.009	ABLIM1, 0.036	AGR3, 0.010	PDLIM4, 0.033		USP21, 0.034	ALOX5, 0.011	UBXN10, 0.005	TNFAIP6, 0.012		PFAS, 0.092	CCDC80, 0.005	CD7, 0.005		ANTXR1, 0.006	DNAJC14, 0.022			PALM2-AKAP2, 0.017	SAMSN1, 0.010		TIMP3, 0.003	NOTCH4, 0.003	PDE12, 0.004	CNN2, 0.004	WBSCR17, 0.019		WNK2, 0.007	SNORA6, 0.005	ITPR3, 0.004	FSTL3, 0.006	HLA-L, 0.007
BCL9L, 0.134	S100A16, 0.103	TMEM190, 0.138	TNFRSF10A, 0.094	SYTL4, 0.109		IL16, 0.014	FAM124B, 0.102	GPR183, 0.009		C5AR1, 0.015	HIST1H2BF, 0.006	SPHK1, 0.012	TPD52L1, 0.043	MS4A6A, 0.009	LAIR1, 0.008	ACSL1, 0.030		F13A1, 0.009	CRTAC1, 0.036	C10orf107, 0.009	TSC22D3, 0.033		CES3, 0.033	FAM26F, 0.011	LDLRAD1, 0.005	CCL19, 0.011		CSRP2, 0.092	MMP11, 0.005	GBP1P1, 0.005		FBLIM1, 0.006	AKAP6, 0.022			TTC37, 0.017	CEBPE, 0.010		MXRA5, 0.003	LRRC75A-AS1, 0.003	PRC1, 0.004	ELN, 0.004	ST6GAL2, 0.019		WNK1, 0.007	PDE6C, 0.005	ERCC5, 0.004	ISLR, 0.006	TAP2, 0.007
BMPR2, 0.133	SP5, 0.101	CATSPERD, 0.134	GGA3, 0.094	ANTXR1, 0.104		GPSM3, 0.014	OGN, 0.098	MSR1, 0.008		RNASE1, 0.015	RSBN1L, 0.005	HAS2, 0.011	VSTM2L, 0.042	WAS, 0.009	EVI2A, 0.008	CALB2, 0.027		EMILIN2, 0.007	EMX2, 0.034	RIBC2, 0.008	MICB, 0.032		PNP, 0.033	HCLS1, 0.011	SMAGP, 0.005	SIGLEC8, 0.011		IL18, 0.091	LOX, 0.004	ZNF683, 0.005		SPARCL1, 0.006	ABCG1, 0.021			SPTAN1, 0.017	TLR8, 0.009		ISM1, 0.003	EPHB2, 0.003	DIAPH3, 0.003	OLFML1, 0.004	ST3GAL3, 0.019		MLLT4, 0.007	AKAP9, 0.005	S100A10, 0.003	CILP2, 0.006	CD38, 0.007
ATM, 0.132	LOC654342, 0.100	DNAAF3, 0.130	AP2A2, 0.089	AKT3, 0.101		GPR183, 0.012	RTN4RL2, 0.098	BATF, 0.008		TYROBP, 0.015	BEX5, 0.005	C1S, 0.011	GLIS2, 0.041	HLA-DQA1, 0.009	INPP5D, 0.008	XIRP1, 0.027		LRMP, 0.007	CDH6, 0.034	CCDC153, 0.008	FAM3B, 0.032		DUSP4, 0.032	CCL2, 0.010	WFIKKN2, 0.005	GRIN3A, 0.010		FYN, 0.091	TNC, 0.004	HLA-B, 0.004		TLE4, 0.006	DNMT3A, 0.021			BRPF1, 0.017	AOAH, 0.009		EDNRA, 0.003	CCSER2, 0.003		RAB31, 0.004	RAP1GAP2, 0.019		CHD8, 0.007	KAT6B, 0.004	STAT6, 0.003	COL1A1, 0.006	OAS1, 0.007
TSTD1, 0.132	C2orf40, 0.098	SPA17, 0.122	LAMB2, 0.088	TEK, 0.097		LCP1, 0.010	PGF, 0.097	AOAH, 0.008		LILRA6, 0.015	TRPM2, 0.005	SEMA3D, 0.011	TSHZ3, 0.041	JAK2, 0.009	ADORA3, 0.007	IBSP, 0.026		MNDA, 0.007	CBR3, 0.033	RAB36, 0.007	SPDEF, 0.031		CHST11, 0.032	NCF2, 0.010	LYVE1, 0.005	PNCK, 0.010		FOLR1, 0.090	BGN, 0.004	BTN3A2, 0.004		IGFBP5, 0.005	SULT1C2, 0.021			MTOR, 0.017	PLCB2, 0.009			RPL8, 0.003		ISM1, 0.004	NUDT8, 0.019		GCC1, 0.007	SNORA25, 0.004	PTPRF, 0.003	FBN1, 0.006	TAPBP, 0.006
XRN1, 0.132	CXCL16, 0.097	C9orf135, 0.118	NTN1, 0.087	FZD1, 0.096		IL1B, 0.010	FABP4, 0.095	FOLR2, 0.008		EVI2B, 0.014	BCL11A, 0.005	ACKR1, 0.011	EPDR1, 0.040	TLR4, 0.008	FYB, 0.007	ADAMTS2, 0.026		SRGN, 0.007	LTBP2, 0.033	CCDC114, 0.007	GTF2IRD1, 0.031		MMP9, 0.032	LY86, 0.010	SLC19A3, 0.005	MZB1, 0.010		PLAGL1, 0.089	VCAM1, 0.004	HLA-H, 0.004		RHOBTB3, 0.005	CLDN9, 0.020			CAMSAP1, 0.017	C5AR1, 0.009			SNHG6, 0.003		FBN1, 0.004	CLSTN3, 0.018		DIP2B, 0.006	FAM160B2, 0.004	DENND1C, 0.003	THBS2, 0.005	CYP2J2, 0.006
SZT2, 0.131	IL17RD, 0.095	MAP6, 0.117	FKBP9, 0.086	IGFBP7, 0.092		HLA-DQB2, 0.009	LRRN4, 0.094	HLA-DQA1, 0.008		FYB, 0.013	ANXA9, 0.005	AEBP1, 0.011	CYP26B1, 0.040	CEBPE, 0.008	DOK2, 0.007	CDH13, 0.026		IRF8, 0.006	MIR205HG, 0.033	CCDC151, 0.007	GALNT4, 0.030		EPDR1, 0.032	CCR1, 0.009	GGT6, 0.005	GIMAP4, 0.009		EPPK1, 0.089	COL4A1, 0.004	C15orf48, 0.004		SRPX, 0.005	NOTCH3, 0.020			ARHGAP21, 0.016	OLR1, 0.007					ITGA11, 0.004	SMO, 0.018		LINC00152, 0.006	SNORD76, 0.003	GOLGB1, 0.003	PDZRN3, 0.005	IFI44L, 0.006
TJP1, 0.131	IFT140, 0.094	CAPS, 0.114	EXOC4, 0.084	IGFBP4, 0.083		ITGAL, 0.009	CSMD2, 0.091	GPR34, 0.007		CSF2RA, 0.012	MICAL1, 0.004	IGFBP7, 0.011	DDR2, 0.039	IL18RAP, 0.008	TREM2, 0.007	BMP1, 0.025		HK3, 0.005	WTIP, 0.032	WDR93, 0.006	CRABP1, 0.029		APOC1, 0.031	FCGR2A, 0.009	PLOD2, 0.005	FYB, 0.009		RNF157, 0.089	FN1, 0.004	HLA-E, 0.004		FBLN2, 0.005	LMNA, 0.020			C6orf52, 0.016	GIMAP4, 0.007					NUAK1, 0.003	ABLIM1, 0.018		AKAP9, 0.006	WDR60, 0.003	FBXL19, 0.003	ALDH1A3, 0.005	ISG15, 0.006
EHF, 0.131	CCDC74B, 0.094	UBXN11, 0.112	RIPK4, 0.081	WISP1, 0.081		SIGLEC1, 0.009	HOXA5, 0.090	PLD4, 0.007		CCL4, 0.012	HPDL, 0.004	ALPK2, 0.011	KIAA1462, 0.037	TYMP, 0.008	STK10, 0.007	TNFRSF6B, 0.024		ITGB2, 0.005	THBS3, 0.032	CAPS, 0.006	PNMAL1, 0.028		RIC3, 0.031	MYO1F, 0.009	ADM, 0.005	RAB37, 0.009		ABHD11-AS1, 0.089	MFAP4, 0.004	FAM26F, 0.003		EHD2, 0.005	ZNF703, 0.020			TPCN1, 0.015	RGS18, 0.007					PHLDA1, 0.003	IDO1, 0.017		JMJD1C, 0.006	CLHC1, 0.003	TMEM141, 0.003	COL6A2, 0.005	HLA-DOB, 0.005
ARFGEF1, 0.131	TMEM178A, 0.094	CSPP1, 0.112	TTBK2, 0.079	EMILIN1, 0.081		C1QB, 0.009	ANOS1, 0.090	NLRC4, 0.007		HLA-DPA1, 0.011	FLT3LG, 0.004	ADAMTSL1, 0.010	LIX1, 0.036	IRF8, 0.007	HK3, 0.007	GJA5, 0.024		C1QB, 0.005	CRB2, 0.031	GAS2L2, 0.006	NES, 0.028		ST3GAL6, 0.031	SELPLG, 0.008	RAC3, 0.005	IL7R, 0.008		TUBA1A, 0.089	ITGA11, 0.004	HLA-DRA, 0.003		IGFBP7, 0.005	SV2A, 0.020			TMEM141, 0.015	FCGR3A, 0.007					DCN, 0.003	B4GALNT4, 0.017		ERCC6, 0.005	SNORD25, 0.003	BPTF, 0.003	EGR2, 0.005	HSPB6, 0.005
PLXNA3, 0.129	HTR3A, 0.094	LDLRAD1, 0.106	TLE4, 0.075	FBLN5, 0.080		TLR4, 0.009	ADAMTSL3, 0.089	CASP5, 0.007		DPYD, 0.011	COG5, 0.004	ABCC9, 0.010	ADAMTS9, 0.035	MAN1A1, 0.007	IL10RA, 0.006	CD36, 0.024		IL16, 0.005	EPHA4, 0.030	CCDC74B, 0.006	COL18A1, 0.028		MAGI2, 0.030	HAVCR2, 0.008	ICAM1, 0.005	DMTN, 0.008		MIB1, 0.088	GJB2, 0.003	GZMA, 0.003		KIAA1462, 0.005	ENO2, 0.020			ATP5G1, 0.015	MS4A6A, 0.007					EMILIN1, 0.003	NGEF, 0.016		MKL2, 0.005	SNORA4, 0.003	AMOT, 0.003	SNAI2, 0.005	IL15RA, 0.005
ATP2B4, 0.129	SOX11, 0.092	CDC20B, 0.090	DAGLA, 0.072	MSRB3, 0.080		SLCO2B1, 0.009	CDH13, 0.085	CSF2RA, 0.007		CD68, 0.011	SNHG9, 0.004	CFH, 0.010	TMEM47, 0.034	HLA-E, 0.007	FCGR2B, 0.006	LRRC32, 0.023		LRRC8C, 0.005	UNC5B, 0.030	EFHC2, 0.006	IL12A, 0.028		TCN2, 0.030	CCL5, 0.007	GNA14, 0.005	NPAS3, 0.007		BEX1, 0.088	CXCL12, 0.003	GBP1, 0.003		DDR2, 0.005	UQCRHL, 0.019			RPS21, 0.015	FYB, 0.006					THBS1, 0.003	EVA1C, 0.016		APAF1, 0.005	GSDMB, 0.003	YLPM1, 0.003	VCAM1, 0.005	SAMD9, 0.005
LINC00152, 0.128	DEFB1, 0.092	CCDC153, 0.087	C6orf52, 0.072	PTGIS, 0.076		HLA-DQA2, 0.009	TBC1D8B, 0.082	LGR4, 0.006		ITGA4, 0.011	RAC3, 0.004	AOC3, 0.010	NEDD9, 0.034	APOL3, 0.007	TAGAP, 0.005	PRRX1, 0.023		DAB2, 0.005	KCNC3, 0.030	NOD1, 0.006	EFEMP2, 0.028		OSR2, 0.030	FPR1, 0.007	CHN1, 0.004	KIAA1683, 0.006		ELF3, 0.088	HTRA3, 0.003	HCP5, 0.003		C16orf45, 0.005	ABHD11-AS1, 0.019			AGBL5, 0.015	MS4A7, 0.006					LRRC15, 0.003	FXYD1, 0.016		DOPEY2, 0.005	VEGFA, 0.003	RASIP1, 0.003	SMOC2, 0.004	DDX58, 0.005
ZNF169, 0.128	ICAM1, 0.090	PTCH1, 0.072	ZBTB18, 0.072	COL16A1, 0.076		IGSF21, 0.008	MYH13, 0.082	CCL4, 0.006		GPNMB, 0.011	ADGRE5, 0.003	ADAMTS4, 0.009	AIFM1, 0.033	GAB3, 0.007	AXL, 0.005	NCAM2, 0.023		COMMD6, 0.005	MYRF, 0.030	DRC1, 0.005	NRCAM, 0.027		ATP10A, 0.028	SRGN, 0.007	BARX2, 0.004	RCSD1, 0.006		DOK5, 0.088	ANGPTL2, 0.003	CTSW, 0.003		OLFML3, 0.004	WLS, 0.019			BCL9L, 0.014	TNFSF13B, 0.006					FSTL3, 0.003	TET1, 0.016		ADGRL2, 0.005	PABPN1, 0.003	DDX54, 0.003	FNDC1, 0.004	TLR3, 0.004
TMTC2, 0.127	SOX6, 0.090	DNAH5, 0.071	WFDC2, 0.072	MYLK, 0.075		MS4A6A, 0.008	NALCN, 0.081	FGL2, 0.006		SLC9A9, 0.010	PI4K2B, 0.003	COL5A1, 0.009	PDGFD, 0.033	MSR1, 0.006	ST18, 0.005	CD248, 0.022		DOK2, 0.005	CLDN1, 0.030	CASC1, 0.005	LRRN2, 0.027		TNFAIP3, 0.028	NKG7, 0.006	KCNG1, 0.004	POU2AF1, 0.006		C2, 0.087	ECM1, 0.003	RCOR2, 0.003		MFAP4, 0.004	LRG1, 0.019			GCC1, 0.014	MAF, 0.006					THY1, 0.003	CSRNP3, 0.015		ZNF791, 0.004	NBPF14, 0.003	CACNA1A, 0.003	OLFML1, 0.004	WARS, 0.004
C4orf48, 0.127	PRKD3, 0.088	RILP, 0.070	SORL1, 0.071	PALM2-AKAP2, 0.075		FOLR2, 0.008	APOD, 0.079	LILRA6, 0.006		AIF1, 0.010	TMEM164, 0.003	ITGA5, 0.009	EFEMP2, 0.033	KLHDC7B, 0.006	FAM129A, 0.005	C10orf55, 0.022		LYZ, 0.004	PLCD3, 0.029	LRRIQ1, 0.005	S100A9, 0.027		TNFRSF21, 0.028	EVI2A, 0.006	PSD, 0.004	UBD, 0.006		IGSF3, 0.087	SDC1, 0.003	GZMB, 0.003		EFEMP1, 0.004	GPX7, 0.019			MAML2, 0.014	SELPLG, 0.006					ALDH1A3, 0.003	COL4A5, 0.015		TNNI3K, 0.004	LYRM5, 0.003	SPTBN2, 0.003	COL5A1, 0.004	HRASLS2, 0.004
PALM2-AKAP2, 0.126	ITM2C, 0.088	ALG10B, 0.068	IL6ST, 0.071	COL6A1, 0.074		GPNMB, 0.008	NCAM2, 0.076	CCL3, 0.006		PLEK, 0.010	ADGRL1, 0.003	LPPR4, 0.009	TLE4, 0.032	PSTPIP1, 0.006	CD163, 0.005	LYNX1, 0.022		EVI2A, 0.004	FAM181A, 0.029	ARMC3, 0.005	MT2A, 0.026		DNAJB5, 0.027	CD53, 0.006	KCNIP1, 0.004	NAPSB, 0.005		BACH2, 0.086	MEDAG, 0.003	PMAIP1, 0.003		ADRA2A, 0.004	TNFRSF14, 0.018			MACF1, 0.014	ABCD2, 0.006					LHFP, 0.003	MYRF, 0.015		ZNF665, 0.004	MAN2A2, 0.003	CSTA, 0.003	SEC23A, 0.004	APOL1, 0.004
DAD1, 0.126	PLCH1, 0.087	SECTM1, 0.067	TACC2, 0.070	C1QTNF1, 0.073		VNN1, 0.007	TGM2, 0.075	DOK2, 0.006		APBB1IP, 0.010	RNU4ATAC, 0.003	CERCAM, 0.009	PIM1, 0.032	RASGRP3, 0.006	NCF2, 0.004	POSTN, 0.021		RASGRP3, 0.004	PTPN13, 0.027	ENHO, 0.005	HSD17B11, 0.026		KDELR3, 0.027	C5AR1, 0.006	FSHR, 0.004	PTCRA, 0.005		KLK6, 0.085	SLC38A5, 0.003	CXCL10, 0.003		ANGPTL2, 0.004	CSRP2, 0.018			UBE4A, 0.014	CYBB, 0.006					PPAPDC1A, 0.003	CRISPLD1, 0.014		DROSHA, 0.004	ANO9, 0.003	ST6GAL1, 0.003	LHFP, 0.004	HCG4B, 0.004
EZH1, 0.126	PHLDA2, 0.087	ZMYND12, 0.066	ATP5J2, 0.069	PTRF, 0.073		PTCRA, 0.007	TIMP3, 0.074	HK3, 0.006		SGK1, 0.010	CSTA, 0.003	CDR1, 0.008	SPOCK1, 0.032	ADAMDEC1, 0.006	ICAM1, 0.004	BARX1, 0.020		HCK, 0.004	RASAL1, 0.027	SLC35F3, 0.004	MT1F, 0.025		TMEM132C, 0.027	POU2F2, 0.006	SULT1C2, 0.004	CD48, 0.005		RASL10B, 0.085	MFAP3L, 0.003			SCARF2, 0.004	FKBP1B, 0.018			SBF1, 0.013	MSR1, 0.006						LIG4, 0.014		PHF20, 0.004	LAMA5, 0.003	SYNE2, 0.003	COL1A2, 0.004	PSMB8, 0.003
EEF2K, 0.126	SCG5, 0.087	FASTKD2, 0.066	RAPGEF1, 0.067	CHST15, 0.073		RCSD1, 0.007	XIRP1, 0.072	CATSPER1, 0.005		LILRB4, 0.009	HIST1H4C, 0.003	BASP1, 0.008	FBLN2, 0.030	TLR8, 0.005	TNFRSF1B, 0.004	NETO1, 0.020		CD4, 0.003	FMOD, 0.026	CCDC40, 0.004	RHOV, 0.025		ALDH2, 0.027	GPNMB, 0.006	ZSCAN32, 0.004	CCL13, 0.005		GPX7, 0.084	PODNL1, 0.003			MSRB3, 0.004	SCPEP1, 0.018			LINC00116, 0.013	ENTPD1, 0.006						PNMA3, 0.014		KIAA0430, 0.004		RGL3, 0.003	PODNL1, 0.004	IFI44, 0.003
INADL, 0.126	CEBPD, 0.086	HYDIN, 0.064	HUNK, 0.066	LHFP, 0.071		C5AR1, 0.007	FHOD3, 0.072	LCP2, 0.005		TLR4, 0.008	RANBP3, 0.003	CALB2, 0.008	ZMAT3, 0.029	PYHIN1, 0.005	GPR183, 0.004	TGFB1I1, 0.020		SELPLG, 0.003	TAF4, 0.026	TEKT2, 0.004	ABCA2, 0.025		CMTM6, 0.027	LAPTM5, 0.006	BMF, 0.004	LAG3, 0.004		SLC22A18, 0.084	TMEM158, 0.003			FAT4, 0.004	DYRK1B, 0.018			PXN, 0.013	PLEK, 0.006						MT1E, 0.014		ITSN1, 0.004		MGAT5, 0.003	MRC2, 0.003	TUBA1A, 0.003
SUV420H1, 0.125	GAL3ST3, 0.086	CCDC65, 0.063	FKBP5, 0.066	MRGPRF, 0.066		FGL2, 0.007	SLC20A1, 0.071	FPR1, 0.005		RASGRP3, 0.008	YWHAE, 0.003	COL5A2, 0.008	OLFM2, 0.028	GZMK, 0.005	IL2RB, 0.004	COL5A2, 0.019		SIRPA, 0.003	H2AFY2, 0.026	CCDC74A, 0.004	SAA1, 0.025		CGREF1, 0.027	HAMP, 0.005	ECEL1, 0.004	LCP2, 0.004		HENMT1, 0.084	PMP22, 0.003			APOD, 0.004	SLC1A3, 0.018			ZBTB4, 0.013	EVI2B, 0.006						IPW, 0.014		EPHB6, 0.004		PIK3R2, 0.003	HTRA1, 0.003	SQRDL, 0.003
DOCK7, 0.125	THBS4, 0.086	FAM183A, 0.063	KIAA1109, 0.065	FILIP1L, 0.065		ALOX5, 0.007	TRPA1, 0.071	RAC2, 0.005		CASP5, 0.008	MTHFD1L, 0.003	TSHZ3, 0.008	WDR86, 0.028	CD163, 0.005	SIGLEC8, 0.004	SLC16A3, 0.019		TBXAS1, 0.003	KIRREL, 0.025	CCDC78, 0.004	B3GALT4, 0.024		CROT, 0.027	IL10RA, 0.005	RPRM, 0.003	IRF8, 0.004		DHCR24, 0.083	HLX, 0.003			THBS1, 0.004	CNTFR, 0.017			FOSL2, 0.013	LCP2, 0.005						NKX6-1, 0.014		TTN, 0.004		HIRA, 0.003	ZMYND12, 0.003	TUBA4A, 0.003
MAST2, 0.124	TOX, 0.086	ZNF518A, 0.061	ZNF407, 0.064	SRPX, 0.064		ITGA4, 0.006	C1QTNF6, 0.071	MNDA, 0.005		SASH3, 0.008	ABCB8, 0.003	LAMA4, 0.008	PDPN, 0.028	EBI3, 0.005	C1orf162, 0.004	TWIST2, 0.019		TNFSF13B, 0.003	LRRC32, 0.025	SPEF2, 0.004	KALRN, 0.024		SNTB1, 0.027	ITGB2, 0.005	ANPEP, 0.003	KCNS3, 0.004		CBLC, 0.083	PODN, 0.003			BICC1, 0.004	LGALS3, 0.017			PTPRK, 0.013	CSF1R, 0.005						MIR100HG, 0.014		NKTR, 0.004		SRRM2, 0.003	EMILIN1, 0.003	IFIH1, 0.003
LRBA, 0.124	CLHC1, 0.086	CAPSL, 0.061	AMER1, 0.063	MAF, 0.060		SAMSN1, 0.006	ANGPT1, 0.071	SLC9A9, 0.005		TREM2, 0.008	ASNSD1, 0.003	CTHRC1, 0.007	GPR153, 0.027	HLA-DMB, 0.005	IRF8, 0.004	TNFAIP6, 0.019		SIGLEC8, 0.003	ST6GALNAC2, 0.024	CCDC60, 0.004	MT1A, 0.024		GAS1, 0.026	C1QB, 0.005	FOXA2, 0.003	CRTAC1, 0.004		GAS6, 0.083				PCOLCE, 0.004	PLEKHG6, 0.016			RNU4ATAC, 0.012	DOK2, 0.005						NOXA1, 0.014		AGO1, 0.004		IL27RA, 0.003	F13A1, 0.003	CCDC109B, 0.003
KIAA1671, 0.124	GLI1, 0.086	C7orf57, 0.061	MEGF6, 0.061	RUSC2, 0.058		TAGAP, 0.006	IRAK3, 0.065	P2RY13, 0.005		IFI30, 0.007	UNC13D, 0.003	RGS2, 0.007	GPC1, 0.026	DOK2, 0.004	ADAM8, 0.004	S100A3, 0.019		CTSS, 0.003	RGL3, 0.024	UBXN10, 0.004	LOC285629, 0.024		JMJD7-PLA2G4B, 0.026	MNDA, 0.005	MDM1, 0.003	SUGCT, 0.004		SLPI, 0.082				ABCA6, 0.003	SAP130, 0.016			HECTD4, 0.012	MICAL1, 0.005						SERPINB1, 0.014		SP4, 0.003		TTC17, 0.003	SRPX2, 0.003	UBE2L6, 0.003
BICD1, 0.123	FMOD, 0.086	CLUL1, 0.060	TLCD1, 0.060	HTRA1, 0.056		SPI1, 0.006	IL18R1, 0.065	CD53, 0.004		IL1RN, 0.007	ACSS3, 0.003	PTGIS, 0.007	PIR, 0.026	STAC3, 0.004	C5AR1, 0.004	FLT1, 0.018			LIMS2, 0.024	MS4A8, 0.003	ZNF608, 0.024		PHLDA3, 0.026	RGS1, 0.005	TWIST1, 0.003	PKP2, 0.004		S100A1, 0.082				NDN, 0.003	MDK, 0.015			KMT2C, 0.011	EBI3, 0.005						VANGL2, 0.014		TEP1, 0.003		TARSL2, 0.003	COL12A1, 0.003
FOSL2, 0.123	ZDHHC15, 0.085	TEKT1, 0.058	TRIM5, 0.059	GLI3, 0.055		ICAM1, 0.005	F3, 0.063	TLR8, 0.004		A2M, 0.007		FNDC1, 0.007	SDC1, 0.026	SLC9A9, 0.004	MPEG1, 0.004	LIF, 0.018			STON2, 0.024	DNAH3, 0.003	CSDC2, 0.024		NUPL2, 0.026	TAGAP, 0.005	FOXP4, 0.003	TFRC, 0.004		SLC36A4, 0.082				COL1A2, 0.003	RAB11FIP4, 0.015			DGKH, 0.011	MNDA, 0.005						TNNT2, 0.014		CHD6, 0.003		CDKN2D, 0.003	PDGFRB, 0.003
SYNE2, 0.123	EFNA3, 0.085	DNAH7, 0.055	DLG5, 0.059	SEC23A, 0.053		IL21R, 0.005	HTRA3, 0.062	TYMP, 0.004		PIK3CG, 0.007		GJB2, 0.007	TGFB3, 0.025	EPB41L3, 0.004	SPI1, 0.004	SPARC, 0.017			NAT8L, 0.024	SPATA18, 0.003	FHL1, 0.023		MAP3K5, 0.025	SOD2, 0.005	PPIC, 0.003	SAMSN1, 0.004		IFITM3, 0.081				SLC12A8, 0.003	MSI1, 0.015			PDAP1, 0.011	RGS1, 0.005						KIF3B, 0.013		PLEKHG1, 0.003		SZT2, 0.003	SULF2, 0.003
HIST2H2AC, 0.122	CEP290, 0.085	CFAP43, 0.055	MRPS22, 0.058	PSD3, 0.052		SLC9A9, 0.005	CCL19, 0.061	ZNF804A, 0.004		HMOX1, 0.007		COL1A2, 0.007	APTX, 0.025	CYBB, 0.004	MARCO, 0.004	KCNE4, 0.017			LRP3, 0.024	CFAP43, 0.003	KIAA1324L, 0.023		PLOD2, 0.025	APOC1, 0.005	RFTN1, 0.003	LILRA6, 0.004		NUPR1, 0.081				MME, 0.003	CD82, 0.015			UQCRQ, 0.010	FOLR2, 0.005						COL9A3, 0.013		PPFIA1, 0.003		NUMA1, 0.003	TGFB1I1, 0.003
UPF2, 0.122	FZD10, 0.084	C20orf85, 0.054	SETX, 0.058	AOC3, 0.052		ADAMDEC1, 0.004	NKD2, 0.059	RGS1, 0.004		SKAP2, 0.007		PAMR1, 0.006	ZBED6CL, 0.024	NCKAP1L, 0.004	FOLR2, 0.004	TGM2, 0.016			PPP2R1A, 0.024	LKAAEAR1, 0.003	TC2N, 0.023		GSTM2, 0.025	TMEM176B, 0.005	STRA6, 0.003	PNMA3, 0.004		FRAS1, 0.080				MEG3, 0.003	SMAGP, 0.015			MLXIP, 0.010	NLRC3, 0.005						SECTM1, 0.013		TRIP12, 0.003			RASGRF2, 0.003
ZXDA, 0.122	TSPY26P, 0.084	BHLHE40, 0.053	CREBBP, 0.058	HEPH, 0.051		DOCK10, 0.004	GMPR, 0.059	HCLS1, 0.004		FOLR2, 0.006		CLEC2B, 0.006	EFHD1, 0.024	LAPTM5, 0.004	FCGBP, 0.004	GFPT2, 0.016			CYTH2, 0.023	DNAH10, 0.003	MCAM, 0.023		TC2N, 0.025	GZMH, 0.005	WNT6, 0.003	GAB3, 0.004		DCTN2, 0.079				DCN, 0.003	TMC5, 0.015			AHDC1, 0.010	THEMIS, 0.004						HDAC4, 0.013		CENPJ, 0.003			INHBA, 0.003
CELSR2, 0.121	HPSE, 0.084	S100A9, 0.052	MYLPF, 0.057	ARHGEF15, 0.050		GPRIN3, 0.004	BDKRB2, 0.058	LILRB4, 0.003		PLCB2, 0.005		EDNRA, 0.006	TEK, 0.023	CCL8, 0.004	CD14, 0.004	CYP1B1, 0.016			TSPYL5, 0.023	CATSPERD, 0.003	VANGL2, 0.023		CA2, 0.025	ADAM8, 0.004	TMEM158, 0.003	TAGAP, 0.004		GJB1, 0.079				BGN, 0.003	EVA1C, 0.015			MADD, 0.010	RAPH1, 0.004						PCDHB5, 0.013		PTPN12, 0.003
KIAA1217, 0.121	GBP3, 0.083	LRRIQ1, 0.052	TECPR2, 0.057	MRC2, 0.049		ABI3, 0.004	IL6, 0.054	SIGLEC1, 0.003		GAL3ST4, 0.005		LGALS1, 0.006	DES, 0.023	APBB1IP, 0.004	MS4A6A, 0.004	RORB, 0.016			UBE2Q2, 0.023	MDH1B, 0.003	CDH2, 0.023		FABP3, 0.025	ZNF683, 0.004	TBX3, 0.003	HLA-DQB2, 0.004		MAP4K3, 0.079				SFRP1, 0.003	SARS2, 0.015			DIP2A, 0.010	NAPSB, 0.004						COL26A1, 0.013		NLRP2, 0.003
FBXL19, 0.121	CADM4, 0.083	ARMC3, 0.051	DHX29, 0.057	PRICKLE1, 0.049		SRGN, 0.003	LFNG, 0.053	TRIM47, 0.003		TAGAP, 0.005		PRRX1, 0.006	CRISPLD1, 0.021	LST1, 0.004	CD84, 0.004	CTHRC1, 0.016			RGMA, 0.023	POLI, 0.003	SYBU, 0.022		HEXA, 0.025	LYZ, 0.004	OSCP1, 0.003	FCRL6, 0.004		TM4SF1, 0.078				NBL1, 0.003	RYR1, 0.014			C4orf48, 0.010	TRAF1, 0.004						NR2F1, 0.012		CDK17, 0.003
PLXNB1, 0.121	MAP1B, 0.083	DRC1, 0.049	TMEM248, 0.056	CLDN11, 0.048		MSR1, 0.003	SKAP1, 0.053	APBB1IP, 0.003		TYMP, 0.005		C10orf55, 0.006	IGFBP6, 0.021	HLA-DPA1, 0.004	NLRC4, 0.003	PCDH7, 0.016			PSAT1, 0.023	FOXN4, 0.003	ACPP, 0.022		PDIA2, 0.024	PLAUR, 0.004	RUNX3, 0.003	CBLN4, 0.004		SEPT5, 0.078				WISP1, 0.003	VAX2, 0.014			PIK3C2A, 0.010	EVI2A, 0.004						GAL3ST3, 0.012		L2HGDH, 0.003
PPARD, 0.120	EBF4, 0.082	ROPN1L, 0.049	KIAA0754, 0.055	ELN, 0.048		RTN1, 0.003	CTGF, 0.050	EVI2B, 0.003		HCK, 0.005		SPOCK1, 0.006	PLK2, 0.021	FCGR3A, 0.004	RNASE6, 0.003	PPAPDC1A, 0.016			FGFR2, 0.023		CHI3L1, 0.022		KCNN4, 0.024	FCN1, 0.004	EFHC2, 0.003	FCGR3A, 0.003		ASS1, 0.078				COMP, 0.003	NUDT8, 0.014			C12orf75, 0.009	ADORA3, 0.004						SBK1, 0.012		SLC37A3, 0.003
TXLNA, 0.119	ZNF703, 0.082	DNAJA4, 0.048	NOTCH2, 0.055	VIM, 0.047		C1QA, 0.003	LPAR1, 0.050	SELL, 0.003		PLBD1, 0.005		SULF1, 0.006	FBLIM1, 0.021	C1QC, 0.003	AKNA, 0.003	THY1, 0.016			MESP1, 0.023		S100A5, 0.022		CMTM7, 0.024	ARHGAP30, 0.004	ZNF423, 0.003	PHGDH, 0.003		TRPM4, 0.077				DAB2, 0.003	WWC3, 0.014			GOLGA3, 0.009	JAK2, 0.004						PYCARD, 0.012		ZNF518A, 0.003
NACAP1, 0.119	GDF1, 0.082	C1orf158, 0.048	VPS11, 0.055	ZEB1, 0.047		MS4A7, 0.003	LPL, 0.049	CORO1A, 0.003		IRF8, 0.005		TPM2, 0.006	MXRA5, 0.021	CD68, 0.003	SLAMF8, 0.003	ADAM12, 0.016			TMEM52, 0.022		PRR15L, 0.022		MB21D1, 0.024	SPP1, 0.004	PKDCC, 0.003	MS4A1, 0.003		YWHAE, 0.076				COL6A1, 0.003	CCDC88A, 0.014			RPL22L1, 0.009	TGFB1, 0.004						DOCK6, 0.012		BOD1L1, 0.003
DLGAP4, 0.118	SLC45A3, 0.082	C7orf13, 0.048	ZNF106, 0.054	FAM19A5, 0.046		FPR1, 0.003	G0S2, 0.048	PSTPIP1, 0.003		AOAH, 0.005		ELN, 0.006	DENND2A, 0.020	C1QB, 0.003	RGS1, 0.003	RTN4RL2, 0.016			TRIM39, 0.022		ZDHHC12, 0.021		GBP1, 0.023	PLEK, 0.004	GLI1, 0.003	CKB, 0.003		PRSS16, 0.075				ZNF365, 0.003	C12orf75, 0.014			NCOR2, 0.009	POU2F2, 0.004						GDF1, 0.012		MIA3, 0.003
NFATC2IP, 0.117	CAPN6, 0.082	CCDC114, 0.048	HIRA, 0.053	SFRP4, 0.044		CPVL, 0.003	ADRA1B, 0.046	CEBPE, 0.003		CTSC, 0.005		COMP, 0.005	CHODL, 0.020	LCP1, 0.003	AOAH, 0.003	CTSK, 0.015			ZBTB46, 0.022		RPH3AL, 0.021		JAK3, 0.023	GZMA, 0.004	PRKAR2B, 0.003	PSTPIP1, 0.003		ACSL5, 0.074				HSPB8, 0.003	SMPDL3B, 0.014			BEX2, 0.009	SELL, 0.004						ARHGEF25, 0.012		ASH1L, 0.003
UTRN, 0.117	ANKLE1, 0.081	ERICH3, 0.047	RNU4ATAC, 0.053	S1PR1, 0.043		APOC2, 0.003	NT5E, 0.045	CYBRD1, 0.003		LYZ, 0.004		FBN1, 0.005	SLC2A3, 0.020	MS4A4A, 0.003	GIMAP4, 0.003	NTM, 0.015			SPTAN1, 0.021		SLC15A2, 0.021		NRTN, 0.023	PYHIN1, 0.004	CRY1, 0.003	TDO2, 0.003		CP, 0.074				TAGLN, 0.003	SCFD2, 0.013			NBEAL2, 0.009	P2RY13, 0.004						ADAM33, 0.012
NBEAL2, 0.115	MYCN, 0.081	TUBA4B, 0.046	SRCAP, 0.053	COL14A1, 0.042		APOE, 0.003	GGT5, 0.044	SNORD86, 0.003		PRR7, 0.004		TMEM158, 0.005	LRRC4C, 0.020	CD8A, 0.003	GPSM3, 0.003	C8orf4, 0.015			SLC4A11, 0.021		SLC6A8, 0.020		CDKN1A, 0.023	TMEM176A, 0.004	ZNF208, 0.003	GBP1P1, 0.003		KLK11, 0.074				S1PR3, 0.003	KALRN, 0.013			LRBA, 0.009	LILRB4, 0.003						CARD16, 0.012
PTBP3, 0.115	KRT16, 0.080	SLC16A3, 0.046	SF3A1, 0.052	ADRA2A, 0.042		PIK3CG, 0.003	BMP1, 0.044	CEBPA, 0.003		SIGLEC1, 0.004		MOXD1, 0.005	GDPD5, 0.019	JCHAIN, 0.003	NLRC3, 0.003	HOXA5, 0.015			MGAT5, 0.021		PSMC3, 0.020		MFI2, 0.023	GZMK, 0.004	SCGB3A1, 0.003	TLR8, 0.003		TOX2, 0.073				GGT5, 0.003	HSD11B2, 0.013			STRA13, 0.009	IRAK3, 0.003						CYBA, 0.012
CELSR1, 0.113	CERS1, 0.080	TRPM2, 0.046	ZSWIM8, 0.051	SPON2, 0.042		P2RY6, 0.003	OMD, 0.044	IGFBP3, 0.003		CYBB, 0.004		HOXA3, 0.005	CLIC3, 0.019	EVI2A, 0.003	SLC7A7, 0.003	NEXN, 0.015			NCAM1, 0.021		FTH1, 0.020		VAV1, 0.023	SAMSN1, 0.003	DHCR24, 0.003	GFOD1, 0.003		FKBP1B, 0.073				CTIF, 0.003	IGF2BP3, 0.013			ZC3H4, 0.009	IL1B, 0.003						MTERF3, 0.012
TIMM17B, 0.113	RENBP, 0.080	TFRC, 0.046	TNRC18, 0.051	RHOBTB3, 0.042		APOC1, 0.003	CCDC80, 0.043			LCP1, 0.004		HLX, 0.005	FOXS1, 0.019	IL2RB, 0.003	TRAF1, 0.003	HHIP, 0.015			PRSS36, 0.021		SLC19A3, 0.020		EMB, 0.023	SLAMF8, 0.003	MDH1B, 0.003	RTN4RL2, 0.003		IGLON5, 0.073					GABRE, 0.013			MESP1, 0.008	MS4A4A, 0.003						RMST, 0.011
IGHMBP2, 0.113	DKK3, 0.080	MAATS1, 0.045	CBX6, 0.050	ID3, 0.042		ST18, 0.003	BDKRB1, 0.042			APOE, 0.004		HOPX, 0.005	FHOD3, 0.019	IGSF21, 0.003	MAN2B1, 0.003	VCAN, 0.015			BLVRB, 0.020		LCN2, 0.020		TMEM47, 0.023	APOC2, 0.003	RGCC, 0.003	FAM181A, 0.003		CDCP1, 0.073					WDR55, 0.013			DANCR, 0.008	RNASE6, 0.003						UTP14C, 0.011
ERBB2IP, 0.112	RAB38, 0.079	LRRIQ3, 0.045	PDE4DIP, 0.050	CFH, 0.042		CASS4, 0.003	AXL, 0.042			FERMT3, 0.004		CBLN4, 0.005	FIBIN, 0.019	FCGR2B, 0.003		ADRA1B, 0.014			TENM4, 0.020		VAV3, 0.020		HPSE, 0.023	CD7, 0.003	TMPRSS13, 0.003			USP21, 0.073					TRIM29, 0.013			SRRM2, 0.008	EPB41L3, 0.003						MPDZ, 0.011
NAV2, 0.111	FRMD4A, 0.079	GSTM2, 0.044	GAA, 0.050	LZTS1, 0.042			MEDAG, 0.041			IL1B, 0.004		RGS4, 0.005	GLI3, 0.019	DOCK10, 0.003		THBS1, 0.014			INHBB, 0.019		STYK1, 0.020		ACTG1, 0.023	CST7, 0.003				BAMBI, 0.073					CLUL1, 0.013			UBL5, 0.008	IGSF21, 0.003						CERS1, 0.011
ZDHHC23, 0.110	CCND2, 0.079	ILF3-AS1, 0.044	EPS8, 0.049	CREB3L1, 0.041			ABCB4, 0.041			GYPC, 0.004		CCL11, 0.004	CDR1, 0.018	EOMES, 0.003		ERRFI1, 0.014			MYADM, 0.019		RCC1, 0.020		PTN, 0.022	IL1B, 0.003				TAPBP, 0.073					PLBD1, 0.012			RAPGEF1, 0.008	NCF2, 0.003						SLC22A17, 0.011
ARID4A, 0.109	PSD, 0.079	C1orf194, 0.044	APLP2, 0.049	SHC2, 0.040			PVALB, 0.040			CD37, 0.004		MAN1A1, 0.004	KRT17, 0.018	GPR34, 0.003		HLX, 0.014			DOC2A, 0.018		AIF1L, 0.019		DPYSL3, 0.022	VNN1, 0.003				TMOD1, 0.072					PCSK1N, 0.012			DNPH1, 0.008	LSP1, 0.003						SOX6, 0.011
EPAS1, 0.109	KCNIP1, 0.078	KCNMB2, 0.043	STAT5B, 0.049	COL8A2, 0.040			PAMR1, 0.039			CLEC2B, 0.004		IGFL2, 0.004	DKK2, 0.018	PIK3CG, 0.003		TRPA1, 0.013			CACNG4, 0.018		MFAP4, 0.019		HES1, 0.022	ABCD2, 0.003				SEMA4F, 0.072					CHERP, 0.012			PARP4, 0.008	A2M, 0.003						GDPD5, 0.011
SIPA1L1, 0.109	RGAG4, 0.078	TEKT2, 0.043	GCC1, 0.049	MAP1A, 0.040			LOX, 0.039			CD48, 0.003		CD36, 0.004	ADGRB2, 0.018	GPR183, 0.003		TCEA3, 0.013			APOBEC3B, 0.018		HLA-L, 0.019		FAM171B, 0.022	MMP9, 0.003				CNTFR, 0.071					PRSS3P2, 0.012			SCAMP3, 0.008	SLC7A7, 0.003						ALK, 0.011
PACS1, 0.108	BIK, 0.078	CYFIP2, 0.042	SMIM4, 0.049	ANGPTL2, 0.039			EDNRA, 0.039			CASP1, 0.003		LHFP, 0.004	EFS, 0.018	HLA-DRB5, 0.003		GRP, 0.012			MID1, 0.018		IGFBP2, 0.018		PNMT, 0.022	CD74, 0.003				NETO2, 0.071					WNT7B, 0.012			LARP1, 0.008	SDS, 0.003						GJC2, 0.011
PHF20, 0.104	ANXA1, 0.078	VARS2, 0.042	RASA3, 0.049	PCSK5, 0.038			CADM3, 0.038			RCSD1, 0.003		DKK2, 0.004	DLG2, 0.018	ARHGDIB, 0.003		DNAH11, 0.012			PLAT, 0.018		AKAP12, 0.018		CDC25B, 0.021	CD52, 0.003				ECEL1, 0.070					CERS4, 0.012			NISCH, 0.007							WTIP, 0.010
TGFBR2, 0.104	NUDT8, 0.078	DNAH10, 0.039	TGFBR2, 0.048	OSR1, 0.038			FSTL3, 0.038					NBL1, 0.004	TMEM119, 0.017	MAF, 0.003		PLK2, 0.012			KAAG1, 0.018		PDZK1IP1, 0.018		GPNMB, 0.020	CSF2RA, 0.003				PLD3, 0.069					CDCA7L, 0.012			ADD3, 0.007							FRMPD1, 0.010
NENF, 0.104	FILIP1, 0.077	CCDC17, 0.038	NDUFB7, 0.048	FAM198B, 0.038			ID1, 0.038					F2R, 0.004	FBLN5, 0.017			PLAU, 0.012			ZBED2, 0.018		IFI27L1, 0.018		SLC38A5, 0.020	ZNF804A, 0.003				CENPQ, 0.069					ZNF7, 0.012			DOPEY2, 0.007							TRIM47, 0.010
PFKFB3, 0.103	TOM1, 0.077	CCDC74B, 0.038	EPG5, 0.048	CILP, 0.037			PXDNL, 0.037					LRRN4, 0.004	TUBB2A, 0.017			PMP22, 0.011			PMAIP1, 0.017		PHLDB1, 0.017		WARS, 0.020	CXCR3, 0.003				CPT1C, 0.069					BLVRB, 0.012			TCOF1, 0.007							EFNB2, 0.010
GTF3C3, 0.103	KAZALD1, 0.077	ZNF883, 0.038	PTTG1, 0.048	F2R, 0.037			COMP, 0.037					PTRF, 0.003	LRRN4, 0.017			CCL21, 0.011			MFGE8, 0.017		NREP, 0.017		ARHGAP4, 0.020	CTSL, 0.003				EPS8L1, 0.069					ATP6AP1, 0.012			PIEZO1, 0.007							TNFSF10, 0.010
PTPRG, 0.103	ASTN1, 0.076	SPATA18, 0.038	CTIF, 0.047	SSC5D, 0.036			FBLN1, 0.036					HOXA5, 0.003	TWIST2, 0.017			LRRN4, 0.011			ARMC9, 0.017		SLC40A1, 0.017		SNX25, 0.020	NAPSB, 0.003				PDZD2, 0.068					FBL, 0.011			DOCK7, 0.007							HSD17B8, 0.009
ZNF608, 0.103	TYRO3, 0.076	TTC16, 0.037	DOPEY2, 0.047	SRPX2, 0.036			PAPPA, 0.036					RARRES2, 0.003	C14orf132, 0.016			PVALB, 0.011			L1CAM, 0.017		GLIS2, 0.017		FBXL16, 0.020	PLCB2, 0.003				SPON1, 0.068					SMIM24, 0.011			PTRHD1, 0.007							RAB11FIP4, 0.009
TNKS1BP1, 0.102	SV2A, 0.076	DCAF12L1, 0.037	PLXNB2, 0.047	FAT4, 0.036			EDIL3, 0.035					TNFAIP6, 0.003	ADGRG2, 0.016			ENTPD1, 0.011			MRPS18B, 0.017		ANPEP, 0.017		UAP1, 0.020	TNFRSF1B, 0.003				SUSD3, 0.067					DNAJC22, 0.011			HDAC4, 0.007							RILP, 0.009
EWSR1, 0.102	DYNC2H1, 0.076	CHML, 0.035	RNF111, 0.047	SFRP1, 0.034			PDAP1, 0.035					CFD, 0.003	FZD7, 0.016			SNAI2, 0.011			CAPN5, 0.017		LGALS3, 0.017		MMD, 0.019	IRF8, 0.003				CCDC141, 0.067					GJB1, 0.011			RPS29, 0.007							ZDHHC8P1, 0.009
FNDC3B, 0.101	PAM, 0.076	POLI, 0.035	ZNF211, 0.047	CALD1, 0.034			PLA2G2A, 0.035					CYS1, 0.003	NKD2, 0.016			MSX2, 0.010			CRACR2B, 0.017		PLCB1, 0.016		KRT23, 0.019					ATP8B1, 0.067					ZIC1, 0.011			WNK1, 0.007							ZKSCAN7, 0.009
H2AFJ, 0.100	REEP2, 0.075	PKP2, 0.034	AHCYL2, 0.047	OGN, 0.032			NBL1, 0.035					ADAMTS2, 0.003	C2orf54, 0.016			GGT5, 0.010			IL20RA, 0.017		THY1, 0.016		GJA1, 0.019					L3MBTL3, 0.067					PTH2R, 0.011			NFRKB, 0.007							DTNA, 0.009
DSP, 0.100	NLGN3, 0.075	C9orf116, 0.033	LARP1, 0.046	LMOD1, 0.031			PLOD2, 0.034					MFAP4, 0.003	RAI14, 0.016			PHGDH, 0.010			DCDC2, 0.016		TENM4, 0.016		ALDOC, 0.019					APOL2, 0.066					PEX3, 0.011			PLXNA3, 0.006							PSD, 0.009
USP48, 0.097	CHI3L1, 0.074	SMIM6, 0.033	KLF11, 0.046	MEG3, 0.030			PDE1A, 0.034					CILP, 0.003	PALM, 0.016			PMEPA1, 0.010			CCND1, 0.016		ADD2, 0.016		IGSF22, 0.019					S100A14, 0.066					SLC16A1, 0.011			HERC2, 0.006							SNORD116-4, 0.009
STK38, 0.097	DUOX1, 0.074	MS4A8, 0.032	PAK6, 0.046	RASGRF2, 0.029			GRP, 0.034					PCOLCE, 0.003	PTRF, 0.016			PXDNL, 0.010			STRA13, 0.016		CYBA, 0.016		S100A10, 0.019					SMAGP, 0.066					FAM171A2, 0.011			TRIM39, 0.006							OSR1, 0.009
GPR173, 0.096	ATXN7L2, 0.074	DNALI1, 0.030	WDR7, 0.045	TSPAN18, 0.029			IGFL2, 0.033					PDGFD, 0.003	TGM2, 0.016			HTR1F, 0.010			SLC6A12, 0.016		PCP4, 0.016		KCNQ1, 0.019					TMC4, 0.066					FZD2, 0.011			POU2F1, 0.006							COL4A6, 0.009
STAT6, 0.096	AGR3, 0.074	CFAP74, 0.030	NFRKB, 0.044	FNDC1, 0.029			PRKD1, 0.032					ZFHX4, 0.003	HECW1, 0.015			IL6, 0.009			AJUBA, 0.016		VTCN1, 0.015		RELB, 0.019					CNIH2, 0.066					ALDH3B1, 0.011			MGRN1, 0.006							STRA6, 0.009
SPIN3, 0.095	SPEF2, 0.074	HKDC1, 0.030	C7orf55, 0.043	SELP, 0.029			SCD, 0.032						GFRA1, 0.015			FAM180A, 0.009			DSC2, 0.016		FBLN1, 0.015		LINC01089, 0.018					KIF17, 0.066					TTC9, 0.011			ITSN1, 0.006							IRS2, 0.009
ZMIZ2, 0.094	C14orf132, 0.074	KIAA1683, 0.029	DEPDC5, 0.042	MYADM, 0.028			HOXA3, 0.032						FSCN1, 0.015			PDLIM3, 0.009			BCAM, 0.015		SAA2, 0.015		CHST2, 0.018					CDC42EP1, 0.066					CASC10, 0.011			CELSR2, 0.006							TRO, 0.009
KIAA1551, 0.094	SPRED2, 0.074	ZMYND10, 0.029	FGD5, 0.042	NOTCH4, 0.027			CXCL12, 0.032						RGS16, 0.015			SPOCK1, 0.009			ADAMTS1, 0.015		AMOTL2, 0.014		CFD, 0.018					BBOX1, 0.066					CADM1, 0.011			GTPBP1, 0.006							MESP1, 0.009
FMNL3, 0.094	FXYD1, 0.073	SPEF2, 0.028	SNHG9, 0.042	PDGFRB, 0.027			ZMYND12, 0.032						EPHX4, 0.014			MMD, 0.009			IQCA1, 0.015		TAPBPL, 0.014		SAMHD1, 0.018					RAI2, 0.065					CDC42EP1, 0.011			SETD5, 0.006							TNRC18, 0.009
ZNF654, 0.094	KALRN, 0.073	DNAH3, 0.028	ACSS3, 0.041	EDN1, 0.026			CPE, 0.032						WNT11, 0.014			PHLDA1, 0.009			PANX2, 0.014		SCGB2A1, 0.014		RARRES1, 0.018					MUC1, 0.065					SNORD86, 0.010			CBX6, 0.006							ERBB4, 0.008
CCSER2, 0.093	SYT13, 0.072	ZNF605, 0.028	C2CD2, 0.041	TGFBR2, 0.026			FMO1, 0.031						ADAMTSL3, 0.014			NUPL2, 0.009			BOK, 0.014		SPRED2, 0.014		CEBPA, 0.018					ATP6AP1, 0.065					CHCHD10, 0.010			RPLP1, 0.006							PSMB8, 0.008
UBAP2, 0.093	FOXN4, 0.072	CFAP126, 0.027	TBC1D5, 0.041	APOD, 0.025			TWIST1, 0.031						EDIL3, 0.014			COL8A1, 0.008			PXDN, 0.014		ACKR3, 0.014		SLC17A9, 0.017					DOK7, 0.064					TUBA1A, 0.010			DPM3, 0.006							AKAP12, 0.008
NFIX, 0.091	KRT23, 0.071	C20orf96, 0.027	BTRC, 0.041	HSPB8, 0.025			ALDH1A3, 0.031						CILP, 0.014			NALCN, 0.008			PTX3, 0.014		MAP1B, 0.014		SULF1, 0.017					BAG2, 0.064					ESYT1, 0.010			AMPD2, 0.006							FBXL18, 0.008
C1orf106, 0.090	THBS3, 0.070	ADM, 0.027	PPM1F, 0.041	F13A1, 0.024			KRT6A, 0.031						SNAI1, 0.013			FMO1, 0.008			CYP4X1, 0.014		VWA5A, 0.014		CLEC2B, 0.017					RAPGEF3, 0.064					IRS2, 0.010			PLEC, 0.006							EPOR, 0.008
ADD3, 0.090	SCN5A, 0.070	ACSM3, 0.026	IRS1, 0.041	PPP1R12B, 0.024			LPAR4, 0.031						TTYH3, 0.013			SNAI1, 0.008			PCBP4, 0.014		ZHX2, 0.014		APOL1, 0.017					ATP6V1C2, 0.063					NAPRT, 0.010			RPL27, 0.006							BSN, 0.008
ABLIM1, 0.090	NSG1, 0.070	CASC10, 0.026	BCL9L, 0.041	CNTN1, 0.024			DYSF, 0.031						PSD3, 0.013			AGAP2-AS1, 0.008			PACS2, 0.014		QPCT, 0.014		SAT1, 0.017					TUBB2A, 0.063					FTH1, 0.010			DLG5, 0.006							CRACR2B, 0.008
SPTAN1, 0.089	EDRF1, 0.070	DDIT4, 0.026	GTPBP1, 0.040	PPM1F, 0.024			RGS2, 0.031						CLDN11, 0.013			TAF6L, 0.008			OXTR, 0.013		ANGEL1, 0.014		ATP1B1, 0.017					TCIRG1, 0.063					PHGDH, 0.010			PCNT, 0.005							LOC728554, 0.008
ECE2, 0.088	CRMP1, 0.070	FTH1, 0.026	EZH1, 0.040	ARL15, 0.023			SLCO2A1, 0.030						INPP5F, 0.013			SLITRK4, 0.008			MEOX1, 0.013		SLC22A18AS, 0.014		MISP, 0.017					SLC39A4, 0.063					TTLL4, 0.010			THEMIS2, 0.005							VTCN1, 0.008
INPP5F, 0.087	P3H2, 0.070	LRRC75B, 0.026	SNED1, 0.040	GALNT15, 0.023			CACNA1C, 0.029						EMP1, 0.013			COPZ2, 0.007			LRRK1, 0.013		HPS3, 0.014		APOC2, 0.016					SERPINB1, 0.063					RAP1GAP2, 0.010			KIAA0754, 0.005							COL14A1, 0.008
PTPRS, 0.085	SDK1, 0.069	CKB, 0.025	TANC1, 0.039	P2RY2, 0.022			ABCC9, 0.028						MMP14, 0.012			MMP1, 0.007			NGEF, 0.013		SPOCK2, 0.014		XIST, 0.016					PLEKHG6, 0.062					S100A6, 0.010			GOLT1A, 0.005							SAA1, 0.008
TRIM26, 0.084	RFX3, 0.069	NDRG1, 0.025	SLC4A7, 0.039	ZFHX4, 0.022			C11orf96, 0.027						SDK1, 0.012			FAM167B, 0.007			CPZ, 0.013		NRARP, 0.014		TMEM132A, 0.016					IGF2BP3, 0.062					FXYD1, 0.010			KIAA0232, 0.005							OLFML2A, 0.008
TCOF1, 0.082	SLC16A1, 0.069	CD164L2, 0.025	MYO5B, 0.039	FLT4, 0.022			CHST11, 0.027						SALL4, 0.012			BCHE, 0.007			METTL15, 0.013		IDO1, 0.014		RRM2B, 0.016					SLCO3A1, 0.062					TMEM38A, 0.010			ATM, 0.005							SOX11, 0.008
QSER1, 0.081	NOTCH3, 0.069	OPN3, 0.024	ANKRD44, 0.038	COL6A2, 0.021			DSC3, 0.027						ADAMTS16, 0.012			SFRP2, 0.007			SAMD4B, 0.013		HIF3A, 0.013		EYA2, 0.016					RPRM, 0.062					TRIB3, 0.010			ANKRD52, 0.005							MLXIPL, 0.007
TBC1D8, 0.081	MT1E, 0.068	WDR38, 0.024	KIAA1161, 0.038	PLK2, 0.021			C5orf46, 0.027						CLGN, 0.012			BHLHE40, 0.006			GCHFR, 0.013		GDF1, 0.013		NINJ2, 0.016					KCNG1, 0.062					SLC36A4, 0.009			DDB1, 0.005							DSEL, 0.007
GAL3ST2, 0.081	ZSCAN32, 0.068	RIBC2, 0.024	ABCA5, 0.038	ITGB6, 0.021			SORCS2, 0.026						MLLT11, 0.012			ZFHX4, 0.006			PTPRU, 0.012		GRIK5, 0.013		CLGN, 0.015					C19orf33, 0.061					PGBD1, 0.009			MYO9B, 0.005							LAMA5, 0.007
ASAP1, 0.081	CLASP2, 0.068	BBS12, 0.023	VPS13C, 0.037	GNA14, 0.021			VDR, 0.026						DLC1, 0.012			RGS16, 0.006			BMPR2, 0.012		CERS1, 0.013		TSIX, 0.015					DNAJC14, 0.061					HENMT1, 0.009			THRAP3, 0.005							THBS3, 0.007
TIAM1, 0.080	DNAH3, 0.068	DYNC2H1, 0.023	RPS16, 0.037	FBLN2, 0.020			GSTO2, 0.026						DOCK11, 0.012			FSTL3, 0.006			ITGA3, 0.012		TSPAN18, 0.013		EPB41L4A-AS1, 0.015					SETDB1, 0.061					TMC4, 0.009			APC, 0.005							VSTM2L, 0.007
MAN2B2, 0.080	CACNA2D2, 0.067	KMO, 0.023	TBL1X, 0.037	CYP7B1, 0.020			SELE, 0.026						FAM101A, 0.011			ADM, 0.006			PRICKLE1, 0.012		FOXP4, 0.013		FZD7, 0.015					EVPL, 0.061					KRTDAP, 0.009			TRIP11, 0.005							LCN12, 0.007
RHOD, 0.079	ARHGEF40, 0.067	RGN, 0.022	TANC2, 0.037	MARVELD1, 0.019			ADAMTS14, 0.026						SORCS2, 0.011			TNFRSF12A, 0.006			SOCS1, 0.012		NPNT, 0.013		APOE, 0.015					PLCD3, 0.061					SIAE, 0.009			NCOA2, 0.005							DACT2, 0.007
ESF1, 0.079	CCNB1IP1, 0.067	C5orf49, 0.021	MYCBP2, 0.037	NALCN, 0.018			XYLT1, 0.026						OLFML3, 0.011			PMPCB, 0.006			TPD52L1, 0.012		CCL20, 0.013		TNF, 0.015					LEF1, 0.061					DHCR24, 0.009			USP54, 0.005							FAM161A, 0.006
FAM171A1, 0.079	SPECC1, 0.066	KRT6A, 0.021	HIST3H2A, 0.036	SLIT2, 0.018			KLF2, 0.023						CNTN1, 0.011			MEOX1, 0.006			PHOSPHO1, 0.012		AARD, 0.013		CLEC11A, 0.015					LOC100133985, 0.060					GPR160, 0.009			RASA2, 0.005							TGFB2, 0.006
ABHD17A, 0.078	SDK2, 0.065	CFAP58, 0.021	OTUD4, 0.036	AMOTL2, 0.018			ROR2, 0.023						PSME1, 0.011			QPCT, 0.006			CASK, 0.012		DEFB1, 0.013		PLIN2, 0.015					FAM84A, 0.060					SNPH, 0.009			SBNO1, 0.005							SPEG, 0.006
IFI27L1, 0.078	WRN, 0.065	RGS22, 0.020	HIST1H4C, 0.036	ZEB2, 0.018			SPOCD1, 0.023						MAP1A, 0.011			PDE1A, 0.006			WNT7A, 0.012		LRRC26, 0.013		C11orf1, 0.015					MSX1, 0.060					PRTFDC1, 0.009			PPL, 0.005							CLDN9, 0.006
AGRN, 0.078	LAMA2, 0.065	EGLN3, 0.020	RGS10, 0.036	PDGFD, 0.018			CCL11, 0.023						SEMA3C, 0.011			ACTG2, 0.006			SEC23A, 0.012		BBOX1, 0.013		CCDC57, 0.015					FAM184A, 0.060					TNFRSF11B, 0.009			ERCC6, 0.005							ANKLE1, 0.006
ZKSCAN8, 0.077	ROBO3, 0.065	DNAJC22, 0.020	DDX39A, 0.036	COL4A2, 0.017			GEM, 0.023						PGF, 0.011			CLSTN2, 0.006			MT2A, 0.012		HP, 0.013		ATG9B, 0.015					TRIM47, 0.060					SMARCD3, 0.009			TIMM17B, 0.004							APOC1, 0.006
RGL1, 0.077	NPR2, 0.065	PAPLN, 0.020	ZNF224, 0.035	CLDN16, 0.017			ADAMTS12, 0.023						SYNGR1, 0.011			MMP2, 0.005			WNT5A, 0.012		SERPINB1, 0.012		SERPING1, 0.015					COL9A3, 0.060					WASF1, 0.008			AKAP12, 0.004							RBAK, 0.006
F11R, 0.077	RASGEF1A, 0.065	ABAT, 0.019	PIGO, 0.035	AXL, 0.016			PTGER2, 0.022						SNPH, 0.011			LUM, 0.005			PRKAR2B, 0.012		MT1E, 0.012		SOCS3, 0.015					TC2N, 0.060					CCDC109B, 0.008			KIAA1217, 0.004							TMTC1, 0.006
ZBTB46, 0.076	PLEKHF1, 0.065	PI3, 0.019	DAG1, 0.035	ITGA5, 0.016			CLSTN2, 0.022						AXL, 0.011			RUNX1, 0.005			PLEKHG4B, 0.011		STC1, 0.012		TREM1, 0.014					ALDH3B2, 0.060					UQCRH, 0.008			VPS13C, 0.004							ATP8B2, 0.006
CNFN, 0.076	ALPL, 0.065	MYOZ1, 0.018	MAN2B2, 0.035	AEBP1, 0.016			CNN1, 0.021						KIAA1614, 0.010			KLHDC8A, 0.005			LIF, 0.011		RIPK3, 0.012		BTG3, 0.014					TJP3, 0.059					IGSF3, 0.008			LDOC1L, 0.004							SOX5, 0.006
ITPKB, 0.076	GREB1, 0.065	PTH2R, 0.018	KIAA0430, 0.035	CAV1, 0.016			BCL11A, 0.021						IGFBP4, 0.010			LPAR4, 0.005			SYNDIG1, 0.011		SMAD6, 0.012		BCL2A1, 0.014					SFN, 0.059					ANKRD7, 0.008			MFN1, 0.004							LIMS2, 0.006
HEATR6, 0.075	CDH2, 0.065	S100A8, 0.018	ADCY3, 0.035	TRIL, 0.015			RORB, 0.021						PCSK5, 0.010			RGCC, 0.005			DCBLD2, 0.011		CPXM1, 0.012		RUNX3, 0.014					USP11, 0.059					TMOD1, 0.008			KDM3B, 0.004							B2M, 0.006
PSD4, 0.075	LXN, 0.064	CCDC148, 0.017	ZXDA, 0.035	DKK2, 0.015			LRRC17, 0.021						IGLON5, 0.010			PSTPIP2, 0.005			MIR100HG, 0.011		GNLY, 0.012		DENND1C, 0.014					PKDCC, 0.059					MAFF, 0.008			FAM73A, 0.004							HMGA2, 0.006
TEP1, 0.075	C10orf10, 0.063	VSIG2, 0.017	PPP6R1, 0.035	NOV, 0.015			MMP19, 0.020						SULF2, 0.010			ITGA3, 0.005			PDZRN3, 0.011		MT1G, 0.012		TMEM180, 0.014					KIT, 0.059					TUBA4A, 0.008			PLXNB1, 0.004							TMEM178A, 0.006
GALNT6, 0.075	ANKRD35, 0.063	DNAJC15, 0.016	ZBTB4, 0.035	HIVEP3, 0.015			ACTG2, 0.020						CPZ, 0.010			PCOLCE, 0.005			MFI2, 0.011		ITM2C, 0.012		CORO1A, 0.014					LTC4S, 0.059					ARHGEF19, 0.008			RPL35, 0.004							ADAMTS15, 0.006
BAP1, 0.074	PGAP1, 0.063	NGEF, 0.016	SBF1, 0.034	ITM2A, 0.014			DPP4, 0.019						COL16A1, 0.010			CSMD2, 0.005			RILP, 0.011		WNT6, 0.012		CASD1, 0.014					KRT19, 0.058					FRZB, 0.008			ATP5J2, 0.004							B3GALT4, 0.006
ASH1L, 0.074	SH3BGRL2, 0.063	MAGI2, 0.016	NYNRIN, 0.034	F3, 0.014			SCG2, 0.019						CCL21, 0.010			SVEP1, 0.005			FBLN5, 0.011		CPE, 0.012		C10orf10, 0.013					COCH, 0.058					SPAG4, 0.008			ECE2, 0.004							PVRL3, 0.006
MYBBP1A, 0.074	RASAL2, 0.062	NNMT, 0.016	TEP1, 0.034	RNASE4, 0.014			APCDD1, 0.019						FMO1, 0.010			COL5A1, 0.005			CHST15, 0.011		PIK3R3, 0.012		TMEM70, 0.013					LOXL4, 0.058					ATF5, 0.008			SF1, 0.004							AHDC1, 0.006
MAP7D3, 0.073	LRRN1, 0.062	FGFR3, 0.016	TBC1D8B, 0.034	PIEZO1, 0.014			CYR61, 0.019						OGN, 0.010			DUSP5, 0.005			MGST1, 0.011		MXRA8, 0.012		GLB1L2, 0.013					BHLHE41, 0.057					CFB, 0.008			SETX, 0.004							ZC3H12A, 0.006
EXOC2, 0.072	MAFF, 0.062	WDR75, 0.015	FOSL2, 0.033	ZFPM2, 0.014			TANC2, 0.019						XYLT1, 0.010			SUGCT, 0.005			PALM3, 0.011		AADACP1, 0.011		POU2F1, 0.013					SSH3, 0.057					SEMA6C, 0.008			ZFHX3, 0.004							UPK3BL, 0.006
PIK3C2A, 0.070	PNMA2, 0.062	S100A3, 0.015	NBEAL2, 0.033	UCA1, 0.014			RORC, 0.019						SMOC2, 0.010			DSC3, 0.005			SOX9, 0.010		POU2F3, 0.011		TGFB1, 0.013					FOXQ1, 0.057					C1QL1, 0.008			MYO18A, 0.004							PDE3A, 0.006
CTR9, 0.070	EVC2, 0.062	ILF3, 0.015	CASK, 0.033	CNTNAP1, 0.014			RGS4, 0.018						ABCA8, 0.010			SORCS2, 0.005			FXYD3, 0.010		SCGB3A1, 0.011		ZC3H6, 0.013					RTTN, 0.057					PRKRIR, 0.008			HEATR5B, 0.004							PLEKHG4, 0.006
NCEH1, 0.070	MAOA, 0.062	A4GALT, 0.015	CYFIP1, 0.033	CSMD2, 0.014			EGR2, 0.018						CPXM2, 0.010			PODN, 0.005			DUSP8, 0.010		FAM83E, 0.011		MITF, 0.013					B3GNT3, 0.057					LRRN2, 0.008			SYNJ1, 0.004							ELMOD3, 0.006
S100A4, 0.070	DYX1C1, 0.061	DNAJB13, 0.015	WBSCR27, 0.033	TIE1, 0.014			EFEMP1, 0.018						CTIF, 0.010			TAGLN, 0.005			RND3, 0.010		HLA-H, 0.011		SNHG4, 0.013					RBPMS2, 0.056					TMEM54, 0.008			TEP1, 0.004							CD99L2, 0.006
PPDPF, 0.069	OPTN, 0.061	SULT1C2, 0.014	TMTC2, 0.033	BGN, 0.013			CYS1, 0.018						FBXL7, 0.010			DOCK11, 0.005			EPHA1, 0.010		PALM, 0.011		CYBRD1, 0.013					RELB, 0.056					GPT, 0.008			ZKSCAN1, 0.004							GJB1, 0.006
CECR1, 0.068	SLC7A8, 0.061	FOXJ1, 0.014	SOGA1, 0.032	ACKR1, 0.013			SLIT2, 0.018						IRS1, 0.010			SCD, 0.005			CHPF2, 0.010		SERPINA3, 0.011		WDR54, 0.013					PTGS1, 0.055					BNIPL, 0.008			RFC1, 0.004							LGALS3, 0.006
CATSPER1, 0.068	UGGT2, 0.060	MARCH2, 0.013	ADCY9, 0.032	PGF, 0.013			HGF, 0.018						C16orf45, 0.010			LPAR1, 0.005			TNFRSF11B, 0.010		ATAD3C, 0.011		AP4B1, 0.013					ZNF708, 0.055					NPW, 0.008			VAV2, 0.004							CFB, 0.006
LAMC2, 0.068	E2F7, 0.060	DYX1C1, 0.013	USP54, 0.032	LPAR4, 0.013			PODNL1, 0.017						FGFR3, 0.010			CTGF, 0.005			DSEL, 0.010		KIF1A, 0.010		RBM24, 0.013					CCDC6, 0.055					FAAH2, 0.008			GPATCH8, 0.003							RHOV, 0.005
NMB, 0.068	CSRNP3, 0.060	CSF1, 0.013	CELSR2, 0.032	GXYLT2, 0.013			RARRES2, 0.017						AKAP12, 0.009			EPHA2, 0.005			FSCN1, 0.010		KRT15, 0.010		COLCA2, 0.013					IFITM1, 0.055					NDUFA4L2, 0.008			COMMD6, 0.003							HTR3A, 0.005
MYO18A, 0.067	AASS, 0.059	CCNT1, 0.013	WDFY3, 0.032	PODN, 0.012			ASPN, 0.017						PXDNL, 0.009			INHBA, 0.005			WLS, 0.010		DDIT3, 0.010		CA12, 0.013					SCARA3, 0.054					KCNK3, 0.008			RBAK, 0.003							RAB25, 0.005
ZNF267, 0.067	KIAA1324L, 0.059	LCN2, 0.013	S100A11, 0.032	ADAMTSL3, 0.012			NAV1, 0.017						DCHS1, 0.009			ST6GAL2, 0.004			FZD10, 0.010		MARVELD1, 0.010		KMO, 0.013					DUSP9, 0.054					PWARSN, 0.008			ZNF654, 0.003							ERICH5, 0.005
PRG2, 0.066	SKAP2, 0.059	HPDL, 0.013	PPP1R16B, 0.032	SYNM, 0.012			CRISPLD2, 0.017						GOLIM4, 0.009			CERCAM, 0.004			NRCAM, 0.009		EMP2, 0.010		NPDC1, 0.013					KRT7, 0.054					TCF7L1, 0.008			SNORA4, 0.003							GPR173, 0.005
SRRM2, 0.066	CCDC148, 0.059	PLEKHG4, 0.012	SPTBN1, 0.031	CDH11, 0.011			GNG11, 0.016						SEMA3D, 0.009			SSC5D, 0.004			ITSN1, 0.009		COL26A1, 0.010		HES6, 0.013					IL1RAP, 0.053					C2orf40, 0.008			EEF2K, 0.003							ZSWIM8, 0.005
USO1, 0.066	QSOX2, 0.059	VDR, 0.012	AKNA, 0.031	FAM180A, 0.011			EPYC, 0.016						CNTNAP1, 0.009			SEC23A, 0.004			COL4A2, 0.009		ADGRG2, 0.010		HLA-DOA, 0.013					MSLN, 0.053					CARD16, 0.007			GPX7, 0.003							ZMIZ1, 0.005
ZNF91, 0.066	S100A2, 0.059	FOXN4, 0.012	EPAS1, 0.031	PMEPA1, 0.011			PLIN1, 0.016						TGFBR2, 0.009			MOXD1, 0.004			APOA1, 0.009		POF1B, 0.010		C2, 0.013					ANO9, 0.053					USP11, 0.007			KIAA2018, 0.003							PCBP4, 0.005
NME3, 0.065	DNAH2, 0.058	SYCE2, 0.012	ARFGEF1, 0.030	RGCC, 0.011			ATIC, 0.016						MME, 0.009			ALG1L, 0.004			CDH2, 0.009		FLNC, 0.010		LY96, 0.013					KCNN1, 0.052					PLEKHG1, 0.007			LRRK1, 0.003							TTI1, 0.005
DPY19L3, 0.065	STON1, 0.058	CD200, 0.012	SYNE2, 0.030	EFEMP1, 0.011			TUBB3, 0.015						NBL1, 0.009			TSHZ3, 0.004			PIGR, 0.009		SLC22A18, 0.010		PRKCI, 0.013					SARS2, 0.052					ADAP1, 0.007			HIVEP2, 0.003							IL15, 0.005
FBXL20, 0.065	PRAP1, 0.057	AGR3, 0.012	UTP14C, 0.029	TBC1D2, 0.011			AMIGO2, 0.015						CALB2, 0.009			PAEP, 0.004			PLEKHG1, 0.009		NUPR1, 0.010		EMP3, 0.013					FLRT3, 0.052					KIAA1683, 0.007			RAPGEF6, 0.003							MST1, 0.005
SCAF11, 0.065	ADAMTS9, 0.057	USP53, 0.012	SIK3, 0.029	SNAI2, 0.010			FZD1, 0.015						CACNA1C, 0.009			GALNT1, 0.004			PLA2G16, 0.009		CKMT1B, 0.010		ME1, 0.012					LRRK1, 0.051					UBA7, 0.007			IFI27L1, 0.003							PLXNA4, 0.005
ZDHHC12, 0.064	NRARP, 0.056	NFE2, 0.011	NUP210, 0.029	FHOD3, 0.010			TPSAB1, 0.015						MACROD1, 0.009			KLF2, 0.004			ASNS, 0.008		FAAH, 0.010		GLIPR1L2, 0.012					TBX1, 0.051					TM4SF1, 0.007			PTPN21, 0.003							SYT13, 0.005
RNF19A, 0.064	FGFRL1, 0.056	SCGB3A1, 0.011	SNORD104, 0.029	ALDH1A3, 0.010			KDELR3, 0.015						FAM180A, 0.009			BCL11A, 0.004			B3GNT7, 0.008		SPATC1L, 0.010		CHPF2, 0.012					INA, 0.051					TSPO, 0.007			SERINC5, 0.003							SV2A, 0.005
FURIN, 0.063	KREMEN2, 0.056	LTBP4, 0.011	JAK2, 0.028	ADAMTS9, 0.010			CCL18, 0.015						STMN3, 0.009			BDKRB2, 0.004			XPNPEP1, 0.008		FAM43A, 0.010		TRAPPC12, 0.012					ATP6V1B1, 0.051					IPO9, 0.007			GOLGA4, 0.003							ZNF706, 0.005
PDE12, 0.063	NCAM1, 0.055	TTF1, 0.011	CIZ1, 0.028	DOCK11, 0.010			NAV3, 0.015						RASSF2, 0.009			IGSF21, 0.004			TGFB2, 0.008		FAM171A2, 0.009		ID2, 0.012					C1S, 0.051					LRP4, 0.007			RAPGEF3, 0.003							PMAIP1, 0.005
ATP13A1, 0.063	MSI1, 0.055	VILL, 0.011	TXNIP, 0.028	HECW2, 0.010			TXNDC15, 0.014						BAMBI, 0.008			COL8A2, 0.004			MYL9, 0.008		ARHGAP23, 0.009		FBXO32, 0.012					SLIT1, 0.051					STX3, 0.007			USP48, 0.003							WNT11, 0.005
THADA, 0.063	RHBG, 0.055	CHAMP1, 0.011	RAD54L2, 0.028	NKD2, 0.010			GJB2, 0.014						DKK3, 0.008			SLC15A2, 0.004			AGRN, 0.008		LRG1, 0.009		RASSF5, 0.012					TSPAN12, 0.051					KLHL24, 0.007			IGHMBP2, 0.003							TM4SF1, 0.005
LDLR, 0.063	NAPRT, 0.055	IFT122, 0.011	CD99L2, 0.028	VWF, 0.010			CD248, 0.014						GLI2, 0.008			ZNF883, 0.004			GDPD5, 0.008		FAM69B, 0.009		AGR3, 0.012					GSN, 0.051					EPHX1, 0.007			ARHGEF11, 0.003							FLRT3, 0.005
TRIM39, 0.062	STRA6, 0.055	M1AP, 0.011	ECE2, 0.028	GJB3, 0.010			FMO2, 0.014						GMPR, 0.008			FBLN2, 0.004			LRRN4, 0.008		NDP, 0.009		LXN, 0.012					COL26A1, 0.050					CGREF1, 0.007			STAU1, 0.003							CYYR1, 0.005
ZNF425, 0.062	CCKBR, 0.055	BCL3, 0.011	ATP9B, 0.028	PROS1, 0.010			CHN1, 0.014						LRP1, 0.008			THBS2, 0.004			FGFR1, 0.008		COL4A5, 0.009		TSEN54, 0.012					LTBP1, 0.050					SLC22A17, 0.007			NDUFA3, 0.003							SQRDL, 0.004
MAP3K5, 0.062	WNT6, 0.054	ERBB2IP, 0.011	IFI27L2, 0.027	SHE, 0.009			CBLN4, 0.014						SNED1, 0.008			FAT1, 0.003			RAP1GAP2, 0.008		CLDN9, 0.009		C1S, 0.012					AIFM1, 0.050					BTC, 0.007			RBP1, 0.003							DACH1, 0.004
TMEM209, 0.061	IPW, 0.054	SYT11, 0.011	TRRAP, 0.027	DYSF, 0.009			COL10A1, 0.014						FGF9, 0.008			AOC3, 0.003			ALK, 0.008		DACH1, 0.009		OPN3, 0.012					RAMP2, 0.049					TRPM4, 0.007			KIAA1109, 0.003							KIRREL, 0.004
ATP11C, 0.061	PHGDH, 0.053	SCYL3, 0.011	ANKRD27, 0.027	SDC2, 0.009			ST6GAL2, 0.014						ANGPT1, 0.008			ID3, 0.003			NUPR1L, 0.008		CCDC8, 0.009		IFT140, 0.012					TCEAL5, 0.049					BAG2, 0.007			ATP2B4, 0.003							PGBD1, 0.004
MAP1LC3A, 0.061	CYP26B1, 0.053	ZBTB12, 0.011	ABCC1, 0.027	STK38, 0.009			AKT3, 0.014						MFAP5, 0.008			FBN1, 0.003			NTN1, 0.008		UPP1, 0.009		MLPH, 0.012					ZNF582, 0.049					HIF3A, 0.007			TACC2, 0.003							IGF1, 0.004
KMT2E, 0.061	CNN2, 0.053	MT2A, 0.011	KIAA1671, 0.027	TRPA1, 0.009			GAS1, 0.014						LAMB1, 0.008			GFOD1, 0.003			EPHA2, 0.008		TRIM17, 0.008		PRSS23, 0.011					SLC1A3, 0.049					MARCKSL1, 0.007			AGRN, 0.003							CLIP3, 0.004
PLSCR4, 0.060	MLXIPL, 0.053	DNAH2, 0.011	TSPY26P, 0.027	FBN1, 0.009			BICC1, 0.014						NUAK1, 0.008			COL11A1, 0.003			MB, 0.008		TUBB4A, 0.008		KAZALD1, 0.011					SMARCD3, 0.049					TSPAN12, 0.007			FUOM, 0.003							COL7A1, 0.004
USP4, 0.060	PSD3, 0.052	TRMT10A, 0.011	ZBTB5, 0.027	RBP1, 0.009			CLEC2B, 0.014						BDKRB2, 0.008			ABCA1, 0.003			CCNA1, 0.008		SRD5A3, 0.008		SLC16A2, 0.011					BACE2, 0.049					S100A16, 0.007			GLG1, 0.003							IQSEC3, 0.004
KDM3B, 0.060	ADGRB2, 0.052	VPS52, 0.010	ITPR3, 0.027	OR2F2, 0.009			MDFIC, 0.014						ATG3, 0.008			COL16A1, 0.003			ROR1, 0.008		S1PR3, 0.008		CCDC151, 0.011					DENND1C, 0.048					PLD3, 0.007			TBC1D5, 0.003							SPOCK2, 0.004
FGFR2, 0.060	SERPINA1, 0.051	WDR54, 0.010	RGL1, 0.027	RCN3, 0.009			KCNE4, 0.014						AJAP1, 0.008			CYR61, 0.003			SELM, 0.007		TSKU, 0.008		NRM, 0.011					RPA1, 0.048					C10orf10, 0.007			ARHGAP35, 0.003							LOC728392, 0.004
WAPAL, 0.059	HAPLN3, 0.051	PPM1E, 0.010	ATP6V1C2, 0.027	SYNPO, 0.009			SDC2, 0.013						RASA3, 0.008			OMD, 0.003			MRGPRF, 0.007		PLEKHG2, 0.008		CFH, 0.011					DACT2, 0.048					THBS4, 0.007			PDLIM1, 0.003							PNOC, 0.004
DDR1, 0.059	SLC4A3, 0.050	SEMA3E, 0.010	KLHL35, 0.027	DENND2A, 0.009			EPHA3, 0.013						ID3, 0.008			LINC00240, 0.003			KCNS3, 0.007		SALL2, 0.008		TCF7, 0.011					ZBTB7C, 0.048					SYT12, 0.007			ATP5I, 0.003							MDFI, 0.004
YWHAG, 0.059	HPS3, 0.050	FAM161A, 0.010	AACS, 0.026	LNPEP, 0.009			TRIL, 0.013						MAF, 0.008			CYP7B1, 0.003			RAB11FIP4, 0.007		CLPSL1, 0.008		MFAP2, 0.011					UBA7, 0.048					SSH3, 0.007			YWHAG, 0.003							PKIA, 0.004
AHNAK, 0.059	ULK4, 0.050	GPR162, 0.010	MAP3K5, 0.026	AHNAK2, 0.009			PRPH2, 0.013						CBX6, 0.008			ITIH5, 0.003			PERP, 0.007		C9orf152, 0.008		CORO2B, 0.011					PROM2, 0.047					LRFN1, 0.007										GBP3, 0.004
XPNPEP1, 0.059	ALLC, 0.050	SAA1, 0.010	NIPAL2, 0.025	MAK16, 0.008			ATP10A, 0.013						TIMP3, 0.008			PLVAP, 0.003			DCXR, 0.007		IL15, 0.008		BST1, 0.011					KANSL2, 0.047					SPR, 0.007										IGDCC3, 0.004
KDM2A, 0.059	KIAA1324, 0.050	TRPM4, 0.010	IFI27L1, 0.025	LOXL2, 0.008			DPT, 0.013						ELN, 0.007			MYH9, 0.003			MFAP5, 0.007		ALOX12P2, 0.008		SDC2, 0.011					PCSK1N, 0.046					SDK2, 0.007										COMTD1, 0.004
BTC, 0.058	NPNT, 0.050	IRX3, 0.010	SERINC5, 0.025	NUAK1, 0.008			PALLD, 0.013						TIMP2, 0.007			LBH, 0.003			CLCF1, 0.007		ARHGEF25, 0.008		EMP1, 0.011					HID1, 0.046					ALG8, 0.007										BEX1, 0.004
PTPN12, 0.058	PGM5, 0.049	NSG1, 0.010	TAF1, 0.025	SPOCD1, 0.008			SERPINE1, 0.012						PRELP, 0.007			WDR75, 0.003			TMEM246, 0.007		LDHD, 0.008		HSD11B2, 0.011					NEFH, 0.046					ITM2C, 0.007										LRP3, 0.004
RPL35, 0.058	WDR86, 0.049	EFHC1, 0.010	ARHGEF10L, 0.025	P3H3, 0.008			MARCO, 0.012						CNTN4, 0.007			GFRA1, 0.003			CEP164, 0.007		GLI2, 0.008		C16orf74, 0.011					WNK3, 0.045					DCTN2, 0.007										WASF1, 0.004
ELMSAN1, 0.058	ABCB5, 0.049	GPRC5A, 0.010	DAD1, 0.025	PHLDB1, 0.008			COLEC12, 0.012						COMP, 0.007			IFITM2, 0.003			KLHL14, 0.007		GPC1, 0.008		RAB38, 0.011					HRH1, 0.045					KCNG1, 0.007										IFI30, 0.004
DPM3, 0.058	SLC43A3, 0.048	CROT, 0.010	TTC17, 0.025	LOXL1, 0.007			COBLL1, 0.012						IGF1, 0.007			LOXL2, 0.003			DNM1, 0.007		SYT13, 0.008		SOD2, 0.010					C12orf75, 0.045					KLHL35, 0.007										CRMP1, 0.004
RAPGEF6, 0.058	FAM155B, 0.048	DUOX1, 0.010	ASNA1, 0.025	COL6A3, 0.007			COL12A1, 0.012						WWC2, 0.007			TINAGL1, 0.003			APOL2, 0.007		CRISPLD1, 0.008		SLC7A8, 0.010					PLBD1, 0.045					CPAMD8, 0.007										NKAIN4, 0.004
TMEM70, 0.058	GSTM3, 0.048	ZKSCAN7, 0.009	ANKRD52, 0.025	MDFI, 0.007			TPSB2, 0.012						PCDHGC3, 0.007						ST3GAL2, 0.007		CLDN6, 0.008		JMJD6, 0.010					ZNF718, 0.045					SERPINB5, 0.007										AHCYL2, 0.004
SNORA76C, 0.057	B3GALT4, 0.047	TMEM98, 0.009	GOLGB1, 0.025	GNG11, 0.007			TMPRSS3, 0.012						DHRS3, 0.007						PODXL, 0.007		IGFBP5, 0.008		DDX26B, 0.010					TAPBPL, 0.045					TNFRSF19, 0.007										HIF3A, 0.004
SNORD25, 0.057	ITGA7, 0.047	ETAA1, 0.009	FAM166A, 0.025	LYVE1, 0.007			COL6A6, 0.012						NQO1, 0.007						ZNF462, 0.006		PTRF, 0.007		GPSM3, 0.010					B4GALT1, 0.044					NEURL4, 0.007										EPHX4, 0.004
GOLIM4, 0.056	BBS12, 0.047	EMID1, 0.009	MAST2, 0.024	C11orf96, 0.007			GFOD1, 0.012						PRKD1, 0.007						CILP2, 0.006		TRIM13, 0.007		TREM2, 0.010					NDRG2, 0.044					FABP6, 0.006										POU2F3, 0.004
BRWD3, 0.056	TCF7L1, 0.047	SOX18, 0.009	PLEKHA6, 0.024	MAFB, 0.007			CXCL14, 0.012						BTG3, 0.007						THY1, 0.006		ABLIM1, 0.007		SLC40A1, 0.010					MRAP2, 0.044					MST1R, 0.006										CNTFR, 0.004
PUM1, 0.056	SNORD116-4, 0.046	CEBPD, 0.009	ITPR2, 0.024	CCL14, 0.007			MDFI, 0.012						MFAP2, 0.007						MYH14, 0.006		KRT16, 0.007		ZNF415, 0.010					SLC29A4, 0.044					DLL3, 0.006										CSDC2, 0.004
DCBLD2, 0.055	SRGAP2, 0.046	TAF2, 0.009	SNRNP200, 0.024	OLFML1, 0.007			LZTS1, 0.012						CNN1, 0.007						WNT11, 0.006		CA12, 0.007		HDGFRP3, 0.010					IQGAP2, 0.044					BBOX1, 0.006										MYO10, 0.004
RASA2, 0.055	SHANK1, 0.046	MT1A, 0.009	HIST2H2AC, 0.023	CXCL12, 0.007			GADD45B, 0.012						SPARCL1, 0.007						MIEN1, 0.006		NUDT8, 0.007		CXCL17, 0.010					NTF3, 0.043					ADRA2C, 0.006										FZD10, 0.004
ST6GAL1, 0.055	SNORD86, 0.046	KIF17, 0.009	ATP5I, 0.023	COL4A1, 0.007			PRKCDBP, 0.011						DUSP1, 0.007						FBXL7, 0.006		NF1, 0.007		FUOM, 0.010					H2AFY2, 0.043					PKP3, 0.006										RNASE1, 0.004
SOS1, 0.055	FOXA2, 0.046	MYCBPAP, 0.009	PPARGC1B, 0.023	HHIP, 0.007			DGKH, 0.011						DPYSL2, 0.007						CAMK2N1, 0.006		MDFI, 0.007		MET, 0.010					ZBED9, 0.043					NPR2, 0.006										SOSTDC1, 0.004
ANKRD6, 0.054	IRF1, 0.045	SH3BGRL2, 0.009	PARP4, 0.023	GYPC, 0.007			LOXL4, 0.011						OMD, 0.007						RIMS4, 0.006		WISP3, 0.007		RNF182, 0.010					UCP2, 0.043					CADM4, 0.006										MT1X, 0.004
RB1CC1, 0.054	PWARSN, 0.045	ZBED9, 0.009	MYO18A, 0.023	EBF2, 0.007			NEXN, 0.011						GRID1, 0.007						ITGB8, 0.006		HLA-G, 0.007		ST6GALNAC5, 0.010					TTLL12, 0.042					FYN, 0.006										ABCC5, 0.004
RNU11, 0.053	ZKSCAN2, 0.045	LKAAEAR1, 0.009	PAPD7, 0.022	SVEP1, 0.007			HS3ST3A1, 0.011						CHST15, 0.006						C12orf57, 0.006		LAMP5, 0.007		CAPN13, 0.010					ZNF491, 0.042					ANXA1, 0.006										PTPRS, 0.004
DPYSL3, 0.053	TBX2, 0.044	LOC728392, 0.009	ZBTB12, 0.022	ISM1, 0.007			LPPR4, 0.011						C1QTNF3, 0.006						NME3, 0.006		SPRY1, 0.007		NETO2, 0.010					ANKRD7, 0.042					FOXQ1, 0.006										ARHGEF40, 0.004
FBXO21, 0.053	MICB, 0.044	ZNF711, 0.009	FLNB, 0.022	LAMA4, 0.007			FAM107A, 0.011						RTN4RL2, 0.006						CTXN1, 0.006		TMEM132A, 0.007		FUT3, 0.010					CLU, 0.042					LAMA1, 0.006										POLR2J2, 0.003
GORASP1, 0.053	SNAP25, 0.044	WBP2NL, 0.009	VWF, 0.022	BMP1, 0.007			CTHRC1, 0.011						FLRT3, 0.006						GPR173, 0.006		AJUBA, 0.006		PABPN1, 0.010					LRP10, 0.042					SCD5, 0.006										DCAF12L1, 0.003
EXOC1, 0.052	NUP160, 0.044	RNFT2, 0.008	NISCH, 0.022	ABCB4, 0.007			GJA1, 0.011						ADAM33, 0.006						GLIS2, 0.006		EFNB3, 0.006		ACO1, 0.010					C1R, 0.041					MAST1, 0.006										NRARP, 0.003
MED19, 0.052	GLIS3, 0.044	FAM110C, 0.008	KIAA0195, 0.022	ADCY9, 0.006			CNKSR1, 0.011						MYH13, 0.006						CELSR2, 0.006		SLC9A3R1, 0.006		IL17RD, 0.010					IL1RN, 0.041					NRCAM, 0.006										ZFPM2, 0.003
ADGRE5, 0.052	TACSTD2, 0.043	SLC5A3, 0.008	GSN, 0.022	HLX, 0.006			MXRA5, 0.011						ABCA6, 0.006						KALRN, 0.006		MAPK13, 0.006		RGS10, 0.010					KCNN4, 0.041					DACH1, 0.006										PCDHB11, 0.003
DGCR6, 0.052	PODXL2, 0.043	GLIS3, 0.008	INSR, 0.022	ABCG4, 0.006			MICAL2, 0.010						PDGFRA, 0.006						EIF4EBP1, 0.006		SYT11, 0.006		FAM20A, 0.009					VAX2, 0.041					TBC1D2, 0.006										CYTL1, 0.003
IL6R, 0.051	GSPT2, 0.043	HPN, 0.008	TMEM126A, 0.022	MMP19, 0.006			LXN, 0.010						SH3BP4, 0.006						DHRS3, 0.006		ZBED6CL, 0.006		CD109, 0.009					TUBA4A, 0.041					ST6GALNAC3, 0.006										EFS, 0.003
ARID1A, 0.051	LONRF2, 0.043	LRRC49, 0.008	SIPA1L1, 0.022	ZNF521, 0.006			EGFL7, 0.010						F13A1, 0.006						VAV2, 0.006		HSPG2, 0.006		MAMLD1, 0.009					SALL1, 0.041					TMEM178A, 0.006										CEMIP, 0.003
BRAF, 0.051	SOX5, 0.043	RGAG4, 0.008	UBE4A, 0.022	GGT5, 0.006			PMEPA1, 0.010						COL26A1, 0.006						SH3BP4, 0.006		SCARF2, 0.006		ACAD10, 0.009					AWAT1, 0.041					TUBB2B, 0.006										KIF3C, 0.003
ROMO1, 0.051	CDKN2B, 0.043	CENPJ, 0.008	HIVEP3, 0.022	FOXQ1, 0.006			SULF1, 0.010						NAV3, 0.006						CLIP3, 0.006		PLEKHS1, 0.006		INHA, 0.009					CCDC88A, 0.041					GSS, 0.006										MEX3A, 0.003
SETD5, 0.051	SLC7A2, 0.042	RBBP6, 0.008	PLXNB1, 0.021	TIMP3, 0.006			TNN, 0.010						EDNRA, 0.006						DYRK1B, 0.006		GSPT2, 0.006		ZNF267, 0.009					FADS2, 0.040					RBPMS2, 0.006										NDRG4, 0.003
KMT2C, 0.050	ADAM33, 0.042	SULT1C4, 0.008	NENF, 0.021	GFPT2, 0.006			SLITRK4, 0.010						CDH22, 0.006						BTRC, 0.006		SOX6, 0.006		ANKZF1, 0.009					LY6E, 0.040					THEM6, 0.006										PDCD11, 0.003
GCHFR, 0.050	ABHD6, 0.042	SETDB1, 0.008	ZKSCAN1, 0.021	COL10A1, 0.006			PHLDA1, 0.010						MRGPRF, 0.006						C9orf152, 0.006		PSMB10, 0.006		ARHGEF25, 0.009					GPR160, 0.040					COL26A1, 0.006										STON2, 0.003
ZNF429, 0.049	HDGFRP3, 0.042	DCLK2, 0.008	TMOD2, 0.021	IL16, 0.006			RASD1, 0.010						TNNC1, 0.006						SCN8A, 0.006		GGT1, 0.006		POLI, 0.009					AKR1C3, 0.040					DTNA, 0.006										RTP4, 0.003
SON, 0.049	TCF7, 0.042	WASF1, 0.008	KIAA0100, 0.021	FHOD1, 0.005			FSTL1, 0.010						BACH2, 0.006						ZFP92, 0.006		MEX3A, 0.006		WBP2NL, 0.009					ST6GALNAC2, 0.040					SMO, 0.006										MLXIP, 0.003
PIK3R4, 0.049	GJC2, 0.041	ASNSD1, 0.008	ALKBH7, 0.021	NLRP12, 0.005			RBP4, 0.010						SEC23A, 0.006						TSEN54, 0.006		DOCK6, 0.006		CNN2, 0.009					MEX3A, 0.040					ANKHD1-EIF4EBP3, 0.006										CRB2, 0.003
SPEN, 0.049	PITPNC1, 0.041	FBXO32, 0.008	SNORA76C, 0.021	BASP1, 0.005			DAPL1, 0.010						DAAM2, 0.006						CYP2J2, 0.006		ZNF219, 0.006		KLHDC8A, 0.009					KCNH3, 0.040					BHLHE41, 0.006										KRTCAP3, 0.003
DCDC2, 0.048	NRGN, 0.040	TPBG, 0.008	PTPRK, 0.021	UPK1B, 0.005			NDN, 0.009						BASP1, 0.006						APOD, 0.005		KCNC3, 0.006		USP18, 0.009					FBN2, 0.039					TNFAIP2, 0.006										ATP2B4, 0.003
HEATR5B, 0.048	SLC44A5, 0.040	VTCN1, 0.008	ARMCX3, 0.021	RAPH1, 0.005			THBS1, 0.009						TCF7L1, 0.006						EPPK1, 0.005		KIF3C, 0.006		TSHZ2, 0.009					SUCO, 0.039					ZBTB7C, 0.006										NDUFA4L2, 0.003
DROSHA, 0.048	GPR162, 0.040	ABHD6, 0.007	RPL27, 0.021	PLXND1, 0.005			COL5A3, 0.009						HOXA5, 0.006						TRIO, 0.005		RCOR2, 0.005		MCOLN2, 0.009					LRFN1, 0.039					IGDCC3, 0.006										S1PR3, 0.003
ZNF181, 0.048	EFHC1, 0.040	ANK2, 0.007	NF1, 0.021	SLC16A2, 0.005			PKNOX2, 0.009						PTPRG, 0.006						RHOV, 0.005		ACE2, 0.005		CMBL, 0.009					DTX4, 0.039					KIAA1671, 0.006										FZD2, 0.003
LARP7, 0.048	ISYNA1, 0.040	RAMP1, 0.007	CENPW, 0.020	TMEM130, 0.005			BMP4, 0.009						SCEL, 0.006						AJAP1, 0.005		TRO, 0.005		FHOD1, 0.009					SIAE, 0.039					GAS6, 0.006										FBP1, 0.003
TP53BP1, 0.048	TRO, 0.039	ACSL1, 0.007	CAMTA1, 0.020	ACTG2, 0.005			POU2F2, 0.009						ZNF219, 0.006						TMEM45B, 0.005		LTBP4, 0.005		SPEF2, 0.009					ESR1, 0.039					DRD4, 0.006										TENM4, 0.003
FAM73A, 0.047	ROR1, 0.039	IL4I1, 0.007	RASAL2, 0.020	STC2, 0.005			ZNF365, 0.009						ZFHX4, 0.006						SFN, 0.005		BIK, 0.005		C1orf162, 0.009					ZNF423, 0.039					SBK1, 0.006										TYRO3, 0.003
LAMB3, 0.047	CBX2, 0.039	RUNX1, 0.007	TTYH3, 0.020	OLFML3, 0.005			OSR2, 0.009						LOC113230, 0.006						SLC38A1, 0.005		ZNF423, 0.005		VEGFA, 0.009					MYO5B, 0.039					LOC728392, 0.005										ZNF549, 0.003
C2CD3, 0.047	WTIP, 0.038	FBXO2, 0.007	AMOTL2, 0.019	NDN, 0.005			TREM1, 0.009						MRC2, 0.006						FRMPD1, 0.005		PNOC, 0.005		LTC4S, 0.009					GPC3, 0.039					RNFT2, 0.005										DCXR, 0.003
JUP, 0.047	CHODL, 0.038	CBX2, 0.007	CHCHD10, 0.019	PMP22, 0.005			ABCA6, 0.009						FAM84A, 0.006						DNAJB5, 0.005		ADAM33, 0.005		S1PR3, 0.009					METTL7B, 0.039					IGFBP2, 0.005										RASL11A, 0.003
ZNF486, 0.047	LRRC4C, 0.038	SOX6, 0.007	TNS3, 0.019	COL8A1, 0.005			NTNG1, 0.009						SELENBP1, 0.006						TSC22D3, 0.005		CDKN1C, 0.005		CCDC153, 0.009					TRIB3, 0.038					HOXB7, 0.005										IRF1, 0.003
FAM193A, 0.047	PALD1, 0.038	EVI5, 0.007	NMB, 0.019	HTRA3, 0.005			TMEM45B, 0.009						PKIA, 0.006						ARHGAP5, 0.005		PCDHB11, 0.005		AQP9, 0.009					RAP1GAP2, 0.038					TUBB4A, 0.005										LRRN2, 0.003
MACF1, 0.047	MB21D2, 0.038	DHRS3, 0.007	SNHG6, 0.019	TWIST2, 0.005			MYH2, 0.009						CSMD2, 0.005						PXN, 0.005		TCTEX1D2, 0.005		TRIB1, 0.008					WT1-AS, 0.038					ZNF345, 0.005										IL17RD, 0.003
DPY19L4, 0.047	PCDHB6, 0.037	LDLR, 0.007	PTBP3, 0.019	TBC1D8B, 0.005			PDLIM3, 0.008						KLF2, 0.005						GOLIM4, 0.005		P3H3, 0.005		THNSL2, 0.008					ITGA3, 0.038					YWHAE, 0.005										ASXL3, 0.003
SLC38A1, 0.047	DLGAP3, 0.037	ZNF219, 0.007	NDUFA3, 0.018	SLIT3, 0.005			DSEL, 0.008						C1QL1, 0.005						NFIX, 0.005		FBXO2, 0.005		CHN1, 0.008					PRKCI, 0.038					ILKAP, 0.005										MUC1, 0.003
STON1, 0.046	RNASE4, 0.037	HHAT, 0.007	CCDC167, 0.018	DGKH, 0.005			PDZRN3, 0.008						COL9A3, 0.005						FOXS1, 0.005		PCBP4, 0.005		OBSL1, 0.008					GEN1, 0.037					PLXNA4, 0.005										RGAG4, 0.003
NCKAP1, 0.046	PCDH7, 0.037	TFPI2, 0.007	ANK3, 0.018	CDH13, 0.005			MEGF10, 0.008						CXCL14, 0.005						MB21D2, 0.005		ERBB2IP, 0.005		STK32C, 0.008					COL9A2, 0.037					MEX3A, 0.005										LAMP5, 0.003
ETAA1, 0.046	TTYH1, 0.037	LIAS, 0.007	ADAMTS15, 0.018	MAP3K7CL, 0.005			PIM1, 0.008						GALNT15, 0.005						C6orf223, 0.005		VAX2, 0.005		MKX, 0.008					EVA1B, 0.037					NPR1, 0.005										TRPV4, 0.003
TMPRSS3, 0.045	CYP11A1, 0.036	LOC100133985, 0.007	SRGAP2, 0.018	FSTL3, 0.005			ST8SIA1, 0.008						ZNF703, 0.005						SKAP1, 0.005		NTN4, 0.005		NSUN5P2, 0.008					PLCB1, 0.037					MLPH, 0.005										BST1, 0.003
PPFIA1, 0.045	EPHX4, 0.036	FILIP1, 0.006	C4orf48, 0.018	DERL3, 0.005			ACP6, 0.008						HTRA3, 0.005						MT1DP, 0.005		GNAS, 0.005		SAPCD1, 0.008					ADAP1, 0.037					PNMAL1, 0.005										ADGRB2, 0.003
TNS1, 0.045	PCP4, 0.036	OBSCN, 0.006	CUL7, 0.018	ADAMTS12, 0.005			ITGBL1, 0.008						CYP7B1, 0.005						USP54, 0.005		RARRES3, 0.005		LY86, 0.008					OTX1, 0.036					AATF, 0.005										SCN8A, 0.003
LRIG1, 0.045	SNCG, 0.036	MSI1, 0.006	LEMD3, 0.018	ZNF185, 0.004			PPAPDC1A, 0.008						F3, 0.005						CHD8, 0.005		SLIT2, 0.005		CCDC146, 0.008					ZCCHC12, 0.036					SCGB1B2P, 0.005										IQGAP2, 0.003
WDR75, 0.044	PPAP2B, 0.036	MDM1, 0.006	LATS1, 0.018	WDFY3, 0.004			ZCCHC24, 0.008						LRRN1, 0.005						SERINC2, 0.005		SAT1, 0.005		MYL9, 0.008					GADD45B, 0.036					SALL2, 0.005										PAM, 0.003
VPS13D, 0.044	RNF25, 0.036	SNPH, 0.006	TRIO, 0.018	ANOS1, 0.004			SEMA3C, 0.008						CYP4B1, 0.005						C2CD4B, 0.005		ACY3, 0.005		IL20RA, 0.008					B4GALNT3, 0.036					INA, 0.005										ZFHX3, 0.003
TRAPPC8, 0.043	TMEM35, 0.036	RUNX3, 0.006	SLC35F6, 0.018	L1CAM, 0.004			MSX2, 0.008						TRIM16, 0.005						TTLL4, 0.005		GJC2, 0.005		ZNF429, 0.008					MMP7, 0.036					RHOB, 0.005										S100A16, 0.003
PRKCQ, 0.043	RMST, 0.036	FAM20A, 0.006	DTX4, 0.017	COLEC12, 0.004			SPDEF, 0.008						TCEAL2, 0.005						PIK3C2A, 0.005		ADAMTS9, 0.005		YJEFN3, 0.008					SBK1, 0.036					RAMP2, 0.005										PCDHB10, 0.003
ZNF185, 0.043	C1orf115, 0.035	MORN1, 0.006	H2AFJ, 0.017	NT5E, 0.004			FGD6, 0.008						RNASE4, 0.005						LCN12, 0.005		EFNB2, 0.005		PLBD1, 0.008					METTL24, 0.036					CPT1C, 0.005										MT1F, 0.003
SETD2, 0.043	C10orf11, 0.035	SLC44A5, 0.006	DDR2, 0.017	IRAK3, 0.004			HPDL, 0.008						GLT8D2, 0.005						DLGAP4, 0.005		TMEM98, 0.005		CCDC148, 0.008					TECTA, 0.036					FBXO32, 0.005										WNT5A, 0.003
NDUFA3, 0.043	CYTL1, 0.035	MYB, 0.006	UBE2C, 0.017	SPOCK1, 0.004			KLF6, 0.008						RGS4, 0.005						ESPN, 0.005		ATP10B, 0.005		SEC16B, 0.008					NEURL4, 0.036					MYOM3, 0.005										MLLT4, 0.003
RFC1, 0.043	KRTDAP, 0.035	EPS15L1, 0.006	TP53I11, 0.017	AMIGO2, 0.004			TUBB2A, 0.008						CRMP1, 0.005						MAPK13, 0.005		STEAP1, 0.005		OPTN, 0.008					TNFSF10, 0.036					SEMA4F, 0.005										LRRN1, 0.003
CNOT1, 0.042	SAT1, 0.035	REEP2, 0.006	RAPH1, 0.017	NEXN, 0.004			MARVELD1, 0.008						SLC2A1, 0.005						GSPT2, 0.004		SFN, 0.005		STMN3, 0.008					MYH14, 0.035					IL18, 0.005										LRP4, 0.003
SCYL2, 0.042	LCLAT1, 0.034	IL1RL2, 0.006	TSHZ2, 0.017	GRHL3, 0.004			ADRA2A, 0.008						FKBP9, 0.005						AFAP1L1, 0.004		ATP8B2, 0.005		DNAJA4, 0.008					ZNF527, 0.035					RASGEF1A, 0.005										CDH23, 0.003
MYO9B, 0.042	TCEAL2, 0.034	PPP1R9A, 0.006	TBC1D4, 0.017	ADAMTS16, 0.004			WNT7B, 0.008						CAMTA1, 0.005						NR1H3, 0.004		WTIP, 0.005		MAN1A1, 0.008					EFS, 0.035					NFE2, 0.005										MGEA5, 0.003
PRKDC, 0.041	CCDC8, 0.034	FMOD, 0.006	INADL, 0.017	SLC12A8, 0.004			EPDR1, 0.007						TBX3, 0.005						AFAP1L2, 0.004		NR2F1, 0.004		PLLP, 0.008					HACE1, 0.035					ATP6V1C2, 0.005										MYO15B, 0.003
S100A13, 0.041	PYCARD, 0.034	NPAS2, 0.006	PTPRF, 0.017	MEDAG, 0.004			SPHK1, 0.007						SLC22A17, 0.005						HMCN1, 0.004		ACSS3, 0.004		TMEM173, 0.008					PRSS3P2, 0.035					SPINT2, 0.005
PIK3CA, 0.041	TIMP1, 0.033	LOC654342, 0.006	MED13L, 0.016	DPYSL2, 0.004			COPZ2, 0.007						MIR100HG, 0.005						ZNF91, 0.004		NRDE2, 0.004		MAPK13, 0.008					FXYD3, 0.034					EBF4, 0.005
LTN1, 0.041	BARX2, 0.033	KRT16, 0.006	ZMIZ2, 0.016	GPRC5A, 0.004			CILP2, 0.007						TRPC1, 0.005						PTPRS, 0.004		IGF2BP2, 0.004		CEP55, 0.008					RHOF, 0.034					DOK7, 0.005
SMIM1, 0.041	CORO2B, 0.033	CENPV, 0.006	LYST, 0.016	KCNA3, 0.004			COL15A1, 0.007						ISM1, 0.004						FAM20C, 0.004		VEZT, 0.004		C20orf96, 0.008					ADRA2C, 0.034					ALOX12P2, 0.005
ABCC4, 0.041	SULT1C4, 0.032	CTF1, 0.006	ASAP1, 0.016	C6orf15, 0.004			FAT1, 0.007						MPPED2, 0.004						ZNF70, 0.004		PLSCR1, 0.004		YBEY, 0.008					PLA2G4A, 0.034					BCL3, 0.005
WNK1, 0.041	TMEM246, 0.032	C6orf48, 0.006	MEGF8, 0.016	LPPR4, 0.004			BDH1, 0.007						CCND2, 0.004						DTX4, 0.004		TFPI2, 0.004		EMILIN2, 0.008					CCDC152, 0.034					SLCO3A1, 0.005
PEAK1, 0.041	TFAP2A, 0.032	GAL3ST3, 0.006	NDUFB9, 0.016	CNN1, 0.004			ARHGEF15, 0.007						ZEB1, 0.004						PRSS23, 0.004		NLGN2, 0.004		TFPI2, 0.008					C1QL1, 0.034					LOC654342, 0.005
CUL9, 0.040	ESYT1, 0.032	SEMA4F, 0.006	ADRBK2, 0.016	MMP14, 0.004			PTGIS, 0.007						TSHZ2, 0.004						L3MBTL3, 0.004		COMTD1, 0.004		DFNB31, 0.008					HOXA7, 0.034					BEX1, 0.005
HIPK2, 0.040	TBC1D4, 0.032	CYP11A1, 0.006	ELMSAN1, 0.016	CSDC2, 0.004			MSC, 0.007						ZNF488, 0.004						GPC3, 0.004		NINJ2, 0.004		LGR4, 0.008					FBP1, 0.034					LGALS7B, 0.005
KLK9, 0.040	NES, 0.032	CPNE2, 0.006	ZKSCAN8, 0.016	SEMA3D, 0.004			PLS3, 0.007						CTNNB1, 0.004						GLIPR2, 0.004		FYN, 0.004		NNMT, 0.008					PFKP, 0.034					TRIM47, 0.005
EYA3, 0.040	STMN3, 0.032	SKAP2, 0.006	NPTXR, 0.015	ISLR, 0.004			FZD8, 0.007						PMP22, 0.004						IL1RAP, 0.004		PSD, 0.004		FGD6, 0.008					GNAS, 0.034					M1AP, 0.005
HIVEP2, 0.040	SERPINB1, 0.031	CNGA3, 0.006	DOCK7, 0.015	KRT6A, 0.004			TAGLN, 0.007						ZNF423, 0.004						FBXO17, 0.004		PSCA, 0.004		FOSL2, 0.008					ENPP4, 0.033					DEFB1, 0.005
SSR4, 0.040	RILP, 0.031	TOX, 0.006	PLXNA3, 0.015	TWIST1, 0.004			FAAH2, 0.007						PCDHGB5, 0.004						S100A8, 0.004		DOC2A, 0.004		CLDN1, 0.008					SMIM24, 0.033					EFNA3, 0.005
USP36, 0.040	UPP1, 0.031	IFT140, 0.005	PSD4, 0.015	PDE2A, 0.004			MGP, 0.007						COL12A1, 0.004						PSMB10, 0.004		ZFP64, 0.004		ALPL, 0.008					CDIPT-AS1, 0.033					TUBB2A, 0.005
USP24, 0.040	TNFSF10, 0.031	C3, 0.005	XPC, 0.015	BMP4, 0.004			TGFB1I1, 0.007						LOC728392, 0.004						ZBTB4, 0.004		DOC2B, 0.004		GOLGA8B, 0.008					ALDH1A1, 0.033					PAPLN, 0.005
HTATSF1, 0.040	APLF, 0.031	FAM201A, 0.005	MED19, 0.015	GPR153, 0.003			NGFR, 0.007						CSRNP3, 0.004						CIZ1, 0.004		MIR205HG, 0.004		SRD5A3, 0.008					IFI16, 0.033					SNAP25, 0.005
VPS13B, 0.040	MARCKSL1, 0.031	ACP6, 0.005	LRRC8C, 0.015	HOPX, 0.003			TCTEX1D2, 0.007						DUSP8, 0.004						DPYSL2, 0.004		SBK1, 0.004		PDE4DIP, 0.007					S100A11, 0.033					SCARA3, 0.004
SRRM1, 0.039	FBL, 0.031	IL32, 0.005	AMPD2, 0.015	MDFIC, 0.003			COL8A2, 0.007						S1PR1, 0.004						EGFL6, 0.004		ST6GAL2, 0.004		CD40, 0.007					RBP7, 0.033					LRRN1, 0.004
HUWE1, 0.039	COL14A1, 0.031	ARHGEF40, 0.005	KDM3B, 0.015	SVIL, 0.003			TMEM158, 0.007						SRPX, 0.004						ACADVL, 0.004		DDIT4, 0.004		FOXA2, 0.007					RIPK3, 0.033					CDR2L, 0.004
SCFD2, 0.039	NHS, 0.031	RTTN, 0.005	ZBED4, 0.015	PTGFR, 0.003			DDR2, 0.007						GJC2, 0.004						TNFRSF18, 0.004		ITGB6, 0.004		RANBP3, 0.007					IGF2BP2, 0.032					DOK5, 0.004
SUPT6H, 0.039	BCL3, 0.031	DACT2, 0.005	FCGBP, 0.015	TGFB3, 0.003			GREM1, 0.007						CCND1, 0.004						PPP6R1, 0.004		LDLRAD1, 0.004		ODF3B, 0.007					STEAP2, 0.032					P2RY6, 0.004
CCAR1, 0.039	PDZK1IP1, 0.030	SF3B4, 0.005	ABO, 0.015	KLF2, 0.003			MMP1, 0.007						C1QTNF1, 0.004						LIMK2, 0.004		EFS, 0.004		SNORA70, 0.007					CST1, 0.032					EVA1A, 0.004
SLC5A3, 0.038	XBP1, 0.030	ACSL5, 0.005	RASSF5, 0.015	LAMC2, 0.003			GXYLT2, 0.006						APOD, 0.004						ABCA1, 0.004		RGAG4, 0.004		TSPAN13, 0.007					THEM6, 0.032					BMP7, 0.004
ZNF14, 0.038	NEDD9, 0.030	GSPT2, 0.005	MIF, 0.015	CNTN4, 0.003			TNFAIP6, 0.006						PSMB8, 0.004						KCNQ1, 0.004		EMX2OS, 0.004		TRIB2, 0.007					KLF15, 0.032					TTLL12, 0.004
TRIP11, 0.038	THSD7B, 0.030	SCG5, 0.005	ATP5G1, 0.015	TCF21, 0.003			ISM1, 0.006						CYTL1, 0.004						HEY2, 0.004		SEMA6C, 0.004		EPSTI1, 0.007					ANKEF1, 0.032					TSPAN18, 0.004
TUBGCP4, 0.038	SHC2, 0.029	SOX5, 0.005	NRP2, 0.015	WNT7B, 0.003			TSHZ3, 0.006						OLFML2A, 0.004						GLDC, 0.004		ANKRD2, 0.004		GOLGA8A, 0.007					CASKIN1, 0.032					PNMA3, 0.004
POLR2B, 0.038	NDRG4, 0.029	NAT8L, 0.005	ZC3H7B, 0.014	C1QTNF3, 0.003			LBP, 0.006						AOC3, 0.004						RASSF8, 0.004		TSPYL5, 0.004		MARK4, 0.007					QPRT, 0.031					CITED4, 0.004
ZNF354A, 0.038	ALOX5, 0.029	PDE3A, 0.005	MTMR6, 0.014	FOXP2, 0.003			NLRP12, 0.006						CARD11, 0.004						C7, 0.004		DKK3, 0.004		PWARSN, 0.007					SMARCB1, 0.031					HAGHL, 0.004
MDK, 0.037	CDCP1, 0.029	SUCO, 0.005	RPL28, 0.014	DKK3, 0.003			MAN1A1, 0.006						NPNT, 0.004						SLIT3, 0.004		C14orf132, 0.004		RCBTB2, 0.007					LGR5, 0.031					C10orf54, 0.004
DDB1, 0.037	ZNF208, 0.029	SERINC2, 0.005	NDUFA7, 0.014	C1QTNF6, 0.003			IL7R, 0.006						PTPRD, 0.004						VCL, 0.004		FMOD, 0.004		CBR3, 0.007					DNTTIP1, 0.031					SH3BGRL2, 0.004
TTC37, 0.037	HLA-DQB1, 0.029	ACADSB, 0.005	CUL9, 0.014	AOX1, 0.003			GALNT3, 0.006						OLFML1, 0.004						AQP5, 0.004		MGST1, 0.004		CD52, 0.007					IRS2, 0.031					LAMC3, 0.004
DDX3X, 0.037	MST1, 0.029	POGZ, 0.005	RAPGEF6, 0.014	ITGB3, 0.003			IGFBP4, 0.006						MRPS22, 0.004						TMEM121, 0.004		DNAJC15, 0.004		MFN1, 0.007					FAM171A2, 0.031					SF3B4, 0.004
RBL2, 0.037	CACNA1D, 0.029	RFX3, 0.005	UBL5, 0.014	SNAI1, 0.003			MYB, 0.006						GRIA3, 0.004						MAMLD1, 0.004		TCEA3, 0.004		SNURF, 0.007					CD40, 0.031					FOXP4, 0.004
PHF8, 0.037	IFT122, 0.029	DCTN2, 0.005	RPS20, 0.014	PAPPA, 0.003			PCOLCE, 0.006						DAPL1, 0.004						OBSL1, 0.004		INS-IGF2, 0.004		HOPX, 0.007					MED12L, 0.030					MAP1LC3A, 0.004
CDAN1, 0.037	ANK2, 0.029	TRPC1, 0.005	HERC1, 0.014	FGD6, 0.003			SYNE4, 0.006						FZD2, 0.004						PXDNL, 0.004		IGF2, 0.003		ZNF425, 0.007					ANKS6, 0.030					SULT1C4, 0.004
ASRGL1, 0.037	DBNDD1, 0.029	SEPT5, 0.005	NUMA1, 0.014	SLC26A2, 0.003			CLU, 0.006						PCDHGB4, 0.004						SRPX, 0.004		CTTNBP2, 0.003		ATXN7L2, 0.007					SRRM4, 0.030					SOX11, 0.004
LZTS3, 0.036	PVRL1, 0.028	PODNL1, 0.005	ADD3, 0.014	SALL4, 0.003			ZNF469, 0.006						PCDHGA10, 0.004						H2AFJ, 0.004		LRRC6, 0.003		AADAC, 0.007					SIX1, 0.030					CEP97, 0.004
LIF, 0.036	EPOR, 0.028	MLXIPL, 0.005	ZNF236, 0.014	PEAK1, 0.003			ALG1L, 0.006						ASS1, 0.004						C6orf52, 0.004		PTH2R, 0.003		ISLR, 0.007					LOC728392, 0.030					C3, 0.004
FAM167B, 0.036	UBC, 0.028	MAP7D2, 0.005	AIM1, 0.014	CLIP2, 0.003			CSDC2, 0.006						DACT2, 0.004						MTHFD1, 0.004		KCNQ1, 0.003		SNRPN, 0.007					SCUBE3, 0.030					EFNB3, 0.004
BRPF1, 0.036	SNRPN, 0.028	LRRC41, 0.005	NUP160, 0.014	B4GALT1, 0.003			FLNC, 0.006						HAS2, 0.003						IGF1, 0.003		PPP1R1B, 0.003		ENO2, 0.007					BOD1, 0.029					SP4, 0.004
PLEC, 0.036	DUSP10, 0.028	PKIA, 0.005	NFATC2IP, 0.014	ITGBL1, 0.003			SLC39A8, 0.006						CYYR1, 0.003						MMP19, 0.003		SERINC2, 0.003		SLC27A6, 0.007					LGALS9, 0.029					EIF3E, 0.004
BBX, 0.036	COL2A1, 0.028	PTGES, 0.005	SLC16A2, 0.013	GLIS2, 0.003			NIM1K, 0.006						MEGF10, 0.003						PVRL1, 0.003		BACE2, 0.003		YOD1, 0.007					ITGB8, 0.029					PACSIN1, 0.004
MYOF, 0.036	FZD2, 0.028	SLC38A5, 0.005	USMG5, 0.013	CLSTN2, 0.003			KRTCAP3, 0.006						HHIP, 0.003						COMTD1, 0.003		AFAP1L2, 0.003		SDK2, 0.006					TSPO, 0.029					GDF11, 0.004
ADAMTS1, 0.036	PPIC, 0.028	SCN11A, 0.005	MYO9B, 0.013	CCND2, 0.003			FOLR2, 0.006						HTRA1, 0.003						SUPT5H, 0.003		TNFSF10, 0.003		TFAP2A, 0.006					PIANP, 0.029					GAL3ST3, 0.004
ZNF182, 0.036	FGF9, 0.028	TPP2, 0.005	KCNQ1, 0.013	CD36, 0.003			UNC5B, 0.006						THY1, 0.003						GPR27, 0.003		FBLN2, 0.003		EIF3L, 0.006					BEND5, 0.029					KAZALD1, 0.004
RPTOR, 0.035	B4GALNT3, 0.028	WT1-AS, 0.005	EPHA2, 0.013	TMEM119, 0.003			GLT8D2, 0.006						ARL15, 0.003						CNOT3, 0.003		EPPK1, 0.003		PODXL2, 0.006					MACROD2, 0.029					TCIRG1, 0.004
KIAA0232, 0.035	APOL2, 0.028	SMARCB1, 0.005	AGO1, 0.013	CALB2, 0.003			NID2, 0.006						SVEP1, 0.003						SIK1, 0.003		CLDN10, 0.003		CCDC78, 0.006					CCT3, 0.029					STEAP3, 0.004
TNFRSF21, 0.035	IL32, 0.028	ITGA7, 0.005	TNKS1BP1, 0.013	SLC16A3, 0.003			VSTM2L, 0.006						SOWAHC, 0.003						PHOX2A, 0.003		MB, 0.003		GATA6, 0.006					FBXO2, 0.029					ZBTB18, 0.004
FASTKD1, 0.035	RXRG, 0.027	PPIC, 0.005	ABR, 0.013				ALDH1A2, 0.006						COLEC12, 0.003						NUPR1, 0.003		TIMP3, 0.003		GGT5, 0.006					ZIC1, 0.029					TNFRSF10A, 0.004
GNG11, 0.034	IER3, 0.027	SLC24A3, 0.005	SLC7A5, 0.013				TPTEP1, 0.006						BCHE, 0.003						TMEM54, 0.003		TSPAN7, 0.003		TMPRSS4, 0.006					DNMT3A, 0.028					MUC1, 0.004
DENND4A, 0.034	CD109, 0.027	VWA7, 0.005	CASS4, 0.013				CYP26B1, 0.006						CAMK2N1, 0.003						INO80D, 0.003		HSPA1A, 0.003		CYP1B1, 0.006					EPHX1, 0.028					CSRNP3, 0.004
UBL5, 0.034	FXYD7, 0.027	RPRM, 0.005	EPC1, 0.012				WISP3, 0.006						MARK4, 0.003						HOXC4, 0.003		CPZ, 0.003		FAM83A, 0.006					UBB, 0.028					PNP, 0.004
C2orf82, 0.034	LRP4, 0.027	PCNXL4, 0.005	PRSS1, 0.012				TSPAN18, 0.006						IL18R1, 0.003						MT1A, 0.003		CLINT1, 0.003		PORCN, 0.006					TMEM88, 0.028					GPX3, 0.004
GART, 0.034	RTP4, 0.027	IPW, 0.005	SERTAD4-AS1, 0.012				OSR1, 0.005						KCNC3, 0.003						USP11, 0.003		PSME1, 0.003		DUSP19, 0.006					EPHA7, 0.028					MYC, 0.004
PTRHD1, 0.034	CLSTN3, 0.027	SLC36A4, 0.005	PLSCR4, 0.012				KLF4, 0.005						CLIP2, 0.003						S100A7, 0.003		GABRE, 0.003		HCLS1, 0.006					LCN10, 0.028					KCTD12, 0.004
MDN1, 0.034	ANO1, 0.027	KLHL32, 0.005	UQCRH, 0.012				TOM1, 0.005						DPT, 0.003						OBP2A, 0.003		RNF216, 0.003		LRRC6, 0.006					MTCL1, 0.028					SCARNA7, 0.004
MIA3, 0.034	SPP1, 0.027	ATP10A, 0.005	LDLR, 0.012				PXDN, 0.005						FMOD, 0.003						S100A9, 0.003		CYB5R2, 0.003		FLT3LG, 0.006					IPO9, 0.028					NR3C1, 0.004
ERCC6, 0.033	CCL2, 0.027	RGCC, 0.005	TAF4, 0.012				NRP2, 0.005						TAPBPL, 0.003						EIF4EBP3, 0.003		S100A7, 0.003		LBH, 0.006					NRP2, 0.028					XPOT, 0.004
DDX5, 0.033	CRTAC1, 0.027	TTYH1, 0.005	TNS1, 0.012				SYNE1, 0.005						SKAP1, 0.003						PCDHGB4, 0.003		KRT14, 0.003		FNDC3B, 0.006					KIF24, 0.028					SCN5A, 0.004
PSME4, 0.033	PLAUR, 0.026	MT1L, 0.004	VAV2, 0.012				ITGB3, 0.005						SSC5D, 0.003						TGM2, 0.003		OLFM2, 0.003		SERPINE2, 0.006					KCNT2, 0.028					CBX2, 0.004
ANKZF1, 0.033	METRN, 0.026	NRARP, 0.004	YIF1B, 0.012				FOSL1, 0.005						DSC3, 0.003						ABCG4, 0.003		TNFRSF18, 0.003		RASGRP3, 0.006					G2E3, 0.028					TBC1D8, 0.004
CDCA7L, 0.033	COL4A5, 0.026	SALL2, 0.004	SPTAN1, 0.011				CNN2, 0.005						LFNG, 0.003						PCDHGC3, 0.003		DAPL1, 0.003		PALMD, 0.006					PARP10, 0.028					CLCNKB, 0.004
PCNT, 0.033	KCNK3, 0.026	SFN, 0.004	TUBGCP4, 0.011				UBXN11, 0.005						VTCN1, 0.003						PLEKHG2, 0.003		MIR100HG, 0.003		F2R, 0.006					CADM1, 0.028					ZNF586, 0.004
BRD2, 0.033	JUNB, 0.025	CEP290, 0.004	IDE, 0.011				ITGA8, 0.005						BMP1, 0.003						MYBBP1A, 0.003		MACROD1, 0.003		SYNGR1, 0.006					SALL2, 0.027					COL9A2, 0.004
SNRK, 0.032	C3, 0.025	MAFF, 0.004	USP36, 0.011				SFRP2, 0.005						RCOR2, 0.003						C1orf106, 0.003		CHML, 0.003		COPG1, 0.006					RDH10, 0.027					LIG3, 0.004
THOC2, 0.032	ST3GAL3, 0.025	ATAT1, 0.004	ANKS6, 0.011				HOXC9, 0.005						HEPH, 0.003						VSTM2L, 0.003		THBS3, 0.003		ARHGEF9, 0.006					LAMC3, 0.027					PLAGL1, 0.004
SF1, 0.032	SOX4, 0.025	CAPN6, 0.004	FNIP1, 0.011				SALL4, 0.005						SLC20A1, 0.003						MARK4, 0.003		PGAM2, 0.003		HLA-DQB1, 0.006					MAST1, 0.027					DDIT4, 0.004
PELI2, 0.032	ATP8B2, 0.025	TRIM47, 0.004	SNORA68, 0.011				DDIT4L, 0.005						MYH10, 0.003						LRRTM1, 0.003		FGD5, 0.003		LRP3, 0.006					PLP2, 0.027					ADIRF, 0.004
TUBGCP2, 0.032	DENND2A, 0.025	FAM50B, 0.004	MT1L, 0.011				HSPB8, 0.005						ZKSCAN7, 0.003						PCDHGB7, 0.003		PNMA3, 0.003		KLK13, 0.006					AKR1C1, 0.027					PCDH7, 0.004
RRM2B, 0.032	ZBED2, 0.025	PLCH1, 0.004	ZBTB38, 0.011				PTPRD, 0.005						EGR2, 0.003						TNS1, 0.003		FZD10, 0.003		FAM26F, 0.006					CLDN16, 0.027					NIPAL2, 0.004
AP2B1, 0.032	CFB, 0.025	CDK6, 0.004	HIVEP2, 0.011				MMP13, 0.005						IPW, 0.003						S100A14, 0.003		PITX1, 0.003		TFCP2L1, 0.006					SSPN, 0.027					LGR5, 0.004
SNX25, 0.032	PACSIN1, 0.025	FKBP1B, 0.004	OGT, 0.011				ACKR3, 0.005						HOXD1, 0.003						PNMAL1, 0.003		NEDD9, 0.003		HSPA1A, 0.006					TSPAN13, 0.027					ADCY9, 0.004
TNS3, 0.032	SECTM1, 0.025	EPOR, 0.004	CHD8, 0.011				BNC1, 0.005						CPE, 0.003						ARL4D, 0.003		UBE2L6, 0.003		SLC6A12, 0.006					NKX6-1, 0.027					MIB1, 0.004
RBM28, 0.031	DOC2B, 0.025	SELM, 0.004	SOWAHC, 0.011				FADS2, 0.005						EHD2, 0.003						COL8A2, 0.003		CLIP3, 0.003		TMEM176B, 0.006					BLVRB, 0.027					C7orf13, 0.004
B3GNT7, 0.031	SNURF, 0.025	EVC2, 0.004	DPYSL2, 0.011				SLC29A4, 0.005						WNT2, 0.003						HUNK, 0.003		PTN, 0.003		RBPMS, 0.006					WDR72, 0.027					MAP4K3, 0.004
DDIT3, 0.031	C1S, 0.024	TUBA4A, 0.004	TLN2, 0.011				FAM19A5, 0.005						RASGEF1A, 0.003						PCDHGB1, 0.003		MST1, 0.003		ADGRE5, 0.006					DYRK1B, 0.027					FIG4, 0.004
DYX1C1, 0.031	CHCHD10, 0.024	VPS16, 0.004	MGEA5, 0.011				CCDC153, 0.005						AOX1, 0.003						PRUNE2, 0.003		AP4B1, 0.003		MYO15B, 0.006					PURG, 0.027					HACE1, 0.004
SYNPO, 0.031	CXCL17, 0.024	KCNH3, 0.004	RPL35A, 0.011				NLGN4X, 0.005						LMOD1, 0.003						KIAA1217, 0.003		SV2A, 0.003		SYTL1, 0.006					MAPK15, 0.027					C2orf82, 0.004
RSRP1, 0.031	EXD2, 0.024	GLIPR1L2, 0.004	CLIC5, 0.011				LRRC4C, 0.005						HCN4, 0.003						MGEA5, 0.003		CXCL3, 0.003		ABHD6, 0.006					EVA1C, 0.027					CACNA2D2, 0.004
SPCS3, 0.031	CSPG5, 0.024	WLS, 0.004	DOCK5, 0.011				TDO2, 0.005						FADS1, 0.003						CCSER2, 0.003		IRF1, 0.003		TSPAN1, 0.006					STMN1, 0.027					SUSD2, 0.004
FUT8, 0.031	WDR5B, 0.024	GSTM1, 0.004	PTRHD1, 0.011				MMP2, 0.005						LRP4, 0.003						WNT10A, 0.003		APOL2, 0.003		STEAP1, 0.006					BHLHE40, 0.027					SERPINB1, 0.004
MARS2, 0.031	HCST, 0.024	FBXO17, 0.004	CD109, 0.011				MITF, 0.005						DDIT4L, 0.003						C10orf99, 0.003		TYRO3, 0.003		WDR17, 0.006					ALDH3B1, 0.027					SLC4A11, 0.004
BTN2A1, 0.031	PDE3A, 0.023	ZC3H6, 0.004	ADNP2, 0.011				ZBED6CL, 0.005						IFI27L1, 0.003						MAST2, 0.003		FADS2, 0.003		SEMA3C, 0.006					CRAT, 0.027					MSX1, 0.004
HSPA5, 0.031	TRIB1, 0.023	NCAM1, 0.004	SYNPO, 0.011				DNALI1, 0.005						FAM20C, 0.003						CLDN16, 0.003		RIBC2, 0.003		ACSL1, 0.006					FOXI3, 0.026					GFRA3, 0.004
ZNFX1, 0.031	FUT8-AS1, 0.023	APLF, 0.004	RPS28, 0.011				CARD11, 0.005						FAM196A, 0.003						PTPRM, 0.003		SLC26A9, 0.003		GUCY1B3, 0.006					CPXM2, 0.026					NETO2, 0.004
TPP2, 0.031	TRPV4, 0.023	CHD1L, 0.004	GORASP1, 0.011				COL6A1, 0.005						KIT, 0.003						NOTCH1, 0.003		MLLT11, 0.003		SOX9, 0.005					ZKSCAN7, 0.026					TNNT3, 0.004
EDC4, 0.031	PKNOX2, 0.023	SAPCD1, 0.004	IPPK, 0.011				EGR3, 0.004						ITIH5, 0.003						ADORA1, 0.003		FGFBP1, 0.003		HRASLS2, 0.005					ME1, 0.026					ITGB4, 0.004
INO80D, 0.031	VEZT, 0.023	MICAL2, 0.004	LRBA, 0.010				SCARF2, 0.004						PIANP, 0.003						RCC1, 0.003		C4orf19, 0.003		KIF12, 0.005					CARD16, 0.026					LOC400043, 0.004
VCPIP1, 0.031	VWA7, 0.023	IL18, 0.004	RPL38, 0.010				GAN, 0.004						MTMR6, 0.003						C4orf19, 0.003		TUBGCP2, 0.003		CFAP70, 0.005					WDR70, 0.026					METTL24, 0.004
ANKEF1, 0.030	BMP7, 0.023	CPXM1, 0.004	RAB11FIP1, 0.010				ADAM22, 0.004						PLXNA4, 0.003						PDE9A, 0.003		DACT2, 0.003		ANXA1, 0.005					ADAM22, 0.026					NKX6-1, 0.004
GSR, 0.030	GRAMD1B, 0.023	HLA-DRB5, 0.004	RPL27A, 0.010				GDPD5, 0.004						NR4A1, 0.003						PPP1R14A, 0.003		CDK6, 0.003		CLHC1, 0.005					SLC5A12, 0.026					TIMELESS, 0.003
TOPBP1, 0.030	PCDHB11, 0.022	NDRG2, 0.004	UTRN, 0.010				FADS1, 0.004						EFEMP1, 0.003						FTH1, 0.003		MYO10, 0.003		SLC22A17, 0.005					CERS4, 0.026					DUSP10, 0.003
MCM3AP, 0.030	EIF2AK3, 0.022	USP21, 0.004	BRPF1, 0.010				TSKU, 0.004						SPDEF, 0.003						CEP72, 0.003		PLEKHG4B, 0.003		RNF220, 0.005					VWA1, 0.026					NRBP2, 0.003
UPF3B, 0.030	RCBTB2, 0.022	TSPAN7, 0.004	GOLGA3, 0.010				CLTCL1, 0.004						TNNT2, 0.003						CYP2S1, 0.003		PRR15, 0.003		NME5, 0.005					CYBA, 0.025					SNRPN, 0.003
CPT1A, 0.030	ST6GALNAC3, 0.022	TBX2, 0.004	DENND4A, 0.010				ST18, 0.004						CAPN6, 0.003						SAA1, 0.003				KRTDAP, 0.005					NRBP2, 0.025					SLC9A3R1, 0.003
CCDC167, 0.030	WASF1, 0.022	MAP1B, 0.004	TTLL4, 0.010				PSD3, 0.004						ERICH5, 0.003						DOK5, 0.003				LTBP1, 0.005					FAM83H, 0.025					ZNF527, 0.003
RAD50, 0.030	CAV1, 0.022	PDE1A, 0.004	C1orf106, 0.010				MME, 0.004						TWIST1, 0.003						MYCN, 0.003				MEIS2, 0.005					INHA, 0.025					ESR1, 0.003
ZNF197, 0.030	JARID2, 0.022	MLLT11, 0.004	SNHG8, 0.010				FOSB, 0.004						UPK1B, 0.003						MUC1, 0.003				IFITM3, 0.005					ID2, 0.025					PMEL, 0.003
FOXJ2, 0.030	NLGN4X, 0.022	BACE2, 0.004	ZBTB46, 0.010				HEG1, 0.004						SOX11, 0.003						CSDC2, 0.003				SNAP25, 0.005					DLL3, 0.025					IQGAP2, 0.003
AHDC1, 0.030	CRY1, 0.022	C2orf40, 0.004	LYPLAL1, 0.010				FN1, 0.004						MPRIP, 0.003						FBXL19, 0.003				FRZB, 0.005					MYCN, 0.025					GNAS, 0.003
PHKA2, 0.030	S100A4, 0.022	PITPNC1, 0.004	RPL37, 0.010				FNDC3B, 0.004						AFAP1L2, 0.003						SERPINE2, 0.003				BDKRB2, 0.005					PRR15L, 0.025					PIK3R3, 0.003
CEP135, 0.029	CDR2L, 0.022	BMP15, 0.004	MACF1, 0.010				NETO1, 0.004						ALDH1A2, 0.003						TSTD1, 0.003				SPECC1, 0.005					PVRL4, 0.025					IQCA1, 0.003
TOR4A, 0.029	ASS1, 0.021	SLC16A9, 0.004	PFKFB3, 0.010				REM1, 0.004						HMGA2, 0.003						SLCO3A1, 0.003				PTGS1, 0.005					SLC16A11, 0.025					TSC22D3, 0.003
STAU1, 0.029	ARMC4, 0.021	TMPRSS6, 0.004	NDUFC2, 0.010				EPHX4, 0.004												ANXA9, 0.003				GJA5, 0.005					PLIN2, 0.025					ATXN7L2, 0.003
LPIN1, 0.029	TUBA1A, 0.021	FOXI3, 0.004	FBXO38, 0.010				LAMA4, 0.004												SUSD4, 0.003				ALOX5AP, 0.005					TGM1, 0.025					PLEKHF1, 0.003
DIEXF, 0.029	APAF1, 0.021	DNMT3A, 0.004	ZNFX1, 0.010				IGFBP6, 0.004												PLTP, 0.003				LTB, 0.005					UGT8, 0.025					RGAG4, 0.003
F8, 0.029	IL18, 0.021	SYT13, 0.004	FABP6, 0.009				SPON2, 0.004												ZDHHC8P1, 0.003				IGFBP3, 0.005					FGFR4, 0.025					SLC22A18, 0.003
ZNF354B, 0.029	ZNF713, 0.021	HEATR1, 0.004	HEATR6, 0.009				SERPINB5, 0.004												STAU1, 0.003				HENMT1, 0.005					PMEL, 0.024					PFAS, 0.003
RBM25, 0.028	PGBD1, 0.021	PMEL, 0.004	DDX3X, 0.009				EFEMP2, 0.004												NQO1, 0.003				RNF19A, 0.005					TMEM98, 0.024					NTF3, 0.003
CAMK2N1, 0.028	STARD10, 0.021	LGR5, 0.004	ZFPM2, 0.009				C5AR1, 0.004												CELSR1, 0.003				VIM, 0.005					ACE, 0.024					HP, 0.003
TMEM38B, 0.028	BAMBI, 0.021	GADD45B, 0.004	DOCK11, 0.009				FOXJ1, 0.004												ZNF791, 0.003				LCP1, 0.005					CACNA2D1, 0.024					RPA1, 0.003
EPB41L2, 0.028	ZNF48, 0.021	DCBLD2, 0.004	ARHGAP35, 0.009				DLX5, 0.004												FGFRL1, 0.003				DERL3, 0.005					NCKAP5, 0.024					PRKD3, 0.003
MAST3, 0.028	IGLON5, 0.021	FYN, 0.004	C2orf82, 0.009				MMP11, 0.004												DHX34, 0.003				ADGRL2, 0.005					LGR6, 0.024					ZNF582, 0.003
CCDC6, 0.028	EPB41L2, 0.021	CPXCR1, 0.004	CSRNP1, 0.009				SERPINB2, 0.004												PCDHGA10, 0.003				SPON1, 0.005					COL4A6, 0.024					CDCP1, 0.003
ABCF1, 0.028	MT1X, 0.021	P2RY6, 0.004	ZBTB20, 0.009				DNM1, 0.004																TFAP2C, 0.005					ADD2, 0.024					RAPGEF3, 0.003
CSTA, 0.028	MSL3P1, 0.021	L3MBTL3, 0.003	ZNF462, 0.009				PPP1R1B, 0.004																GSTM3, 0.005					BCYRN1, 0.024					LINC00925, 0.003
ZFP92, 0.028	FMNL3, 0.021	PADI2, 0.003	ITPR1, 0.009				PCDHB15, 0.004																KLF6, 0.005					KLK10, 0.024					GPHN, 0.003
LRRK1, 0.028	SEMA5B, 0.021	CDIPT-AS1, 0.003	RPL35, 0.009				C14orf132, 0.004																IL1R1, 0.005					CA8, 0.024					PPAP2C, 0.003
PI4K2B, 0.028	SPTB, 0.021	KLF15, 0.003	YBEY, 0.009				ZNF831, 0.004																KIAA0195, 0.005					APOL1, 0.024					VWA1, 0.003
ITSN1, 0.028	FRK, 0.021	CD55, 0.003	CCDC6, 0.009				OLFML2A, 0.004																ALDH3B2, 0.005					BST2, 0.023					RAB38, 0.003
PXN, 0.028	FYN, 0.020	KIF1A, 0.003	GSTO2, 0.009				ADAMTS2, 0.004																POU5F1, 0.005					SLC22A17, 0.023					ASAP1, 0.003
SNORA4, 0.027	EFHD1, 0.020	FAXDC2, 0.003	AHDC1, 0.009				CERCAM, 0.003																UNC5A, 0.005					PROM1, 0.023					DMKN, 0.003
RASSF10, 0.027	PFAS, 0.020	DCST2, 0.003	CHPF2, 0.009				ADAMTS4, 0.003																ADAMDEC1, 0.005					RRAGD, 0.023					PFKFB3, 0.003
TRPM7, 0.027	PCDHB2, 0.020	PLEKHB1, 0.003	MYOF, 0.009				ZSCAN21, 0.003																ETV4, 0.005					BSN, 0.023					PRR15, 0.003
FZD4, 0.027	C2, 0.020	MLF1, 0.003	RWDD1, 0.009				SLIT3, 0.003																SAA1, 0.005					RPL8, 0.023					FRAS1, 0.003
GOLGA4, 0.027	CAPS2, 0.020	RFTN1, 0.003	C12orf57, 0.009				C16orf45, 0.003																C11orf70, 0.005					WT1, 0.023					FAM132A, 0.003
SLC16A9, 0.027	MUC16, 0.020	ARRDC2, 0.003	SFMBT2, 0.009				TSTD1, 0.003																ZNF665, 0.005					PLXDC2, 0.023					SCG5, 0.003
MORC3, 0.027	BBOX1, 0.020	HSPA5, 0.003	ROMO1, 0.009				KIAA1614, 0.003																POGK, 0.005					IL15RA, 0.023					SUSD3, 0.003
UBR2, 0.027	SFN, 0.020	COL4A5, 0.003	RBL2, 0.009				MTCL1, 0.003																FAM43A, 0.005					FAT2, 0.023					FAM84A, 0.003
NCOA2, 0.027	MT1L, 0.019	WRN, 0.003	SCGB1D2, 0.009				AIFM1, 0.003																ENTPD2, 0.005					NDUFA4L2, 0.023					TMEM88, 0.003
DCXR, 0.026	TCIRG1, 0.019	ADAM33, 0.003	DEFB126, 0.009				TINAGL1, 0.003																TMEM176A, 0.005					DLX6, 0.023					EVPL, 0.003
AR, 0.026	PCDHB3, 0.019	VPS11, 0.003	GART, 0.009				LZTS3, 0.003																GPRC5B, 0.005					LOC113230, 0.023					MYO5C, 0.003
SPAG4, 0.026	DUSP19, 0.019	TMEM178A, 0.003	AGRN, 0.009				CALML5, 0.003																SRGN, 0.005					SERPINB5, 0.022					ASRGL1, 0.003
CHD1L, 0.026	FGD1, 0.019	ZDHHC15, 0.003	KDM5C, 0.009				CHRNA1, 0.003																C16orf45, 0.005					MPDZ, 0.022					CCL28, 0.003
XPO6, 0.026	MAP4K3, 0.019	NAPRT, 0.003	LRRK1, 0.009				ANGPTL4, 0.003																C1R, 0.005					MROH6, 0.022					CENPV, 0.003
PSMC3, 0.026	COL9A3, 0.019	ZNF703, 0.003	MLH1, 0.009				FBLIM1, 0.003																EXOC4, 0.005					PRTFDC1, 0.022					RND1, 0.003
ESR1, 0.026	KLK7, 0.019	CLIP3, 0.003	ZXDB, 0.009				COL16A1, 0.003																OIT3, 0.005					GPT, 0.022					SAMD4B, 0.003
RREB1, 0.026	PTCH1, 0.019	ZMAT1, 0.003	MKL2, 0.009				TRIM16, 0.003																PLCH1, 0.005					C16orf74, 0.022					OPLAH, 0.003
FNIP1, 0.026	CELSR3, 0.019	ZNF708, 0.003	ABCA2, 0.008				INPP5F, 0.003																TPPP3, 0.005					CGRRF1, 0.022					DUSP9, 0.003
C12orf57, 0.025	CENPV, 0.019	RNF157, 0.003	RPL18A, 0.008				SNPH, 0.003																ARL4C, 0.005					PERP, 0.022					WNT2, 0.003
TNNI3, 0.025	EDN3, 0.019	ZNF181, 0.003	AURKB, 0.008				MSRB3, 0.003																FKBP10, 0.005					CCDC3, 0.022					BIK, 0.003
G6PD, 0.025	PPP1R1A, 0.019	MT1E, 0.003	GALNT14, 0.008				FOXS1, 0.003																DZIP1, 0.005					FRZB, 0.022					ZFP64, 0.003
RPS2P32, 0.025	CEP97, 0.019	DPP7, 0.003	ATM, 0.008				WDR86, 0.003																PPP1R1B, 0.004					SLC5A10, 0.021					RPS2P32, 0.003
DNAH1, 0.025	MAOB, 0.019	AASS, 0.003	ACE, 0.008				SYT3, 0.003																ZNF491, 0.004					C17orf97, 0.021					NPAS2, 0.003
PPP1R12A, 0.025	ALDH1A2, 0.019	ATXN7L2, 0.003	CPT1A, 0.008				S100B, 0.003																UHRF1BP1L, 0.004					TBC1D22A, 0.021					CPXM1, 0.003
FBXO38, 0.025	SPR, 0.019	ZNF706, 0.003	MAST3, 0.008				PRICKLE1, 0.003																PRSS30P, 0.004					FRMD4A, 0.021					MFSD3, 0.003
FASTKD2, 0.025	CCDC74A, 0.018	ATP6AP1, 0.003	RNU11, 0.008				IRX5, 0.003																KIAA1161, 0.004					TLR3, 0.021					IL17RC, 0.003
MLLT4, 0.025	LIMK2, 0.018	CERS1, 0.003	RBM12, 0.008				PAGE1, 0.003																BSN, 0.004					ERAP2, 0.021					FAM20A, 0.003
MOV10, 0.025	ZFP64, 0.018	TCTEX1D2, 0.003	RPL39, 0.008				KRT17, 0.003																DSP, 0.004					LIG3, 0.021					MT1E, 0.003
FLT1, 0.025	LAMP5, 0.018	INVS, 0.003	CEP164, 0.008				MCAM, 0.003																SPHK1, 0.004					M1AP, 0.021					KCNK15, 0.003
XIAP, 0.025	ZNF292, 0.018	KIAA1324, 0.003	PALD1, 0.008				HMCN1, 0.003																VWA7, 0.004					OLFM2, 0.021					TSPAN13, 0.003
PI4KB, 0.025	FBXO32, 0.018	HMGA2, 0.003	ZNF41, 0.008				DLG2, 0.003																CADM4, 0.004					IGSF9, 0.021					C2, 0.003
ZNF791, 0.025	CST7, 0.018	SHANK1, 0.003	MLXIP, 0.008				SRPX2, 0.003																TMEM139, 0.004					KIFC2, 0.021					CRY1, 0.003
SNORD31, 0.025	SEMA6C, 0.018	PRTFDC1, 0.003	DPY19L3, 0.008				LIX1, 0.003																PLAUR, 0.004					C16orf45, 0.021					HRH1, 0.003
RBAK, 0.024	IQCA1, 0.018	S100A2, 0.003	ATP11B, 0.008				CA2, 0.003																ELMOD3, 0.004					TRIM23, 0.021					FARSA, 0.003
TIAF1, 0.024	IL4R, 0.018	LRRC6, 0.003	EPPK1, 0.008				LYNX1, 0.003																CERCAM, 0.004					AP1M2, 0.021					ALPL, 0.003
ANKRD17, 0.024	RPRM, 0.018	JMJD1C, 0.003	RPS3, 0.008				SFRP1, 0.003																ADAMTS17, 0.004					SAPCD2, 0.021					C19orf33, 0.003
STARD10, 0.024	ADCY5, 0.018	PRDM7, 0.003	ST3GAL3, 0.008				SFRP4, 0.003																ZNF14, 0.004					EPS8, 0.021					AKR1C3, 0.003
S100A8, 0.024	KIF21A, 0.018	C1QL4, 0.003	ACSS1, 0.008				AZIN2, 0.003																TUSC3, 0.004					EFNA3, 0.021					IL11RA, 0.003
DHX16, 0.024	ZDHHC8P1, 0.018	FBXW7, 0.003	SLC26A2, 0.008				HSD11B2, 0.003																PLA2G4A, 0.004					C4orf19, 0.020					NTN1, 0.003
AGBL5, 0.024	GPR173, 0.018	PLAUR, 0.003	COX7B, 0.008				VCAM1, 0.003																PCSK1N, 0.004					FAM181A, 0.020					TOX2, 0.003
DDX54, 0.024	TNFAIP2, 0.018	AGAP4, 0.003	ADAMTSL3, 0.008				LAMB1, 0.003																TSPYL5, 0.004					NEAT1, 0.020					KCNH3, 0.003
MTHFD1, 0.024	NDRG2, 0.017	EFS, 0.003	LPIN3, 0.008				REC8, 0.003																EIF2AK2, 0.004					TRPS1, 0.020					PPAP2B, 0.003
FAM111A, 0.024	VLDLR, 0.017	FAM171A2, 0.003	HEATR5B, 0.008				SIX2, 0.003																ACSM3, 0.004					NNMT, 0.020					ATP11A, 0.003
TPCN1, 0.024	C1R, 0.017	DMTN, 0.003	ASPH, 0.008				FAM198B, 0.003																PKP3, 0.004					TET1, 0.020					KLK10, 0.003
TMEM88B, 0.024	TAPBP, 0.017	SLC39A8, 0.003	CRB2, 0.007				CPXM2, 0.003																SF3B4, 0.004					KCTD12, 0.020					TJP3, 0.003
RBM14, 0.024	BEX1, 0.017	TMEM108, 0.003	ERCC5, 0.007				SYTL1, 0.003																SNORD47, 0.004					RNF208, 0.020					ID2, 0.003
MAP3K13, 0.024	TCEAL5, 0.017	PLA2G4A, 0.003	VCL, 0.007				DUSP1, 0.003																GAL3ST1, 0.004					C2orf74, 0.020					SOX4, 0.003
LEPROT, 0.023	KLK8, 0.017	UCHL1, 0.003	WAPAL, 0.007				DPYSL3, 0.003																KHDRBS3, 0.004					MST1R, 0.020					RNF25, 0.003
UBE2S, 0.023	SLC16A4, 0.017	ZKSCAN2, 0.003	SATB1, 0.007				ADGRA2, 0.003																ADORA3, 0.004					COL9A1, 0.020					KIAA1324L, 0.003
RNF10, 0.023	ZNF333, 0.017	UGGT2, 0.003	TP53BP1, 0.007				DLC1, 0.003																IL1RL2, 0.004					MAOB, 0.020					NXNL2, 0.003
ID4, 0.023	TC2N, 0.017	EDRF1, 0.003	IGHMBP2, 0.007				EFNA2, 0.003																TTC16, 0.004					FAM134B, 0.020					SP5, 0.003
CABIN1, 0.023	PKP2, 0.017	B4GALNT4, 0.003	INPP5F, 0.007				FXYD3, 0.003																DCLK2, 0.004					SEMA4A, 0.020					CRAT, 0.003
MGST1, 0.023	TYROBP, 0.017	PSD, 0.003	SLCO2A1, 0.007				COL8A1, 0.003																RPL13, 0.004					CARD9, 0.020					COL9A3, 0.003
S100A10, 0.023	NUPR1, 0.017	E2F7, 0.003	KCNC3, 0.007				PRRX1, 0.003																HCG4B, 0.004					CBS, 0.019					NDUFC2, 0.003
CGN, 0.023	WNT5A, 0.016	GJC2, 0.003	RASSF8, 0.007				CHST15, 0.003																CCL2, 0.004					S100A6, 0.019					SMARCA2, 0.003
SMC1A, 0.023	NADK2, 0.016	PNMA3, 0.003	PACS1, 0.007				CTIF, 0.003																IGF1R, 0.004					NRAS, 0.019					SLIT1, 0.003
USP31, 0.023	LIF, 0.016	GDF1, 0.003	PTPN21, 0.007				RHOBTB3, 0.003																UBB, 0.004					ZNF706, 0.019					APLP1, 0.003
CDC42BPG, 0.023	HSPA1A, 0.016	SDK2, 0.003	ZNF45, 0.007				AJAP1, 0.003																TMOD2, 0.004					ZDBF2, 0.019					SAT1, 0.003
PLEKHM2, 0.023	RNF19A, 0.016	ZNF48, 0.003	C3orf14, 0.007				PODN, 0.003																ROR2, 0.004					ATP11A, 0.019					CACNA1A, 0.003
HEATR1, 0.023	IL1B, 0.016	GBP3, 0.003	ZNF48, 0.007				SACS, 0.003																GZMB, 0.004					MYL9, 0.019					GATA6, 0.003
CHD4, 0.023	CTSC, 0.016	GTF3C3, 0.003	KMT2A, 0.007				ABCA8, 0.003																C1QA, 0.004					MTF2, 0.019
WFDC2, 0.023	SORBS2, 0.016	FLRT3, 0.003	KDM2A, 0.007				KCNA1, 0.003																JUN, 0.004					DIRAS3, 0.019
KIF3B, 0.022	DNAJC12, 0.016	PTGDS, 0.003	AHNAK, 0.007				SCGB1D2, 0.003																KCNS3, 0.004					PLAC1, 0.019
CDK17, 0.022	EFNB3, 0.016	CCNT2, 0.003	SELM, 0.007				ZFPM2, 0.003																SSPN, 0.004					ADRA2B, 0.019
ZBTB33, 0.022	CYC1, 0.016	MDFIC, 0.003	HTT, 0.007				TEK, 0.003																LEPROT, 0.004					P3H2, 0.019
PTGS1, 0.022	UBXN10, 0.016	PRSS16, 0.003	CGN, 0.007				TCEAL2, 0.003																SLC45A3, 0.004					LY6G6C, 0.019
ANKRD11, 0.022	DLK1, 0.016	CDKN2B, 0.003	RPL34, 0.007				MICAL1, 0.003																CP, 0.004					PRKD3, 0.019
AKAP9, 0.022	MAFB, 0.016	ATG9B, 0.003	HIVEP1, 0.007				TRPC1, 0.003																LTBP4, 0.004					PTER, 0.019
PPL, 0.022	CBR3, 0.016	EXD2, 0.003	BMS1, 0.007				RBP1, 0.003																VWCE, 0.004					FOLR3, 0.019
KAT6B, 0.022	TACC2, 0.016	METTL15, 0.003	MAP3K2, 0.007				SYNM, 0.003																AMPD2, 0.004					GAL3ST1, 0.019
EPPK1, 0.021	PLEKHG4B, 0.015	UPP1, 0.003	SYNE1, 0.007				ZFP36, 0.003																TMEM37, 0.004					TUBB2B, 0.019
ZNF281, 0.021	HLA-DQB2, 0.015	RARS2, 0.003	USP35, 0.007				MFAP4, 0.003																GYLTL1B, 0.004					PSMB10, 0.019
GGA3, 0.021	DACT2, 0.015	CORO2B, 0.003	EXPH5, 0.007				RARRES1, 0.003																NKAP, 0.004					CPAMD8, 0.019
KTN1, 0.021	CNTNAP1, 0.015	MAP1A, 0.003	JAG1, 0.007				NNMT, 0.003																NT5E, 0.004					PKIA, 0.018
LPIN3, 0.021	VWA2, 0.015	HP, 0.003	SYTL4, 0.007																				CCDC74B, 0.004					CRISPLD1, 0.018
DHX8, 0.021	DUSP5, 0.015	BACH2, 0.003	PPARD, 0.007																				SPP1, 0.004					ABCA1, 0.018
BAG5, 0.021	B3GNT3, 0.015		ZNF654, 0.006																				CARD9, 0.004					ARL4C, 0.018
SLC37A3, 0.021	LAMA1, 0.015		BAZ1B, 0.006																				DLX3, 0.004					CFI, 0.018
ZBED6CL, 0.020	PLEKHG2, 0.015		ZNF486, 0.006																				NUMBL, 0.004					MYADM, 0.018
TMEM141, 0.020	GPC4, 0.015		RPLP1, 0.006																				FCER1G, 0.004					HSPA1L, 0.018
RPS7, 0.020	DCTN2, 0.015		ZFYVE26, 0.006																				PFKP, 0.004					NRARP, 0.018
CABLES1, 0.020	IMPG2, 0.015		STAT6, 0.006																				CLIC3, 0.004					CDKAL1, 0.018
CUX1, 0.020	DTNA, 0.015		S1PR1, 0.006																				RPS25, 0.004					STEAP3, 0.018
ASCC3, 0.020	PASK, 0.015		ZC3HAV1, 0.006																				TIMP1, 0.004					CITED4, 0.018
CHERP, 0.020	FAXDC2, 0.015		RPTOR, 0.006																				KLK7, 0.004					ATF5, 0.018
PDZD2, 0.020	NR3C1, 0.015		RAC3, 0.006																				HSBP1L1, 0.004					NREP, 0.017
SULT2B1, 0.020	SMARCA1, 0.015		TRIM39, 0.006																				CCR1, 0.004					GDF1, 0.017
CKS2, 0.020	LRRC10B, 0.015		FAM129A, 0.006																				GALNT12, 0.004					ODF3B, 0.017
S100A3, 0.020	KCNG1, 0.015		SNHG5, 0.006																				TBC1D22A, 0.004					RARRES3, 0.017
EIF4A2, 0.020	TK1, 0.015		YBX2, 0.006																				SLC7A5, 0.004					LDHB, 0.017
SKIV2L, 0.020	TM4SF1, 0.015		FAT1, 0.006																				FAM20C, 0.004					RSPO4, 0.017
ZFHX3, 0.020	SUSD2, 0.015		TMTC1, 0.006																				WDR86, 0.004					KIF5A, 0.017
PALMD, 0.020	CDH24, 0.015		TSC1, 0.006																				ST14, 0.004					PAX8, 0.017
VEGFA, 0.020	ABI3BP, 0.015		ZNF500, 0.006																				EFHC1, 0.004					SIX2, 0.017
ZC3H4, 0.020	MUC1, 0.015		SPEN, 0.006																				CAMKV, 0.004					BEX5, 0.017
DTX3L, 0.020	MYO19, 0.015		CCSER2, 0.006																				CXCL10, 0.004					ACOX2, 0.017
PRIMA1, 0.019	LINGO1, 0.014		FAXDC2, 0.006																				GAMT, 0.004					DEFB1, 0.017
BEX2, 0.019	MEG3, 0.014		HSPB1, 0.006																				DCAF12L1, 0.004					TMEM59L, 0.017
HERC2, 0.019	CHD1L, 0.014		C2CD3, 0.006																				CADM1, 0.004					SOCS1, 0.017
MYB, 0.019	MAATS1, 0.014		IL6R, 0.006																				PPP1R14C, 0.004					BCAM, 0.017
KDM5C, 0.019	BACH2, 0.014		CARD14, 0.006																				HOXA7, 0.004					EHD2, 0.017
ANKRD36BP1, 0.019	MCMBP, 0.014		RREB1, 0.006																				CCDC40, 0.004					EHF, 0.017
MAGI3, 0.019	COL4A6, 0.014		LEPROT, 0.006																				CAPS, 0.003					FLT3LG, 0.017
GAB2, 0.019	GDPD2, 0.014		AREL1, 0.006																				RENBP, 0.003					S100A16, 0.017
CNIH4, 0.019	COMTD1, 0.014		PLEC, 0.006																				METTL7B, 0.003					RILP, 0.017
KANK1, 0.019	RASL10B, 0.014		ARHGAP21, 0.006																				PCLO, 0.003					EMP2, 0.016
KLK8, 0.019	EPAS1, 0.014		TPCN1, 0.006																				TBC1D4, 0.003					RWDD1, 0.016
GPATCH8, 0.019	SCGB1D2, 0.014		HHAT, 0.006																				SCGB1D2, 0.003					UCHL1, 0.016
ACADSB, 0.018	ZNF708, 0.014		TIMM17B, 0.006																				RAI2, 0.003					PACS1, 0.016
DTX4, 0.018	BTRC, 0.014		LARP7, 0.006																				IL4R, 0.003					TMEM37, 0.016
SNORD5, 0.018	BTC, 0.014		UBB, 0.006																				CAMK2B, 0.003					PLEKHA4, 0.016
TRMT44, 0.018	TNNT2, 0.014		MYBBP1A, 0.006																				LSP1, 0.003					CADM4, 0.016
RBM6, 0.018	TRIM13, 0.014		TMEM181, 0.006																				DNAAF3, 0.003					BIK, 0.016
MADD, 0.018	PHF21B, 0.014		KANK1, 0.006																				PRR11, 0.003					ACSS1, 0.016
GRIPAP1, 0.018	CTSV, 0.014		SNORD116-4, 0.006																				C2orf70, 0.003					GGH, 0.016
PRUNE2, 0.018	MATN2, 0.014		RASSF2, 0.006																				ZNF711, 0.003					SEPP1, 0.016
DIAPH2, 0.018	FRAS1, 0.014		KIAA1217, 0.006																				TAF2, 0.003					C1orf186, 0.016
ZFYVE9, 0.018	PODXL, 0.014		TRIP12, 0.006																				SIRPA, 0.003					NXNL2, 0.016
KIAA2026, 0.018	KRT19, 0.014		DFNB31, 0.006																				MYOF, 0.003					ITM2C, 0.016
LPAR3, 0.018	GNPAT, 0.014		IL17RD, 0.006																				DDX5, 0.003					FAM20A, 0.016
RPS29, 0.018	PRSS16, 0.014		TRAPPC8, 0.005																				LENG8, 0.003					MPZL2, 0.016
GMCL1, 0.018	MYH10, 0.014		SNX19, 0.005																				TM4SF1, 0.003					EGLN2, 0.016
ITGB8, 0.018	SLIT1, 0.014		FAM217B, 0.005																				COL23A1, 0.003					ZNF185, 0.016
KLHL9, 0.018	DCT, 0.014		SUPT6H, 0.005																				CSPG5, 0.003					SLC6A9, 0.015
ASNSD1, 0.018	CCDC151, 0.013		NR6A1, 0.005																				STEAP2, 0.003					CHML, 0.015
RAMP2, 0.017	IGSF3, 0.013		DOCK6, 0.005																				ASB12, 0.003					MAD2L1, 0.015
TNPO2, 0.017	DSCAML1, 0.013		MAML2, 0.005																				SNORA25, 0.003					ATXN7L2, 0.015
PCBP4, 0.017	PIK3R2, 0.013		RASA2, 0.005																				RNASE4, 0.003					RORC, 0.015
MB21D1, 0.017	TOX2, 0.013		MPRIP, 0.005																				PAXBP1, 0.003					FAM161A, 0.015
AZIN2, 0.017	PKDCC, 0.013		KMT2C, 0.005																				MICAL2, 0.003					CLPTM1L, 0.015
PDIA3, 0.017	S100A5, 0.013		COMMD6, 0.005																				FAM155B, 0.003					CERS1, 0.015
CEP192, 0.017	CSPP1, 0.013		PPL, 0.005																				HS3ST3A1, 0.003					HES6, 0.015
SNHG4, 0.017	ADCY8, 0.013		AKT3, 0.005																				FUT8, 0.003					GSC, 0.015
TYK2, 0.017	BOC, 0.013		MGA, 0.005																				SLC7A7, 0.003					MEIS2, 0.015
ZC3H7B, 0.017	MAG, 0.013		PCNT, 0.005																				TET1, 0.003					HPS3, 0.015
RWDD1, 0.017	IFI27, 0.013		KIAA1462, 0.005																				CD22, 0.003					CHI3L1, 0.015
UGT8, 0.017	SOSTDC1, 0.013		AKNAD1, 0.005																				FOXH1, 0.003					LGALS1, 0.015
LCLAT1, 0.017	SHANK2, 0.013		UNC13B, 0.005																				SLC36A4, 0.003					SLC4A5, 0.015
ZMYM6, 0.017	ADCYAP1R1, 0.013		NCEH1, 0.005																				ALDH1A1, 0.003					NEURL1, 0.015
FGD4, 0.016	MAP3K7, 0.013		PTPRU, 0.005																				DHX34, 0.003					ITM2A, 0.015
EPHB6, 0.016	CCDC39, 0.013		GAB2, 0.005																				IL1B, 0.003					RHPN1, 0.015
DNAJC11, 0.016	ADIRF, 0.013		MYH3, 0.005																				USO1, 0.003					SOD2, 0.014
ACAD10, 0.016	KCNK15, 0.013		CHD4, 0.005																				ADORA2B, 0.003					LBH, 0.014
ANKHD1-EIF4EBP3, 0.016	HOXD1, 0.013		LPIN1, 0.005																				SLC4A5, 0.003					PDCL2, 0.014
TNNC1, 0.016	CPT1C, 0.013		GAN, 0.005																				FADS1, 0.003					KBTBD8, 0.014
ANO9, 0.016	ZBED9, 0.013		CNIH4, 0.005																				AZIN2, 0.003					GAL3ST2, 0.014
AASDH, 0.016	GBP2, 0.013		CARD11, 0.005																				FAM129A, 0.003					NKAIN4, 0.014
TOPORS, 0.016	MDFIC, 0.013		UBE2S, 0.005																				PGM5, 0.003					SLITRK4, 0.014
USP34, 0.016	AGPAT2, 0.013		DDIT3, 0.005																				SNORD22, 0.003					GBP3, 0.014
HELZ2, 0.016	KIF17, 0.013		LOC728554, 0.005																				CD164L2, 0.003					NARF, 0.014
SNORA25, 0.016	WDR60, 0.013		TTC37, 0.005																				RAMP2, 0.003					CLCN5, 0.014
IARS2, 0.016	TMSB15A, 0.013		PPDPF, 0.005																				SEMA3A, 0.003					BANK1, 0.014
COMMD6, 0.016	ITGB7, 0.013		GRIPAP1, 0.005																				ATHL1, 0.003					MPZ, 0.014
CCNT2, 0.016	ALPP, 0.013		KIAA0101, 0.005																				VDR, 0.003					RHOBTB3, 0.014
PEX6, 0.016	CLINT1, 0.013		ZDHHC23, 0.005																				C10orf107, 0.003					MAP7D2, 0.014
PTER, 0.016	SEPT5, 0.012		YBX1, 0.005																				ID1, 0.003					MAL2, 0.014
RBBP6, 0.016	CXCL1, 0.012		UNC45A, 0.005																				RPRM, 0.003					FAM150B, 0.014
PIKFYVE, 0.016	CTSL, 0.012		CD82, 0.005																				PRAP1, 0.003					EPHA2, 0.014
EIF4EBP1, 0.016	SLC22A18, 0.012		LRRC75A-AS1, 0.005																				IFI16, 0.003					LAS1L, 0.014
PTCH1, 0.016	MORN1, 0.012		FLNA, 0.005																				TYMP, 0.003					HHAT, 0.014
ZNF101, 0.016	NQO1, 0.012		LINC00116, 0.005																				PHF19, 0.003					GATA6, 0.014
RTN2, 0.016	SLIT3, 0.012		SETD5, 0.005																				MORC4, 0.003					DES, 0.014
IL17RC, 0.016	LEMD3, 0.012		TCF25, 0.005																				C9orf116, 0.003					FABP6, 0.014
PEAR1, 0.016	TGFB2, 0.012		RPS18, 0.005																				ARMCX2, 0.003					ADGRB2, 0.014
ERBB3, 0.016	GRIN2A, 0.012		GPR132, 0.005																				MASP2, 0.003					ARNT2, 0.014
SRSF1, 0.015	LKAAEAR1, 0.012		LONRF2, 0.005																				EPHB3, 0.003					ITPKB, 0.014
SYNGAP1, 0.015	CLIC3, 0.012		WNK3, 0.005																				LDHD, 0.003					TMEM108, 0.014
ATHL1, 0.015	TIMELESS, 0.012		FRY, 0.005																				FOLR2, 0.003					LGALS3, 0.014
PRR11, 0.015	NTF3, 0.012		UBR5, 0.005																				IRF8, 0.003					NRXN3, 0.013
ZXDB, 0.015	SLPI, 0.012		COL8A2, 0.005																				MDK, 0.003					FAAH2, 0.013
ALG1L, 0.015	VAV3, 0.012		MCM3AP, 0.004																				CTHRC1, 0.003					ARFGAP2, 0.013
ZBTB7C, 0.015	FAM166B, 0.012		DIP2B, 0.004																				CDC42EP5, 0.003					MON1A, 0.013
POLM, 0.015	PALB2, 0.012		CNTN1, 0.004																				CLIC5, 0.003					C2orf40, 0.013
TTLL12, 0.015	BMF, 0.012		PIK3CA, 0.004																				C15orf48, 0.003					PLEC, 0.013
TENM4, 0.015	PAX2, 0.012		ITGA9, 0.004																				GPC4, 0.003					STAP2, 0.013
ATP11B, 0.015	MAPK15, 0.012		ANKHD1-EIF4EBP3, 0.004																				PLS3, 0.003					FAM20C, 0.013
SEC14L1, 0.015	DLX3, 0.012		FAM73A, 0.004																				EGR1, 0.003					C7orf13, 0.013
FANCA, 0.015	SACS, 0.012		C11orf1, 0.004																				MARVELD1, 0.003					MUC20, 0.013
EGFL7, 0.015	PMEL, 0.011		RPS27, 0.004																				BMS1P20, 0.003					CXCL16, 0.013
LENG8, 0.015	DOCK5, 0.011		GLIS3, 0.004																				PIGG, 0.003					PEX3, 0.013
PRR7, 0.015	WDR17, 0.011		RPS2P32, 0.004																				RAMP1, 0.003					DACH1, 0.013
SOX13, 0.015	ELF3, 0.011		CTR9, 0.004																				NMU, 0.003					SYTL1, 0.013
LARP1, 0.014	AFAP1L1, 0.011		RGAG4, 0.004																				IGSF21, 0.003					UGT3A2, 0.013
PALB2, 0.014	FLRT3, 0.011		SAMD4B, 0.004																				WWC3, 0.003					DLX5, 0.013
NBPF14, 0.014	HSPB6, 0.011		LIG3, 0.004																				LYZ, 0.003					HES4, 0.013
SYNJ1, 0.014	APLN, 0.011		GON4L, 0.004																				GAL3ST2, 0.003					ZNF16, 0.013
TIAM2, 0.014	HIST1H1C, 0.011		CELSR1, 0.004																				IFITM2, 0.003					ZBED2, 0.013
C6orf226, 0.014	ANPEP, 0.011		CDKN3, 0.004																				CDKN3, 0.003					VARS2, 0.013
PTPRM, 0.014	TRIL, 0.011		ARFGAP2, 0.004																				VCPIP1, 0.003					ST6GALNAC5, 0.013
AMER1, 0.014	COL26A1, 0.011		ZC3H14, 0.004																				NAV2, 0.003					TRMT10A, 0.013
BIRC6, 0.014	THEMIS2, 0.011		ZNF341, 0.004																				DOK5, 0.003					SOX17, 0.013
PRKD3, 0.014	CCL11, 0.011		ANKRD36BP1, 0.004																				LPIN3, 0.003					PFKFB3, 0.013
MAP4K3, 0.014	KLHL25, 0.011		TNPO2, 0.004																				LYPLAL1, 0.003					EBF4, 0.013
RNF213, 0.014	BSN, 0.011		DNPH1, 0.004																				LOXL4, 0.003					RNFT2, 0.013
CCNL2, 0.014	WT1-AS, 0.011		DLGAP4, 0.004																				ARMCX3, 0.003					TFAP2C, 0.013
ATP9A, 0.014	WDR78, 0.011		GMCL1, 0.004																				LRMP, 0.003					MANEA, 0.012
ACE, 0.014	FAM134B, 0.011		ITGB8, 0.004																				TFRC, 0.003					PDE6B, 0.012
COPB2, 0.014	MIB1, 0.011		PRG2, 0.004																				CDC27, 0.003					FREM2, 0.012
ABCB7, 0.014	RIC3, 0.011		PDCD11, 0.004																				GAL3ST4, 0.003					C1QL4, 0.012
SORL1, 0.014	GJA4, 0.011		TNIK, 0.004																				PDGFRL, 0.003					TIAM2, 0.012
WDR55, 0.013	SLC34A2, 0.011		SZT2, 0.004																				MON1A, 0.003					EIF3E, 0.012
CAMSAP2, 0.013	KIF12, 0.011		OS9, 0.004																				B4GALNT4, 0.003					WNT5B, 0.012
SLC12A5, 0.013	EFHC2, 0.011		SMIM1, 0.004																				MYH9, 0.003					CEP72, 0.012
PODXL, 0.013	LST1, 0.011		TLE2, 0.004																				ZBTB20, 0.003					ZNF521, 0.012
PILRB, 0.013	KIAA1683, 0.011		EPB41L2, 0.004																				CCT3, 0.003					SLC7A5, 0.012
ZSWIM4, 0.013	RPL7, 0.011		FNDC3B, 0.004																				CELSR3, 0.003					ZNF583, 0.012
MALAT1, 0.013	FLT4, 0.011		TOR4A, 0.004																				LGR5, 0.003					GATM, 0.012
TRAF6, 0.013	ACSS1, 0.011		ATP11C, 0.004																				C10orf11, 0.003					PLEKHF1, 0.012
LAS1L, 0.013	CCNO, 0.011		BICC1, 0.004																				HSPB8, 0.003					SCLT1, 0.012
PRKX, 0.013	PARP10, 0.010		RPS7, 0.004																				ANO1, 0.003					FGFR1, 0.012
F12, 0.013	FIGNL1, 0.010		MID1, 0.004																				HOXD1, 0.003					ARHGEF19, 0.012
NOD1, 0.013	PLCB1, 0.010		FRK, 0.004																				LGALS3, 0.003					FZD10, 0.012
RPS19, 0.013	SPAG17, 0.010		PPFIA1, 0.004																				P2RY2, 0.003					TCF25, 0.012
PPP1R9A, 0.013	NBEA, 0.010		ACO1, 0.004																				MACROD1, 0.003					AIM1, 0.012
SSH1, 0.013	FAM171A2, 0.010		SRRM2, 0.004																				CPLX1, 0.003					OPTN, 0.012
LNPEP, 0.013	GFRA3, 0.010		ZBTB7C, 0.004																				RUNX1, 0.003					SERPING1, 0.012
SH3PXD2B, 0.013	RGCC, 0.010		VPS13D, 0.004																									FCHO1, 0.012
DGAT2, 0.013	MANEAL, 0.010		PCDH1, 0.004																									ADGRG1, 0.012
TM7SF2, 0.013	RPP25, 0.010		TTLL12, 0.004																									COMTD1, 0.012
CUL2, 0.013	MARCH2, 0.010		TMEM256, 0.004																									HEY2, 0.011
QPCT, 0.012	CNIH2, 0.010		S100A6, 0.004																									ARHGEF40, 0.011
NCOA3, 0.012	MLF1, 0.010		IFITM3, 0.004																									PNMA3, 0.011
SMARCA4, 0.012	ZNF608, 0.010		TRMT44, 0.004																									TACR2, 0.011
CTNNA1, 0.012	ITGB4, 0.010		ANOS1, 0.004																									GMPR2, 0.011
MGA, 0.012	CLUL1, 0.010		GCC2, 0.004																									ERBB3, 0.011
METRN, 0.012	MAPK13, 0.010		MKL1, 0.004																									COPG1, 0.011
TRIB1, 0.012	PTAFR, 0.010		PLEKHA4, 0.004																									HS3ST3A1, 0.011
RPS5, 0.012	ALDH3A2, 0.010		DROSHA, 0.004																									ZDHHC15, 0.011
MAPK13, 0.012	IFITM2, 0.010		SEC14L1, 0.004																									MECOM, 0.011
ADAR, 0.012	SUCO, 0.010		XRN1, 0.004																									GYPC, 0.011
CSPP1, 0.012	SPEG, 0.010		KLHL9, 0.004																									ZSCAN32, 0.011
IL1RL2, 0.012	ZNF285, 0.010		C19orf33, 0.004																									SCRIB, 0.011
FBXO18, 0.012	LGR5, 0.010		VCPIP1, 0.004																									SLC7A10, 0.011
SCRIB, 0.012	MDH1B, 0.010		HIPK2, 0.004																									GSTM3, 0.011
MDC1, 0.012	PHLDA1, 0.010		PTPRM, 0.004																									CLIC5, 0.011
DENND1C, 0.012	TUBB2A, 0.010		XPO6, 0.003																									C1orf106, 0.011
IL6ST, 0.012	LRFN1, 0.010		BEX2, 0.003																									PIEZO1, 0.011
CNTRL, 0.012	SOX13, 0.010		KIAA2026, 0.003																									EVA1A, 0.011
SNORA57, 0.012	CASR, 0.010		SCFD2, 0.003																									UGT2B7, 0.011
RPP25, 0.012	TRIM58, 0.010		ZMIZ1, 0.003																									ASB12, 0.011
ZBTB25, 0.012	WLS, 0.010		CTNNA1, 0.003																									FHL2, 0.011
AGTPBP1, 0.012	AZGP1, 0.010		ARNT2, 0.003																									NRN1, 0.011
MAMLD1, 0.012	PNISR, 0.009		MAN2A2, 0.003																									NPAS3, 0.011
ZNF106, 0.012	DMTN, 0.009		FAM110C, 0.003																									SOX11, 0.011
ANKRD65, 0.011	FAM179A, 0.009		TNFRSF21, 0.003																									FBN3, 0.011
AHSA2, 0.011	HP, 0.009		LDOC1L, 0.003																									PRR15, 0.011
HRK, 0.011	DPYD, 0.009		RPL39L, 0.003																									EPHB3, 0.011
EIF2B5, 0.011	SATB1, 0.009		CECR1, 0.003																									JUP, 0.011
KLF11, 0.011	PVRL4, 0.009		DIP2A, 0.003																									CDK5RAP1, 0.011
PLXDC2, 0.011	ATG9B, 0.009		USP4, 0.003																									CD109, 0.011
B4GALT1, 0.011	S100A11, 0.009		HERC2, 0.003																									NDN, 0.011
ARID4B, 0.011	WNT2, 0.009		STEAP3, 0.003																									PPAP2C, 0.011
AHNAK2, 0.011	UCA1, 0.009		TET3, 0.003																									SCGB1B2P, 0.011
KANSL2, 0.011	KLF15, 0.009		TRPM7, 0.003																									ANXA1, 0.011
HCFC1, 0.011	NPR1, 0.009		RIMS4, 0.003																									LRRC47, 0.010
POU2F1, 0.011	RNASE1, 0.009		YWHAG, 0.003																									VPS16, 0.010
OSMR, 0.011	ZNF197, 0.009		TCTEX1D2, 0.003																									KLK5, 0.010
MB, 0.011	IFITM1, 0.009		PRKD1, 0.003																									TMEM38B, 0.010
GRB2, 0.011	C10orf107, 0.009		EGR1, 0.003																									MAOA, 0.010
RMRP, 0.011	TPPP3, 0.009		GAL3ST2, 0.003																									CELSR1, 0.010
PCDH1, 0.011	C2orf70, 0.009		GOLGA4, 0.003																									PLXNA3, 0.010
MAST4, 0.011	DUSP9, 0.009		MYC, 0.003																									CAPN6, 0.010
LOC283788, 0.011	IQSEC3, 0.009		RPS25, 0.003																									LPCAT1, 0.010
HSD17B14, 0.011	USP21, 0.009		TACSTD2, 0.003																									GGT6, 0.010
SLC34A2, 0.011	IGDCC3, 0.009		STX3, 0.003																									MLPH, 0.010
SAMHD1, 0.011	HCN4, 0.009		MAP1LC3A, 0.003																									HLA-DRB6, 0.010
LRRC32, 0.011	TRA2B, 0.009		SERTAD4, 0.003																									PI3, 0.010
PELI1, 0.011	SCN8A, 0.009		ZNF318, 0.003																									TMPRSS4, 0.010
KRTCAP3, 0.011	PDK4, 0.009		SHANK2, 0.003																									PCDH9, 0.010
UNC45A, 0.011	BCAS3, 0.009		FLAD1, 0.003																									PNMT, 0.010
RPPH1, 0.011	DNAH11, 0.009		RNF10, 0.003																									MAP3K7CL, 0.010
TLR3, 0.011	SLFN13, 0.009		HSD17B8, 0.003																									ASCL2, 0.010
HIRA, 0.011	KLF11, 0.009		DDX5, 0.003																									TMEM178A, 0.010
CLINT1, 0.011	WNK2, 0.009		WDR4, 0.003																									CRMP1, 0.010
BTRC, 0.010	IRF7, 0.009		USP31, 0.003																									FAM212B, 0.010
NOTCH2, 0.010	NME3, 0.009		STARD10, 0.003																									NPW, 0.010
ZCCHC4, 0.010	CST1, 0.009		JAK3, 0.003																									CPXM1, 0.010
TNFRSF25, 0.010	SAMD11, 0.009		HUWE1, 0.003																									RASGEF1A, 0.010
CDK12, 0.010	CD22, 0.009		TERC, 0.003																									ZNF883, 0.010
APC, 0.010	FTH1, 0.008		RPL9, 0.003																									NRXN2, 0.010
DNTTIP1, 0.010	IL12A, 0.008		RPS12, 0.003																									DAPL1, 0.010
CRABP2, 0.010	PLD3, 0.008		APEX1, 0.003																									C14orf132, 0.010
LYRM5, 0.010	COX6C, 0.008		COL27A1, 0.003																									PPARGC1B, 0.010
PABPC1L, 0.010	ZBTB20, 0.008		TXLNA, 0.003																									OSMR, 0.010
P2RY2, 0.010	PRELP, 0.008		PRUNE2, 0.003																									PPP1R3F, 0.010
MUC1, 0.010	TNFRSF10A, 0.008		CEP350, 0.003																									OPLAH, 0.009
ZNF823, 0.010	HLA-DMA, 0.008		FAM83H, 0.003																									EPN3, 0.009
HNRNPA3, 0.010	ARHGDIB, 0.008		HELZ2, 0.003																									PAXBP1, 0.009
JUN, 0.010	PPP1R32, 0.008		KIF21B, 0.003																									FAAH, 0.009
USP46, 0.010	CCDC40, 0.008		BMP1, 0.003																									SPECC1, 0.009
SRGAP2, 0.010	SLCO2A1, 0.008		FRMD4A, 0.003																									MKL1, 0.009
LEMD3, 0.010	TDP1, 0.008		CCAR1, 0.003																									TAF2, 0.009
TXNDC15, 0.010	RGS1, 0.008		IQSEC3, 0.003																									SLC39A11, 0.009
TNS2, 0.010	ACSM3, 0.008		GRAMD1B, 0.003																									HLA-DRB1, 0.009
MYO5C, 0.010	CUBN, 0.008		ESYT1, 0.003																									ERMARD, 0.009
SNORD76, 0.010	VGLL1, 0.008		UQCRHL, 0.003																									YTHDF1, 0.009
NIPAL2, 0.010	PLA2G4A, 0.008		TSTD1, 0.003																									FOXC1, 0.009
DEPDC5, 0.010	RARRES2, 0.008		NBPF14, 0.003																									PRIMA1, 0.009
SERINC5, 0.010	RARRES1, 0.008		CNOT1, 0.003																									PFN2, 0.009
WDR4, 0.010	PIANP, 0.008																											ADGRE5, 0.009
ARHGAP23, 0.010	FOXI3, 0.008																											PPP1R14C, 0.009
GJB1, 0.010	TSC1, 0.008																											MAP3K13, 0.009
MTOR, 0.010	GLB1L2, 0.008																											PLOD3, 0.009
TLDC1, 0.010	WDR66, 0.008																											PGF, 0.009
RSBN1L, 0.010	DOK5, 0.008																											CRIP1, 0.009
VPS11, 0.010	LRRIQ1, 0.008																											ACAD9, 0.009
C7orf55, 0.010	MAL, 0.008																											ICAM1, 0.009
WDR5B, 0.010	SPATA17, 0.008																											ZDHHC2, 0.009
PAFAH2, 0.010	RSPO4, 0.008																											EFNA5, 0.009
RPS21, 0.009	OS9, 0.008																											ZIC2, 0.009
IFI27L2, 0.009	PURG, 0.008																											TRNP1, 0.009
UBA7, 0.009	MAMSTR, 0.008																											ENHO, 0.009
ZNF440, 0.009	GPHN, 0.008																											CYP4F11, 0.009
TANC2, 0.009	ABCG1, 0.008																											NIPAL2, 0.009
LOC654342, 0.009	IFI16, 0.008																											MAGEA11, 0.009
PDS5B, 0.009	NPAS3, 0.008																											SLC44A4, 0.009
PITPNM3, 0.009	CDKN2D, 0.008																											METRN, 0.009
MECOM, 0.009	NAV1, 0.008																											HLA-DRA, 0.009
SSH3, 0.009	PRSS33, 0.008																											LAMC2, 0.009
IVD, 0.009	SCN3B, 0.008																											THBS4, 0.009
SNX29, 0.009	RNF157, 0.008																											CEBPD, 0.009
ITGA3, 0.009	LY6E, 0.008																											CRACR2B, 0.009
ZNF333, 0.009	TET3, 0.008																											TIAF1, 0.009
CTSC, 0.009	EPB41, 0.008																											ATAD5, 0.009
MYH14, 0.009	S100A14, 0.008																											CLDN3, 0.009
MYC, 0.009	CCDC88A, 0.008																											MARS, 0.008
PLEKHA4, 0.009	FRS3, 0.008																											CD74, 0.008
MYLK, 0.009	PDS5B, 0.008																											ANKLE1, 0.008
NOC2L, 0.009	LEF1, 0.008																											CEMIP, 0.008
ZNF785, 0.009	ACO1, 0.008																											CACNA2D2, 0.008
KBTBD4, 0.009	LGALS9, 0.007																											KRT23, 0.008
OR5R1, 0.009	HNRNPA3, 0.007																											SEZ6L2, 0.008
ACTR6, 0.009	FGFR4, 0.007																											CYP2S1, 0.008
NNT, 0.009	SUSD3, 0.007																											IFI6, 0.008
SLC1A3, 0.009	ATAT1, 0.007																											NDRG4, 0.008
MX2, 0.009	UCP2, 0.007																											UNC5A, 0.008
UXS1, 0.009	VSIG2, 0.007																											CRTC2, 0.008
KIAA2018, 0.009	RAPGEF3, 0.007																											CYYR1, 0.008
ZNF318, 0.009	RSPH1, 0.007																											RNF25, 0.008
MEGF6, 0.008	IFI30, 0.007																											PPAP2B, 0.008
HES4, 0.008	ALDH1A1, 0.007																											CCT5, 0.008
CD82, 0.008	PDGFRL, 0.007																											ATAT1, 0.008
S100A7, 0.008	OLR1, 0.007																											DMKN, 0.008
TANC1, 0.008	SLC35F3, 0.007																											MAPK8IP1, 0.008
ARHGEF9, 0.008	FAM196A, 0.007																											ZNF117, 0.008
CXCL16, 0.008	ZFP42, 0.007																											HOXB9, 0.008
NDUFA4L2, 0.008	BIRC3, 0.007																											WDR54, 0.008
TJP3, 0.008	CLDN9, 0.007																											SLC38A3, 0.008
DDX59, 0.008	FBXO21, 0.007																											KIAA1919, 0.008
TNFAIP3, 0.008	NCKAP5, 0.007																											HIST1H3C, 0.008
LAMB2, 0.008	CDH8, 0.007																											CECR1, 0.008
ENTPD1, 0.008	LCN10, 0.007																											CCNE1, 0.008
PRKCI, 0.008	MSX1, 0.007																											STK32C, 0.008
GYLTL1B, 0.008	ALDH3B2, 0.007																											IER2, 0.008
DHCR24, 0.008	IQGAP2, 0.007																											ATP13A1, 0.008
SNHG9, 0.008	PFKP, 0.007																											CMTM6, 0.008
FES, 0.008	TUSC3, 0.007																											GRAMD3, 0.008
C11orf1, 0.008	ZNF883, 0.007																											PRKX, 0.008
CLDN3, 0.008	RBM24, 0.007																											EPHB1, 0.008
TRIM5, 0.008	DCAF12L1, 0.007																											INHBB, 0.008
ARL15, 0.008	INA, 0.007																											SCARNA12, 0.008
LBH, 0.008	TMEM190, 0.007																											HIST1H2BH, 0.008
GAA, 0.008	RASL11B, 0.007																											UGDH, 0.008
GON4L, 0.008	IL15RA, 0.007																											FOXH1, 0.008
PPP1R12B, 0.008	GEN1, 0.007																											TFCP2L1, 0.008
S100A5, 0.008	MT1G, 0.007																											KCNA6, 0.008
SCARNA21, 0.008	EDN2, 0.007																											SNCG, 0.008
SLC45A4, 0.008	LIMCH1, 0.007																											SYT11, 0.008
CDA, 0.008	CRAT, 0.007																											KIAA0196, 0.008
SNORD17, 0.008	CASKIN1, 0.007																											DPF1, 0.008
GMPR, 0.008	UBB, 0.007																											ATG3, 0.008
HIST1H2AE, 0.008	CXCL8, 0.007																											TRO, 0.008
DEGS2, 0.007	SLC6A13, 0.007																											DOCK3, 0.008
BEX5, 0.007	AKR1C3, 0.007																											APOL4, 0.008
TCF20, 0.007	CTR9, 0.007																											ADGRL2, 0.008
SRSF11, 0.007	FGFR3, 0.007																											LRRC49, 0.007
UBR4, 0.007	BATF, 0.007																											STEAP1, 0.007
CGNL1, 0.007	EPHA1, 0.007																											ADCY9, 0.007
XPOT, 0.007	ZNF491, 0.006																											L3MBTL2, 0.007
PAXBP1, 0.007	ZNF521, 0.006																											TDRD9, 0.007
MMP15, 0.007	ITGA2B, 0.006																											SCYL3, 0.007
FAAH2, 0.007	DNALI1, 0.006																											MYC, 0.007
ATAD2, 0.007	AQP3, 0.006																											RAB25, 0.007
BAG2, 0.007	PLAGL1, 0.006																											ZNF345, 0.007
ZRANB2, 0.007	PLSCR1, 0.006																											CMTM7, 0.007
CGRRF1, 0.007	L3MBTL3, 0.006																											CXCL17, 0.007
ACSL3, 0.007	RPA1, 0.006																											PYY, 0.007
UBE3B, 0.007	GPR183, 0.006																											NPB, 0.007
ALCAM, 0.007	ATP6AP1, 0.006																											RPS2P32, 0.007
CCDC134, 0.007	THADA, 0.006																											APLP1, 0.007
SPTBN1, 0.007	VAV1, 0.006																											LXN, 0.007
STAG2, 0.007	ADAM8, 0.006																											CCL28, 0.007
LGR6, 0.007	IL18R1, 0.006																											BTG3, 0.007
SMIM4, 0.007	C9orf117, 0.006																											TXNIP, 0.007
EXPH5, 0.007	CNTRL, 0.006																											EYA2, 0.007
TP53, 0.007	RNF212, 0.006																											LCTL, 0.007
NPR1, 0.007	FXYD6, 0.006																											PODXL2, 0.007
C1R, 0.007	ZDHHC12, 0.006																											PLEKHB1, 0.007
PYCR1, 0.007	DNAAF3, 0.006																											RGS10, 0.007
OPLAH, 0.007	PEG3, 0.006																											ANKRD65, 0.007
DAAM1, 0.007	ZNF605, 0.006																											SLC16A14, 0.007
SEZ6L2, 0.007	SIX1, 0.006																											RASL11A, 0.007
AKNA, 0.007	EMP3, 0.006																											MAP1B, 0.007
N4BP1, 0.007	GAMT, 0.006																											VTCN1, 0.007
CUL7, 0.007	C17orf97, 0.006																											SLC9A3R1, 0.007
LTBP2, 0.007	GRM8, 0.006																											TMEM130, 0.007
IRF6, 0.007	ATAD5, 0.006																											ALS2CL, 0.007
GPX7, 0.007	MLH1, 0.006																											SH3BGRL2, 0.007
ABCA5, 0.007	RAMP2, 0.006																											GEMIN4, 0.007
KCNK15, 0.007	NKAIN4, 0.006																											ZNF586, 0.007
BCYRN1, 0.007	GPR141, 0.006																											BOK, 0.007
KLHL35, 0.007	ZNF546, 0.006																											SYCE2, 0.007
APEX1, 0.007	MTF2, 0.006																											KRT6A, 0.007
LYPLA2P1, 0.006	TFAP2C, 0.006																											FOSL2, 0.007
VPS13A, 0.006	GPC3, 0.006																											KCNIP1, 0.007
SEMA3F, 0.006	EVI2A, 0.006																											REEP6, 0.007
EVPL, 0.006	CDIPT-AS1, 0.006																											SOX6, 0.007
TRPS1, 0.006	EPDR1, 0.006																											CYP17A1, 0.007
LAMC1, 0.006	GPRC5C, 0.006																											TCP11, 0.006
BOD1, 0.006	TBX1, 0.006																											IRF6, 0.006
SRCAP, 0.006	CABLES1, 0.006																											CUX1, 0.006
TNRC18, 0.006	DPYSL5, 0.006																											FAM102A, 0.006
EVA1B, 0.006	CCNT1, 0.006																											NUF2, 0.006
MUC16, 0.006	KLF4, 0.006																											RAB38, 0.006
TRIM58, 0.006	SPON1, 0.006																											UNC13B, 0.006
MKI67, 0.006	AGTPBP1, 0.006																											SCNN1D, 0.006
GTPBP1, 0.006	RBM12, 0.006																											HUNK, 0.006
NRBP2, 0.006	PLEKHB1, 0.006																											ZBTB18, 0.006
SNORA63, 0.006	OSCP1, 0.006																											SLC5A1, 0.006
TERC, 0.006	NOX4, 0.006																											APOL6, 0.006
SLC29A4, 0.006	SOCS3, 0.006																											GPR143, 0.006
SCD, 0.006	RBPMS2, 0.006																											SP5, 0.006
LZTR1, 0.006	A4GALT, 0.006																											ALG10B, 0.006
NDRG1, 0.006	ARMC9, 0.006																											ULK4, 0.006
MEST, 0.006	GLIPR1L2, 0.005																											SLC43A3, 0.006
DOCK1, 0.006	MORC4, 0.005																											CELSR2, 0.006
SLPI, 0.006	SLC16A3, 0.005																											PRAP1, 0.006
CCDC88C, 0.006	KLK9, 0.005																											SLC17A9, 0.006
BOC, 0.006	RCOR2, 0.005																											UST, 0.006
GALNT4, 0.006	SCN11A, 0.005																											DCLK2, 0.006
MMP7, 0.006	KCNN1, 0.005																											TMPRSS3, 0.006
FAM35A, 0.006	ALS2CR12, 0.005																											FOXA1, 0.006
HIST1H3C, 0.006	CASC1, 0.005																											STX19, 0.006
CDCP1, 0.006	ASXL3, 0.005																											FAM110C, 0.006
CHST2, 0.006	LIPI, 0.005																											ATF6, 0.006
RBP1, 0.006	HOXA3, 0.005																											PCDHB2, 0.006
AP1M2, 0.006	UBE2L6, 0.005																											SCG5, 0.006
MED23, 0.006	CFAP43, 0.005																											FOXP4, 0.006
SCARNA2, 0.006	TMEM180, 0.005																											SLC27A6, 0.006
ACSS3, 0.006	DDIT4, 0.005																											MT1A, 0.006
EDRF1, 0.006	TRIM23, 0.005																											PCDHB8, 0.006
ZKSCAN1, 0.006	PAPLN, 0.005																											KRAS, 0.006
LRRC26, 0.006	MT1F, 0.005																											KRT80, 0.006
SLC43A3, 0.006	CGRRF1, 0.005																											PSD, 0.006
TNFRSF12A, 0.006	S100A10, 0.005																											PNMAL1, 0.006
WDR60, 0.006	UBXN11, 0.005																											ARRDC2, 0.006
CRIP1, 0.005	COL25A1, 0.005																											TTC39A, 0.006
ZNF518A, 0.005	GAL3ST1, 0.005																											WDR86, 0.006
ATIC, 0.005	DGKG, 0.005																											LCLAT1, 0.006
SBF2, 0.005	PI3, 0.005																											MAP2, 0.006
LGR4, 0.005	DHX30, 0.005																											CDSN, 0.006
BTN3A2, 0.005	ECEL1, 0.005																											CRYAB, 0.006
ZNF605, 0.005	MARK4, 0.005																											EGFL7, 0.006
HIST1H2AM, 0.005	DOCK1, 0.005																											SV2A, 0.006
MON1A, 0.005	NEK10, 0.005																											GAS2L1, 0.006
C2CD2, 0.005	OLFM2, 0.005																											TIMM17B, 0.006
PPP1R16B, 0.005	DFNB31, 0.005																											MFSD3, 0.005
OBSCN, 0.005	ZFP36, 0.005																											FBXO18, 0.005
ZFAS1, 0.005	IQUB, 0.005																											SPINT2, 0.005
MYO10, 0.005	KLK10, 0.005																											CNIH4, 0.005
SNORA47, 0.005	PLEKHG6, 0.005																											FBXO27, 0.005
S100A9, 0.005	KCNH3, 0.005																											PHLDA3, 0.005
RNF220, 0.005	SELL, 0.005																											ATP1B2, 0.005
IGF2R, 0.005	RHOF, 0.005																											CX3CL1, 0.005
RPS3A, 0.005	PTH2R, 0.005																											EGFL6, 0.005
APLF, 0.005	RFTN1, 0.005																											SLC25A51, 0.005
BOD1L1, 0.005	RIMS4, 0.005																											SP100, 0.005
SEC23IP, 0.005	HHAT, 0.005																											NFIX, 0.005
NEAT1, 0.005	CYFIP2, 0.005																											CLIP3, 0.005
TMOD1, 0.005	C7orf13, 0.005																											C1QTNF4, 0.005
RAP1GAP2, 0.005	KIF1A, 0.005																											LMTK3, 0.005
PKP3, 0.005	CFAP61, 0.005																											FOXA3, 0.005
RASA3, 0.005	C19orf33, 0.005																											JAK3, 0.005
KAAG1, 0.005	G6PD, 0.005																											DEPTOR, 0.005
CYBRD1, 0.005	ACAD10, 0.005																											F11R, 0.005
TCF7, 0.005	STAT5B, 0.005																											CA4, 0.005
PRSS16, 0.005	MAL2, 0.005																											NUPL2, 0.005
SLC44A4, 0.005	PEG3-AS1, 0.005																											PGAM2, 0.005
ILF3, 0.005	FGD6, 0.005																											SQRDL, 0.005
RABGAP1L, 0.005	PPFIA4, 0.005																											CLDN7, 0.005
SNORA12, 0.005	LAMC3, 0.005																											MFI2, 0.005
LDLRAD4, 0.005	MACROD2, 0.005																											SLC44A5, 0.005
KIAA0430, 0.005	WBSCR17, 0.005																											PCDHB12, 0.005
SCARNA16, 0.005	GATM, 0.005																											PRRX2, 0.005
MFN1, 0.005	SLC2A1, 0.005																											PYCARD, 0.005
MYO19, 0.005	AMIGO2, 0.005																											ATHL1, 0.005
RASAL1, 0.005	SLC38A3, 0.005																											GFRA3, 0.005
EYA2, 0.005	BMPR1B, 0.005																											PCDHB11, 0.005
AP4B1, 0.005	DNAH9, 0.005																											HLA-DQB1, 0.005
ZFPM2, 0.005	ZSCAN21, 0.005																											INF2, 0.005
SEC16B, 0.005	HYDIN, 0.005																											ARHGEF25, 0.005
SCD5, 0.005	TRIM29, 0.005																											TACSTD2, 0.005
GGT6, 0.005	PPP1R12A, 0.005																											REEP2, 0.005
HSPG2, 0.005	VAX2, 0.005																											ZNF101, 0.005
YWHAE, 0.005	ACOX2, 0.005																											PRDX2, 0.005
ATP8B1, 0.005	MPDZ, 0.005																											EIF4EBP1, 0.005
MAP3K15, 0.005	SPEF1, 0.005																											GGA3, 0.005
TAF6L, 0.005	DCST2, 0.005																											FBXO17, 0.005
SNORD47, 0.005	FXYD5, 0.005																											FGFRL1, 0.005
ENPP4, 0.005	TAPBPL, 0.005																											A2M, 0.005
CFI, 0.005	METTL24, 0.005																											SPOCK2, 0.005
SEMA4A, 0.005	S100A1, 0.005																											DMD, 0.005
ZBTB12, 0.005	LRP10, 0.005																											SLC6A13, 0.005
ARMCX2, 0.005	C11orf70, 0.005																											RNU11, 0.005
RARRES1, 0.005	MTCL1, 0.005																											ALOX5, 0.005
ZNF117, 0.005	LRRC46, 0.004																											UPK3B, 0.005
HIST1H4C, 0.005	SPATA18, 0.004																											NR4A2, 0.005
MYO5B, 0.005	DNAH1, 0.004																											QSOX2, 0.005
SNORD104, 0.005	NRTN, 0.004																											STAC3, 0.005
OPTN, 0.005	C16orf45, 0.004																											CSPG5, 0.005
RHOF, 0.005	LIAS, 0.004																											TRIOBP, 0.005
NCALD, 0.005	VWA3A, 0.004																											PVT1, 0.005
GDPD3, 0.005	CSRP2, 0.004																											PCDH7, 0.005
CNIH2, 0.005	ABCG4, 0.004																											BRCA2, 0.005
NR1H3, 0.005	PRSS21, 0.004																											CTSV, 0.005
TMEM205, 0.005	CCL4, 0.004																											ZBTB38, 0.005
FZD7, 0.005	CCDC78, 0.004																											ADIRF, 0.005
BTG2, 0.004	ZNF423, 0.004																											TCEAL2, 0.005
LZTS2, 0.004	EIF4EBP3, 0.004																											GAB2, 0.005
PLTP, 0.004	CDH23, 0.004																											NRTN, 0.005
PDIA4, 0.004	GAS2L1, 0.004																											RTP4, 0.005
CCDC18, 0.004	RERE, 0.004																											CDH24, 0.005
FHL1, 0.004	ZNF706, 0.004																											TAF6L, 0.005
NOXA1, 0.004	GPX7, 0.004																											BNIP3, 0.005
EMB, 0.004	USP11, 0.004																											SMARCA1, 0.004
SLC39A11, 0.004	TMEM132C, 0.004																											MFSD2A, 0.004
FZD5, 0.004	HLA-B, 0.004																											CIITA, 0.004
SMARCA2, 0.004	RPN1, 0.004																											FOXJ2, 0.004
IFT122, 0.004	MYO3B, 0.004																											RCOR2, 0.004
CHODL, 0.004	MT1H, 0.004																											OS9, 0.004
BHLHE41, 0.004	LHX1, 0.004																											HSH2D, 0.004
SGPP2, 0.004	SLC22A18AS, 0.004																											MYO18A, 0.004
SMAGP, 0.004	FBXL20, 0.004																											SCNN1A, 0.004
SNORD87, 0.004	H2AFY2, 0.004																											TMEM173, 0.004
MAL2, 0.004	HLA-DRB6, 0.004																											DOC2B, 0.004
GPRC5A, 0.004	CCDC6, 0.004																											KREMEN2, 0.004
LRP10, 0.004	CP, 0.004																											PCDHB10, 0.004
PLXNB2, 0.004	CCDC180, 0.004																											BCL9L, 0.004
KIAA0196, 0.004	ISG20, 0.004																											ZNF219, 0.004
S100A11, 0.004	CPXM2, 0.004																											HSPA1A, 0.004
LOC100133985, 0.004	TDG, 0.004																											SNRNP200, 0.004
KIAA1109, 0.004	YJEFN3, 0.004																											EIF3L, 0.004
ID1, 0.004	FASTKD2, 0.004																											CD9, 0.004
MED13L, 0.004	KIF24, 0.004																											CCDC167, 0.004
SNORD86, 0.004	TSPAN12, 0.004																											DNMT1, 0.004
ZNF713, 0.004	IGF2BP3, 0.004																											RPL10, 0.004
TCF25, 0.004	ATP1B2, 0.004																											PPP1R14A, 0.004
PHYHD1, 0.004	CENPF, 0.004																											SLC12A6, 0.004
C1QL1, 0.004	CLEC11A, 0.004																											SEMA3B, 0.004
FUOM, 0.004	SCGB1B2P, 0.004																											ZMIZ2, 0.004
MSLN, 0.004	MSR1, 0.004																											TMEM132C, 0.004
POLQ, 0.004	MEIS2, 0.004																											KIF3C, 0.004
NDUFA7, 0.004	DOPEY1, 0.004																											CENPA, 0.004
TMC4, 0.004	SLC36A4, 0.004																											DTX3L, 0.004
PLEKHA6, 0.004	CRIP1, 0.004																											IRF1, 0.004
SLC4A5, 0.004	IDO1, 0.004																											RINT1, 0.004
SPON1, 0.004	MAP3K19, 0.004																											CCND2, 0.004
CRB2, 0.004	ITPR1, 0.004																											CLCF1, 0.004
RPL39L, 0.004	COL9A2, 0.004																											ALCAM, 0.004
RASSF3, 0.004	IL4I1, 0.004																											FANCC, 0.004
SNORD22, 0.004	FGF17, 0.004																											TOX, 0.004
MTF2, 0.004	NRXN3, 0.004																											ST14, 0.004
CD9, 0.004	XPC, 0.004																											TPCN1, 0.004
WDR70, 0.004	EPHB4, 0.004																											MLH1, 0.004
ARMCX3, 0.004	FOS, 0.004																											NR3C1, 0.004
CNKSR1, 0.004	C20orf85, 0.004																											NADK2, 0.004
ELMOD3, 0.004	PEAR1, 0.004																											NRM, 0.004
LONRF2, 0.004	ATP1A2, 0.004																											OBSL1, 0.004
AK3, 0.004	CDKN2A, 0.004																											LOC400043, 0.004
NR3C1, 0.004	EFEMP1, 0.004																											RENBP, 0.004
TARS, 0.004	CCL3, 0.004																											SYNDIG1, 0.004
WDFY3, 0.004	C9orf116, 0.004																											IFITM2, 0.004
EPS15L1, 0.004	HLA-DQA2, 0.004																											GRB14, 0.004
SPTBN2, 0.004	VANGL2, 0.004																											MCM10, 0.004
KLHL14, 0.004	ASB12, 0.004																											CYC1, 0.004
TMEM248, 0.004	UPF3B, 0.004																											CD24, 0.004
LRRC41, 0.004	S100A9, 0.004																											FILIP1, 0.004
CDH1, 0.004	PRPF4, 0.004																											ABCB5, 0.004
UBE2Q2, 0.004	SEMA4A, 0.004																											FARSA, 0.004
RPS10, 0.004	PTCHD2, 0.004																											FLAD1, 0.004
ZC3H6, 0.004	PGBD5, 0.004																											DPP7, 0.004
KIRREL, 0.004	HLA-DQA1, 0.004																											VCPIP1, 0.004
TIMP1, 0.004	C10orf54, 0.004																											IFI27, 0.004
TRAF1, 0.004	CEL, 0.004																											ST6GALNAC1, 0.004
SLC25A44, 0.004	COLCA2, 0.004																											PBK, 0.004
SELM, 0.004	RND1, 0.004																											TDG, 0.004
SNTB1, 0.004	SEC23IP, 0.004																											RASD1, 0.004
CENPQ, 0.004	RELB, 0.003																											FAM69B, 0.004
CIITA, 0.004	LRRC75B, 0.003																											XPOT, 0.004
HEG1, 0.004	CYP17A1, 0.003																											CXCR4, 0.004
LRG1, 0.004	DPY19L3, 0.003																											ASPHD1, 0.004
IL1R1, 0.003	MT1M, 0.003																											BAG3, 0.004
PRR15, 0.003	AFAP1L2, 0.003																											FAM83A, 0.004
SNHG5, 0.003	CTAG2, 0.003																											SYNRG, 0.004
LCN12, 0.003	MAP3K10, 0.003																											DUSP10, 0.004
SETX, 0.003	TBX3, 0.003																											ITGB7, 0.004
DCLK2, 0.003	WDR55, 0.003																											ASRGL1, 0.004
PARP14, 0.003	PTPN21, 0.003																											RNF144B, 0.004
DPP7, 0.003	HEXA, 0.003																											HIST1H3F, 0.004
SMARCB1, 0.003	CAPSL, 0.003																											RNF220, 0.004
SAMD9L, 0.003	PNMT, 0.003																											GORASP1, 0.004
APLN, 0.003	NUMBL, 0.003																											NRGN, 0.004
ALKBH7, 0.003	TPBG, 0.003																											DSCR8, 0.003
HES6, 0.003	MMP9, 0.003																											C19orf66, 0.003
SNORD10, 0.003	RARRES3, 0.003																											PCDHB6, 0.003
INF2, 0.003	SDS, 0.003																											MAP3K7, 0.003
DUSP9, 0.003	SAPCD1, 0.003																											CAMSAP2, 0.003
AIM1, 0.003	SLC6A12, 0.003																											ID3, 0.003
NTN1, 0.003	CSF1, 0.003																											IGFBP7, 0.003
SLC35F6, 0.003	NRXN2, 0.003																											KAZALD1, 0.003
TMEM126A, 0.003	CBLC, 0.003																											ACP5, 0.003
RAPGEF3, 0.003	CCT3, 0.003																											SLFN13, 0.003
SNX27, 0.003	PCSK6, 0.003																											KLHL14, 0.003
MICAL2, 0.003	LDLR, 0.003																											RXRG, 0.003
SCGB1A1, 0.003	C7, 0.003																											VLDLR, 0.003
SLC6A9, 0.003	MYOZ1, 0.003																											TTI1, 0.003
TLE2, 0.003	PHYHD1, 0.003																											FANCM, 0.003
XIST, 0.003	TFRC, 0.003																											MAP4K1, 0.003
FBN2, 0.003	CCDC114, 0.003																											CAPS, 0.003
CEMIP, 0.003	SULF1, 0.003																											KIAA1524, 0.003
LDOC1L, 0.003	FAM201A, 0.003																											GNLY, 0.003
NDUFC2, 0.003	CMBL, 0.003																											RBP5, 0.003
CDIPT-AS1, 0.003	MORN5, 0.003																											RNASE4, 0.003
C1orf186, 0.003	FAM83F, 0.003																											MMS22L, 0.003
GOLGA3, 0.003	IFITM3, 0.003																											CDKN1C, 0.003
HAUS6, 0.003	RSPH9, 0.003																											LAMB3, 0.003
PRSS50, 0.003	PIFO, 0.003																											DBNDD1, 0.003
SNORD15B, 0.003	XPOT, 0.003																											SIRPA, 0.003
C10orf10, 0.003	TRIM22, 0.003																											LTN1, 0.003
ARFGAP2, 0.003	GRB2, 0.003																											DHX29, 0.003
DUSP6, 0.003	FAM81B, 0.003																											NCEH1, 0.003
MET, 0.003	ITGB6, 0.003																											TRIM29, 0.003
RAPGEF1, 0.003	SELM, 0.003																											SP4, 0.003
SLC27A6, 0.003	SMAGP, 0.003																											KIAA1217, 0.003
TXNIP, 0.003	TMEM88, 0.003																											UAP1, 0.003
GSN, 0.003	SEC16B, 0.003																											ACSM3, 0.003
PAK6, 0.003	FOLR1, 0.003																											C17orf96, 0.003
HSPA1L, 0.003	KCTD12, 0.003																											MTERF3, 0.003
MAD2L1, 0.003	ATP8B1, 0.003																											PNOC, 0.003
BCORL1, 0.003	COL12A1, 0.003																											LKAAEAR1, 0.003
WDR54, 0.003	MAP6, 0.003																											GJB3, 0.003
POGK, 0.003	CCDC88C, 0.003																											TYMSOS, 0.003
TSPO, 0.003	GLI3, 0.003																											HIST2H2AC, 0.003
ENHO, 0.003	BATF2, 0.003																											ITPR3, 0.003
ST14, 0.003	TSPAN8, 0.003																											SLC45A3, 0.003
FRMPD1, 0.003	WDR63, 0.003																											FADS1, 0.003
PPP6R1, 0.003	APOC2, 0.003																											PRG2, 0.003
ZC3HAV1, 0.003	ENPP2, 0.003																											CHST15, 0.003
PRSS3P2, 0.003	ZAN, 0.003																											PAM, 0.003
AMN, 0.003	SLC29A4, 0.003																											KDELR3, 0.003
PCDH19, 0.003	CD9, 0.003																											LRRIQ3, 0.003
L3MBTL2, 0.003	OPN3, 0.003																											RAC2, 0.003
UNC5CL, 0.003	BST2, 0.003																											FAM155B, 0.003
ERP27, 0.003	NXPH4, 0.003																											DST, 0.003
IGFBP6, 0.003	FAM26F, 0.003																											THSD4, 0.003
FAM166A, 0.003	CHRND, 0.003																											IL15, 0.003
RPL36, 0.003	KIF14, 0.003																											NUMBL, 0.003
EVI5, 0.003	AJUBA, 0.003																											COL2A1, 0.003
RNF208, 0.003	WNK3, 0.003																											AGR2, 0.003
BEX1, 0.003	SBF2, 0.003																											RNASE1, 0.003
SLC2A1, 0.003	CHAMP1, 0.003																											CNOT11, 0.003
GSTM3, 0.003	FOLR3, 0.003																											RGAG4, 0.003
CLASP2, 0.003	RALGAPA1, 0.003																											STAT6, 0.003
SOX5, 0.003	ZNF518A, 0.003																											LMO3, 0.003
KRT7, 0.003	WDR93, 0.003																											TMEM256, 0.003
RAB11FIP1, 0.003	C1orf162, 0.003																											USP4, 0.003
SPECC1, 0.003	CYP2A6, 0.003																											OSBPL1A, 0.003
CST6, 0.003	ANO2, 0.003																											PHF8, 0.003
LIPI, 0.003	NINJ2, 0.003																											RARS2, 0.003
DIP2A, 0.003	GPNMB, 0.003																											WRN, 0.003
PLA2G2A, 0.003	GPR160, 0.003																											MGST1, 0.003
SACS, 0.003	CADM1, 0.003																											MAT1A, 0.003
ZBED2, 0.003	AKAP6, 0.003																											PODNL1, 0.003
TNFAIP2, 0.003	KCNT2, 0.003																											GSTA1, 0.003
POGZ, 0.003	SMIM6, 0.003																											RIPK4, 0.003
PAM, 0.003	KIF5A, 0.003																											AMN, 0.003
HIST1H3G, 0.003	ADGRG1, 0.003																											FIG4, 0.003
SCARNA12, 0.003	INHA, 0.003																											TUBGCP2, 0.003
HBB, 0.003	KIAA1462, 0.003																											CLSTN3, 0.003
CA2, 0.003	XPNPEP1, 0.003																											DNM2, 0.003
IFI16, 0.003	LAMC1, 0.003																											TNFRSF10A, 0.003
GOLGA8B, 0.003	AR, 0.003																											HTRA1, 0.003
ELF3, 0.003	RIBC2, 0.003																											SGPP2, 0.003
BTG3, 0.003	ZNF440, 0.003																											PHF20, 0.003
RPLP2, 0.003	STEAP1, 0.003																											CLDN9, 0.003
AP1G1, 0.003	CTNNA2, 0.003																											BRCA1, 0.003
PROS1, 0.003	IGFBP3, 0.003																											KIAA1671, 0.003
APLP1, 0.003	SIPA1L1, 0.003																											SEMA5B, 0.003
CFB, 0.003	ST3GAL1, 0.003																											PLEKHG4, 0.003
NDUFB7, 0.003	NEFH, 0.003																											CPLX1, 0.003
BLVRB, 0.003	TMOD1, 0.003																											PRELP, 0.003
LIMK2, 0.003	CDKN1C, 0.003																											C4orf48, 0.003
HSPA12A, 0.003	UHRF1BP1L, 0.003																											AGBL5, 0.003
LATS1, 0.003	NDRG1, 0.003																											KCTD15, 0.003
ATP11A, 0.003	TAGLN, 0.003																											PCDHB7, 0.003
COBLL1, 0.003	PAQR4, 0.003																											RLF, 0.003
	C15orf48, 0.003																											YBX2, 0.003
	HOXA7, 0.003																											TTYH1, 0.003
	SLC16A11, 0.003																											CCNA1, 0.003
	AP2B1, 0.003																											SLC16A3, 0.003
	ZNF823, 0.003																											MT2A, 0.003
	IL1RAP, 0.003																											DDIT3, 0.003
	GJB2, 0.003																											SGK1, 0.003
	AGT, 0.003																											SPX, 0.003
	SNTN, 0.003																											CCDC74B, 0.003
	PPAPDC1A, 0.003																											HIST1H4C, 0.003
	ROPN1L, 0.003
	DERL3, 0.003
	TMEM181, 0.003
	TMEM59L, 0.003
	RASSF3, 0.003
	DIAPH3, 0.003
	IRX3, 0.003
	ZNF132, 0.003
	CAPN9, 0.003
	ZDHHC2, 0.003
[truncated: 151 more columns]
