# Supplementary material for: Comprehensive discovery of subsample gene expression components by information explanation: therapeutic implications in cancer
Source: BMC Med Genomics. 2017 Mar 15;10:12. doi: 10.1186/s12920-017-0245-6 (PMC5351169; doi:10.1186/s12920-017-0245-6)
Supplement: Additional file 4 — Labels for each tumor sample. (XLSX 1443 kb) [file 12920_2017_245_MOESM4_ESM.xlsx]

## Sheet: survresponse.shrinkage2.txt
	Time	Status	G0	G1	G2	G3	G4	G5	G6	G7	G8	G9	G10	G11	G12	G13	G14	G15	G16	G17	G18	G19	G20	G21	G22	G23	G24	G25	G26	G27	G28	G29	G30	G31	G32	G33	G34	G35	G36	G37	G38	G39	G40	G41	G42	G43	G44	G45	G46
TCGA-61-1910-01	1127	0	347.255	-121.97	217.475	-75.5809	238.641	44.4261	0.466875	-234.732	80.151	-103.238	36.306	39.6187	-174.268	119.762	30.7071	-18.0854	-81.5568	-69.0153	-1.47536	32.15	88.8153	-40.2356	78.6126	59.8645	21.9579	73.832	-72.2089	56.0666	-423.58	81.0838	-4.84043	70.9767	-75.7577	-59.1738	38.9721	-10.5655	60.0493	-13.8806	-48.4831	59.4517	7.1775	0.0711927	71.8525	-15.2971	-114.755	91.995	-133.963
TCGA-61-1728-01	848	0	-106.778	-57.0564	-691.077	5.82655	178.432	10.4277	52.3899	-125.608	42.1602	-77.5832	6.55369	-123.509	-117.661	-15.2209	38.7582	-33.7358	-55.4663	98.8208	20.5476	53.0323	-431.164	-24.4275	-2.7245	-38.0237	16.22	-134.539	-60.6914	-99.0658	-343.107	81.1311	18.1925	46.9436	-19.2159	-25.6564	-25.8675	-48.5893	3.97845	-26.3255	-26.8228	53.4929	-29.5674	-8.05995	50.278	-18.5608	-57.6973	-5.82275	26.2745
TCGA-31-1951-01	684	0	406.96	-224.483	271.838	-200.098	-90.8607	81.2631	-197.677	122.949	-45.2425	-221.21	-133.673	-128.02	131.966	-47.0135	-124.455	121.783	230.057	-130.6	-163.562	76.4433	80.9681	-18.732	-7.87723	-40.3605	-77.3829	68.6522	85.3817	103.135	-492.745	-129.191	-55.372	-76.8143	37.4224	-56.2353	-105.526	36.8433	68.0114	103.135	149.032	-92.8621	86.5828	5.84743	-52.1268	17.2781	142.579	53.9117	-66.4848
TCGA-24-1552-01	1259	1	119.298	-335.319	226.905	-27.657	219.972	-293.365	114.664	-160.426	127.02	148.737	43.4155	-126.488	-101.063	115.697	94.4352	-78.0461	-60.4571	6.28616	31.4912	-2.98533	76.9353	16.2679	142.516	-24.2216	70.2531	71.7495	-72.0895	-20.5987	-425.014	84.0921	31.1012	76.6356	-68.3551	5.76207	-53.4945	-107.213	46.0723	-55.0497	-56.8107	65.7638	9.00648	72.5368	72.8278	34.2556	-48.1755	-4.26373	14.6084
TCGA-13-1477-01	1662	1	-211.973	-20.6149	86.6808	104.053	109.035	177.74	278.671	-95.8645	164.424	-225.729	155.635	744.423	-46.3795	-16.2649	116.112	-115.24	-65.6126	168.422	122.333	46.7159	-9.02399	-61.7742	116.373	16.5479	69.6832	-45.7129	-73.6568	-113.88	-296.989	36.2723	75.2215	55.6972	1.57702	-39.1389	36.2407	-106.837	-18.7487	-87.7724	-45.2223	25.955	-85.1443	-49.7841	8.85876	-42.5316	10.1286	-39.9204	11.2165
TCGA-30-1862-01	186	1	305.725	-177.653	211.295	-138.39	-83.9567	108.037	16.9486	167.871	21.9433	-149.05	-11.5378	-86.6546	165.024	-54.7131	-11.6645	5.90563	213.77	24.9749	18.9966	52.7071	74.407	-50.8858	9.30891	-19.6595	2.37516	65.9238	13.716	-7.09035	-405.464	-103.421	12.2434	-17.6751	54.1024	-36.991	-62.9184	-15.5724	49.1181	15.7658	-0.915227	-97.2682	-0.625636	-95.5472	-49.8938	-17.9676	175.607	64.6872	-70.0658
TCGA-29-1698-01	2078	0	321.237	-123.482	185.852	-124.735	-127.397	-90.5672	-15.1934	144.21	46.8363	42.851	-4.43241	-73.7892	194.938	-38.8886	-1.47242	2.92618	67.9699	-59.3383	-30.4637	54.5954	61.9948	-50.5367	57.6016	-49.7881	11.8654	61.7105	-21.8656	38.0541	-229.765	-139.648	18.6924	-1.43728	63.4476	46.1286	-36.7988	-17.7432	63.556	12.9051	-25.9567	-126.567	71.8173	48.0145	-64.9581	-23.4065	141.801	58.9193	-24.5476
TCGA-13-0924-01	185	0	-242.199	-416.653	266.321	109.601	109.739	5.91837	-139.227	77.2428	-196.713	-143.026	-94.2104	-122.848	8.14327	45.4404	-69.4928	59.1899	9.55269	47.0939	-34.5176	-23.8828	42.6277	71.4151	-26.6572	-47.4429	-100.073	66.0562	93.6909	-50.5651	-521.479	21.5256	-49.9999	-178.691	2.1377	-54.1443	-54.1459	30.096	-41.1616	0.450102	128.272	3.55685	-59.7266	25.455	-5.20264	64.0496	-9.79241	-63.7795	79.0439
TCGA-25-1326-01	1249	1	309.022	-299.198	267.139	-129.77	-116.474	-65.7932	-236.937	107.081	-108.708	28.1043	-210.141	-130.676	169.383	-37.7525	-130.877	121.03	435.266	55.7734	-241.984	38.3915	94.939	-21.6346	-21.0425	-59.6951	-73.3793	-140.604	60.6415	-33.8265	-430.472	-139.659	-2.33927	-41.8309	63.0137	-46.0449	-21.6577	4.22069	57.8921	101.613	22.1273	-118.399	53.7608	23.8392	-55.8657	23.0458	140.99	52.2186	-2.18235
TCGA-09-1659-01	304	1	-448.222	-400.753	274.945	220.881	233.765	-120.825	61.2255	-170.45	-36.004	-21.5331	3.06486	-86.8837	-110.35	99.6975	55.9418	-47.3275	-72.3543	-8.86242	55.5569	-24.7917	89.2381	9.15822	-55.3663	-27.7481	-10.0016	-142.594	-48.3673	-0.71123	-562.11	92.9485	-64.8998	-10.067	-13.2786	-63.6262	35.1377	47.4124	-99.9858	-58.1595	39.558	61.5249	-139.285	-21.4634	39.6122	43.6694	-42.339	-115.988	9.09183
TCGA-23-1021-01	1446	1	-224.891	-295.312	173.846	150.57	247.589	184.054	182.439	-228.465	97.7974	-280.368	100.665	-73.2305	-137.478	100.683	84.5693	-89.6477	-93.0228	-23.8138	98.5326	-14.7473	35.4431	32.9591	-54.3852	60.2347	29.9536	-4.93741	-67.8864	24.132	-580.078	100.825	-60.0508	25.0648	-20.1822	-66.4197	79.4665	12.3321	-39.5173	-78.02	-24.4032	73.8034	-122.314	-91.4733	39.6119	36.9227	-65.8233	-45.2853	25.7296
TCGA-24-2281-01	1357	0	229.183	-272.062	206.992	-43.3928	212.052	-13.9659	-307.47	-128.341	-106.262	115.472	-83.1929	-40.384	-57.7138	92.0939	-125.228	92.1031	-45.8928	22.86	-152.761	44.2023	66.2915	-32.0346	-59.1287	-49.1724	-134.482	64.8284	129.334	-8.76495	-430.503	70.7204	-52.1593	-143.312	-39.3954	-27.3021	-10.8505	52.3614	36.1582	33.6457	108.994	66.167	19.8422	39.6864	43.3198	10.4205	-19.2127	6.98689	-52.3919
TCGA-61-1918-01	479	1	366.754	-234.736	70.9533	-114.594	82.2679	-212.859	-122.302	-151.389	-53.2624	-54.8232	-116.907	-121.165	-47.9229	68.7929	-32.561	69.2781	-80.9399	30.5146	-87.1333	31.1262	-29.3498	0.694521	-82.5726	-32.5236	-31.8409	-237.708	-31.5672	-10.4689	-509.248	82.0108	-37.4926	7.03875	-0.15673	-46.9257	19.7844	23.6156	56.8587	47.9895	16.3994	42.4073	-7.69613	-56.2783	28.5699	20.8314	-86.7925	25.0367	-42.9826
TCGA-23-2084-01	1516	1	278.73	-371.407	238.329	-91.5922	-2.58161	-129.478	-80.3369	-110.689	-45.1462	188.191	-99.7479	-150.596	30.4288	52.151	-49.7348	24.6909	-31.7466	-123.359	-57.5953	8.58808	58.1482	37.6113	6.98074	-37.1003	-21.2876	-208.9	-53.7501	88.2567	-575.514	3.74386	-89.2649	37.9818	49.4422	-71.2332	40.8808	62.0467	57.5772	27.3123	11.5317	-22.3406	26.405	89.6432	-25.5383	50.5915	-9.56852	31.9669	14.3641
TCGA-23-1122-01	1189	1	278.672	-48.541	163.369	-72.0096	107.037	157.249	14.7332	-49.2146	12.4628	49.7372	-18.9251	-90.6586	-63.6515	17.8642	13.4677	-7.07602	-13.7981	-57.1179	11.2546	53.343	52.3354	-20.2605	38.1889	-53.5301	-1.86845	41.1255	-56.7464	61.763	-210.039	7.16545	-18.3776	38.9999	-29.7487	9.84643	-93.6312	-21.219	41.8989	-15.37	-27.5296	10.3053	36.4499	90.7881	7.29985	-12.9209	-16.2819	52.0546	-25.0382
TCGA-23-1109-01	1562	1	112.43	-122.067	182.84	-27.474	44.3562	-50.7137	-78.9889	-17.4148	-65.3853	152.905	-6.79034	-66.8338	33.0865	23.4477	0.606003	62.9493	38.7825	108.546	-2.50159	44.4689	46.4986	-42.0505	-16.9438	-30.6711	-39.9983	64.3323	-20.9537	-95.9315	-288.082	-13.2054	10.9288	-27.5359	2.97905	-20.9645	47.3986	-22.0554	20.1623	-0.706383	6.47869	-21.0848	-23.8293	73.9357	-2.14446	-19.5304	55.1512	-12.5294	-71.9771
TCGA-24-1924-01	919	1	20.8794	-331.332	168.837	75.0801	191.546	-335.539	-236.867	-77.2605	-223.361	-14.011	-247.2	153.627	-46.7845	105.024	-172.555	94.8978	-36.3525	-95.1428	-186.858	-1.36142	49.4244	50.8971	-75.8216	-50.412	-105.069	59.8206	163.882	69.0187	-455.534	76.251	-87.8664	-143.321	-45.843	-43.1226	-78.2816	79.5773	-19.4552	95.3242	150.08	63.7248	-10.8723	64.844	80.9039	54.8769	-23.1727	7.26597	28.1345
TCGA-09-1666-01	1752	0	228.85	-136.29	57.6513	-62.0701	178.715	69.9465	-116.986	-124.244	-63.8227	-106.702	-109.499	-137.079	-135.986	87.0482	-97.0349	49.6907	-68.8204	-126.657	-71.4699	-0.82387	-56.6513	46.552	-17.2209	-19.4777	-32.5975	63.8974	52.6397	137.514	-420.43	90.0667	-87.5832	-72.0006	-71.2183	-44.4097	84.1179	39.7899	7.17039	18.9482	48.8356	77.6537	-48.9309	0.848005	109.353	36.599	-112.208	52.3824	6.00756
TCGA-61-1724-01	637	1	286	-234.745	-23.921	-143.411	54.7669	-336.56	-0.333984	-42.2907	60.799	49.5102	-21.5849	-151.211	44.7492	56.5813	11.0786	-22.3536	-27.8065	-21.472	-26.4052	19.0288	-53.7296	30.098	53.1567	-18.4123	32.5132	39.8271	-19.5529	28.2991	-382.152	-13.5979	-13.4718	8.64337	1.66407	-28.3578	38.7623	12.6126	58.2788	8.44587	12.9485	-10.149	42.6604	-7.22233	12.3605	25.9377	42.0082	90.9951	-2.67857
TCGA-24-1426-01	163	0	143.467	356.762	34.8529	-42.351	114.335	191.961	32.3267	-137.003	10.6451	-51.216	-19.5076	-11.3368	-167.661	-37.0272	38.2778	-11.0182	-80.0464	-8.59738	3.098	73.6602	-23.2416	-55.9784	67.8165	24.5377	20.8018	-221.431	-81.3907	16.0932	-151.318	93.5097	53.2482	78.2765	-1.3162	62.9657	76.26	-93.209	27.5021	-30.1372	-72.1344	38.4271	-52.5621	-5.05376	22.1921	-52.627	-111.013	50.0839	-68.0616
TCGA-23-1116-01	139	0	-158.914	-373.436	297.993	49.4885	-103.809	26.3245	-244.98	316.973	-185.012	-46.373	-181.111	-122.49	179.402	-75.3078	-148.16	89.452	416.686	-45.7666	-151.149	-29.9881	83.7563	5.36973	-9.06198	-43.3175	-142.074	56.4083	11.7451	23.6284	-352.649	-151.756	-23.4937	-50.974	58.5418	-11.3514	-47.9305	21.8542	-3.36582	42.7514	132.562	-127.881	-12.2285	-19.7325	-82.9712	50.445	166.863	-58.095	4.80038
TCGA-25-2398-01	1369	1	189.512	264.11	227.073	-107.633	-256.595	132.598	-138.216	409.994	24.0455	-97.2887	-42.5509	-135.79	228.868	-199.654	2.4521	54.0352	667.827	45.6658	-87.0975	84.6702	55.2957	-95.4796	7.54649	-44.1346	-20.1628	57.7293	-26.3914	-48.9631	32.5285	-244.121	48.3251	22.8813	97.8369	54.042	25.6476	-1.10491	40.8192	28.2144	-23.7203	-208.788	57.8956	-2.62952	-105.524	-91.9612	230.447	7.14877	-21.0337
TCGA-25-2409-01	821	1	222.672	-342.019	132.187	-96.6952	51.2076	150.83	-164.109	-21.1023	-124.863	-177.942	-133.679	51.6461	4.45777	4.40662	-90.8307	118.049	223.803	-12.9312	-111.111	32.3022	-28.906	13.56	-44.153	-30.469	-35.1987	70.5112	1.13641	12.9968	-603.782	-70.8275	-49.9573	-45.9991	2.64245	-85.5293	63.0752	41.0102	38.9408	51.0863	132.551	-71.4863	9.42803	-55.582	-44.339	27.6215	49.0475	12.0102	-64.788
TCGA-29-1778-01	454	0	285.956	-78.4593	64.6522	-34.0793	109.191	-361.603	-72.3909	-169.893	4.75084	79.517	-36.4155	-90.9511	-107.241	75.0778	-44.1153	29.0633	-102.681	-53.2337	-42.5536	1.86598	37.3999	-17.8962	-21.7609	3.2364	-13.6104	-25.1347	100.832	34.1618	-304.804	98.9399	-30.834	-94.2924	-6.42526	1.79673	42.9743	19.5157	37.8589	21.9231	150.548	45.0593	-23.9467	-31.2461	49.3294	-5.57256	-86.2383	36.7942	-110.208
TCGA-04-1343-01	361	1	-239.186	-301.407	205.726	91.9394	103.762	70.1906	18.8534	81.5052	-55.6628	-4.73564	-12.3254	-110.083	70.2449	25.5027	34.01	-7.51897	14.6414	67.6827	31.5461	24.4278	80.2978	-25.6079	-7.00474	-34.1757	-52.0467	72.2019	-9.69372	-69.6152	-363.709	-28.1717	-26.8898	-53.4129	21.0857	-9.39921	-99.4603	-22.1098	-8.18298	-38.3357	20.7387	-1.85174	-57.0385	-58.0157	-36.2096	22.5064	77.6672	-72.0398	-54.9007
TCGA-24-1548-01	493	1	451.57	310.746	75.5729	-113.067	209.376	-190.33	10.8278	-179.554	81.6084	187.466	-10.1193	-146.263	-100.105	112.585	19.0405	-33.7074	-89.2839	-150.56	-29.7454	51.3087	73.8973	-50.9779	79.7794	-13.4111	40.5439	19.9777	-50.8318	133.729	-66.1392	125.425	-3.96642	51.8346	-43.9158	104.604	69.9702	7.05302	71.6422	-10.5919	-53.1023	84.253	30.5203	110.813	98.7152	-7.8013	-94.3123	115.536	6.52889
TCGA-36-1570-01	655	0	235.373	-74.3695	-744.423	-19.2899	235.459	70.3767	53.8722	-240.877	76.7905	-49.0673	37.7781	-95.3782	-174.206	144.519	13.8476	-48.13	-93.2477	-92.7584	12.8413	-0.519065	-744.423	60.6587	-54.2042	11.1814	51.0538	-75.2148	-52.4554	98.9717	-456.121	102.546	-47.429	61.5855	-56.7171	-61.8917	20.0586	52.5212	16.1258	-30.8491	-50.9635	80.0119	6.13804	34.2319	50.3694	43.2195	-111.666	48.4702	-2.50643
TCGA-13-1496-01	129	0	-36.3576	-414.293	248.42	160.662	347.569	-252.87	-69.7303	-213.01	-153.208	333.06	-136.217	-67.0968	-180.628	176.156	-126.256	-13.314	-111.255	-180.832	-26.9449	-95.8068	91.3572	135.423	-44.6538	28.5711	-78.0716	71.8644	84.7122	162.839	77.1214	136.242	-120.801	-136.705	-113.253	-8.00486	45.8479	110.165	-19.5893	-28.6048	193.352	118.134	-12.161	14.9429	145.327	68.2473	-78.4559	4.91744	19.0988
TCGA-25-1626-01	518	1	273.762	68.8359	243.096	-196.208	-586.808	113.036	-292.695	744.423	-172.676	-76.2182	-272.746	-92.3993	347.649	-233.976	-237.037	224.072	656.98	-55.1703	-293.527	93.6917	84.9611	-87.3708	-16.0975	-55.9576	-144.925	46.3591	375.485	52.0177	-173.415	-257.576	-4.27573	-155.351	144.37	23.6246	-225.625	15.6673	68.5241	226.469	136.55	-239.059	94.3596	-20.5944	-103.247	-41.5893	333.974	45.4136	-13.9571
TCGA-20-0987-01	701	1	-454.872	-636.243	318.56	113.993	292.858	78.1429	-337.871	-187.461	-298.744	-188.484	-243.842	-124.866	-129.083	155.475	-146.396	195.522	-66.2817	-30.4891	-110.519	-149.846	94.6015	199.676	-71.9531	24.4219	-201.492	38.9842	76.3155	0.196734	-578.507	140.094	-110.939	-167.74	-56.4281	-84.5537	73.9275	94.1034	-28.1485	30.609	322.273	117.41	15.9181	-55.6403	113.348	86.502	-104.073	-119.621	84.9681
TCGA-09-1662-01	2717	1	341.476	-182.973	299.773	-132.342	40.3625	148.991	-183.08	-89.0437	-27.0604	-251.503	-67.4647	-140.794	-27.8426	16.0499	-84.5681	102.119	-45.1154	98.5027	-150.804	48.841	93.2787	-28.1001	-44.0528	-25.8233	-60.6219	-133.309	28.7035	-55.5378	-538.692	40.5713	-57.2871	-44.0183	16.4859	-77.6582	59.8214	20.8056	54.7091	56.3919	91.5266	25.2676	5.77001	36.9702	18.5886	-6.18313	-40.0612	35.7814	-14.6445
TCGA-24-2024-01	1769	1	150.187	-91.9201	71.0114	-56.4016	15.5273	-34.6064	33.1973	17.4548	73.3873	-117.234	17.6533	-119.012	-3.02487	-50.1541	37.9698	-20.723	456.366	90.1112	-2.57218	49.0221	-27.5764	-42.1925	-47.9586	-34.7081	12.3663	69.3914	-44.1951	-46.137	-375.435	-95.8073	-13.0829	39.1735	6.58206	-47.7836	-38.8058	-22.9545	0.307082	-19.0543	-22.0805	-101.661	-18.6905	-39.2839	-66.5681	-3.17737	56.9138	1.58948	-30.0602
TCGA-57-1584-01	643	0	284.874	-182.244	230.56	-140.923	137.935	110.96	-44.191	-211.233	-11.2842	-65.3922	-49.164	-120.65	-168.046	97.292	-30.0081	50.6261	-107.748	-26.0438	-29.6745	-3.957	79.9617	120.471	-86.161	29.12	7.20402	-381.585	-60.5374	43.6675	-539.673	104.291	-51.7802	44.3663	-3.48161	-97.841	76.8164	16.8573	46.821	30.5895	-7.4791	60.4933	33.1394	-56.5794	37.3604	46.4875	-121.557	56.6427	-36.1624
TCGA-10-0931-01	1000	1	-375.548	-322.033	123.523	266.094	378.41	-206.294	165.568	-258.441	10.9606	-11.1912	47.5699	11.5921	-186.242	176.19	76.4548	-73.506	-97.4124	-22.7139	89.4502	-101.269	-58.3694	83.7027	10.3031	1.41562	-4.14251	57.6639	-56.3787	18.4259	-466.933	152.335	-59.4467	5.59394	-88.5844	-65.0861	-168.037	-5.25785	-79.7102	-73.7336	29.89	125.965	-126.071	-23.1234	90.3376	71.3426	-95.3473	-62.203	8.53516
TCGA-25-1623-01	565	1	224.746	-162.18	292.519	-120.833	-285.167	-60.7963	-312.393	475.39	-198.682	144.236	-272.918	-108.184	279.043	-134.538	-286.014	140.218	341.612	-122.277	-274.674	58.6015	99.5611	-63.255	-26.1572	-53.8295	-133.706	54.1618	439.839	107.18	-263.509	-170.679	-46.2681	-192.373	98.596	21.3306	-110.313	46.8082	53.1498	191.644	229.396	-144.017	49.9152	27.3162	-67.4218	-16.1667	292.638	34.6296	-21.1561
TCGA-29-1774-01	527	0	-10.3263	744.423	56.0805	-14.9185	-232.605	40.5437	239.879	104.681	192.435	-58.4429	151.404	744.423	-124.062	-76.8666	124.873	-107.776	-79.3087	129.734	70.2147	0.268542	35.1037	-65.5493	181.652	36.2945	124.646	-744.423	-86.9508	-115.835	744.423	48.4387	95.5086	91.5216	54.7797	105.337	73.1367	-99.4142	-16.9551	-40.9375	-81.3867	-47.3436	-3.93413	62.0417	-1.37453	-53.0096	-91.4985	20.3932	17.1516
TCGA-61-2016-01	36	1	191.672	-231.079	251.521	-120.443	71.2528	148.27	-57.7845	-91.9976	-32.6339	-203.123	-52.954	-2.85317	-109.079	25.266	-35.9899	47.6582	-55.7896	23.1672	-25.849	-29.2995	91.8234	56.4672	-73.504	-5.56975	-10.6617	-262.281	-12.8142	-8.05304	-347.515	89.5009	-67.2983	-11.2973	18.2709	-55.4449	65.6006	27.3169	38.8527	19.9354	34.8859	51.468	38.7483	-38.6595	49.638	22.6882	-67.346	12.6336	11.5855
TCGA-13-0795-01	596	0	-379.129	-457.529	262.69	165.279	260.242	-91.4249	-169.572	-145.001	-331.134	235.815	-323.214	589.31	-73.9648	117.721	-206.089	194.574	-59.4998	-45.9061	-74.7551	-89.2927	88.7213	99.8841	-90.3536	32.6184	-93.2188	73.5954	82.919	53.6374	-276.214	75.6826	-84.3906	-120.219	-44.6591	-33.5049	26.9824	40.0109	-74.3099	96.3582	78.9263	70.5255	-94.378	19.6804	67.4457	69.7976	-2.94427	-11.5788	-16.3897
TCGA-13-1485-01	629	1	55.0681	-32.5718	-493.519	-72.3014	-334.042	203.523	70.8954	289.291	61.5953	57.3738	29.1426	-95.9585	206.207	-137.888	66.8453	-36.9856	684.187	150.471	58.193	45.0436	-344.921	-40.2214	49.6051	12.8922	-16.3797	4.43346	-61.6453	-93.6188	-447.844	-198.399	30.775	47.8935	75.5938	-50.2892	-55.0796	-67.5875	10.3628	-40.0585	-58.9693	-157.858	33.2403	-79.5637	-115.279	-6.53743	292.231	-12.6366	-64.9506
TCGA-23-1024-01	468	0	-96.0073	115.872	20.399	47.3397	304.208	31.013	228.449	-235.846	133.797	115.54	141.947	-94.057	-231.338	132.626	95.7795	-108.483	-128.585	-77.2197	101.545	-10.9969	-98.8026	-27.0225	90.6071	17.8593	93.9606	-53.6317	-59.9983	61.4829	458.307	160.918	-8.82896	41.3456	-78.1399	34.2672	83.8105	37.1312	2.38839	-68.8918	-21.1614	123.66	-87.5186	2.15418	147.581	10.7991	-161.172	-33.9942	24.9306
TCGA-13-0885-01	2780	0	93.5075	-414.128	306.777	50.29	253.197	-125.567	-226.13	-140.5	-293.653	307.591	-182.237	744.423	-69.2226	145.65	-238.851	156.042	-80.0487	-24.9212	-107.399	-29.6681	105.734	36.5387	-96.0661	-17.5216	-89.5064	77.4519	198.496	57.9443	-517.504	52.3426	-113.155	-244.6	-56.018	-78.772	99.6642	85.1934	11.0844	107.674	177.265	53.8486	-48.3587	60.6296	42.4432	48.8672	10.5369	24.4379	28.3128
TCGA-24-1928-01	336	1	298.34	-207.123	270.147	-149.249	-113.217	55.8742	-62.3457	168.997	5.40686	-44.736	-72.0285	-132.371	93.3859	-93.2393	-23.3437	47.7229	531.092	-8.17515	-53.0249	46.4018	100.037	-34.095	50.6117	-43.5013	-15.8013	67.1754	8.64316	1.39165	-361.209	-183.662	23.2075	4.72151	35.0056	-21.2106	-56.4354	-22.8701	56.6563	25.7627	-19.506	-152.724	58.3145	26.6518	-88.0574	-3.80836	91.7443	71.1236	-42.8971
TCGA-25-1315-01	1583	1	176.952	406.791	-617.674	-12.4888	139.795	-221.654	263.809	-148.853	212.042	-102.341	162.792	-129.013	-157.801	11.1127	129.792	-115.014	-86.1473	-75.7194	100.933	39.9433	-516.167	-46.5996	202.623	-10.9572	134.991	-178.717	-83.5706	44.2827	744.423	107.851	80.9257	87.5645	-35.4265	70.1712	77.5115	-35.1001	12.8741	-66.518	-87.8478	42.8058	15.1219	42.6928	38.5151	-38.0247	-91.4417	47.1877	-0.13976
TCGA-13-0804-01	1073	1	-192.787	-370.198	255.479	141.71	296.491	65.7197	-137.955	-211.891	-197.797	-30.2002	-165.696	-62.6515	-178.964	141.098	-40.7993	85.074	-99.2566	46.8017	-23.8851	-47.8446	83.0041	61.4585	-60.9085	-7.28291	-98.9672	73.004	-10.9035	-31.7102	-556.943	130.262	-57.4236	-40.8594	-81.1625	-70.9571	12.4962	-35.5609	-41.2123	-16.0673	147.509	105.809	-69.2945	27.6638	116.781	48.5484	-109.504	-45.8132	-85.9066
TCGA-24-2297-01	1699	0	296.481	126.338	-744.423	-101.602	81.4726	102.046	209.484	-138.723	172.268	-121.639	126.696	-105.523	-144.249	66.0694	78.3094	-74.7625	-59.3623	-84.5309	74.8957	62.8407	-691.062	20.7004	9.98849	23.4422	95.4514	-179.63	-62.6619	84.4642	-318.722	68.176	10.9384	54.9287	-13.3243	-18.9717	-24.9361	-7.87673	44.0417	-45.3244	-41.9739	42.4587	73.4106	35.719	5.39976	9.6298	-75.3787	66.4378	-171.432
TCGA-24-1565-01	312	1	138.551	91.4203	-744.423	-51.5314	258.674	-2.17905	-102.443	-256.899	-144.011	94.2031	-119.871	30.0007	-201.606	159.046	-103.056	118.91	-101.541	-43.0643	-17.2825	-73.5838	-744.423	113.04	-81.2733	78.3006	-59.2681	-169.361	190.087	61.135	-394.422	173.75	-90.4157	-69.5759	-72.8681	-64.6428	66.7702	35.2478	-2.67082	24.8139	122.014	142.41	-54.1956	-113.307	132.983	54.1219	-173.252	18.7635	-56.4155
TCGA-20-1687-01	81	0	138.819	-412.292	266.484	-82.8971	92.5535	146.902	-30.1007	-67.6425	-41.0473	178.77	-51.8726	-68.9698	12.3495	36.1096	-40.8852	64.3186	-23.255	18.2442	21.165	9.168	74.4212	52.7868	-77.572	-22.2851	-20.0727	61.9109	-21.6782	8.91097	-650.965	8.42759	-62.6165	-2.82892	-4.32116	-91.1767	-34.9254	-4.23814	36.1851	14.6758	-6.94438	12.3656	-45.8749	-123.276	18.2505	33.5854	59.4836	-9.88603	59.9175
TCGA-29-1694-01	1187	1	173.785	-373.108	244.018	-114.271	-39.5134	185.41	11.1718	19.3282	65.0008	-164.865	12.7628	-91.5572	40.5051	-28.8395	13.3061	6.26883	273.453	-18.2749	6.54603	26.3892	61.2585	103.087	-47.2375	-14.7955	-6.33868	-214.388	-35.7877	37.886	-641.432	-69.1067	-39.4249	16.7057	36.0859	-97.9461	5.69883	15.7135	32.378	-7.19318	14.1849	-63.1539	1.61587	-55.8729	-44.2684	49.024	63.7479	17.7962	3.53524
TCGA-30-1892-01	1484	1	-362.758	-341.794	171.131	145.474	-79.6426	51.5071	74.4919	250.645	-19.3543	-124.878	-44.6699	494.19	193.669	-57.7686	20.1034	-36.3363	180.148	125.968	18.1619	23.1357	-16.9078	-26.4256	49.4615	-42.644	15.1579	57.43	-25.7916	-89.3592	-496.874	-122.763	27.2518	-1.89794	62.4973	-69.3939	33.7627	-67.8063	-68.0957	-12.6024	-0.933522	-113.722	-94.9995	-46.5853	-43.2911	34.3971	259.354	-61.9765	47.4083
TCGA-25-1319-01	1977	0	286.966	20.1413	-549.243	-51.7368	156.331	-70.2091	-86.1024	-180.976	-6.9341	55.9025	-57.8485	-104.072	-138.34	98.223	-19.8808	16.9038	-47.3987	-93.1882	-79.6872	14.7281	-363.819	4.60716	-51.1784	-20.6409	-22.2489	-2.29407	-23.0707	88.8545	17.8089	85.473	-19.8788	-7.07277	-47.5379	31.6921	63.5318	21.2417	37.8489	14.5919	-3.11091	56.0451	70.2351	15.8642	60.6956	17.2711	-89.3174	57.6866	4.91046
TCGA-23-1118-01	2616	0	90.5836	-297.083	40.9215	102.007	215.696	-151.899	-47.4948	-136.685	-57.5655	-50.0505	-76.404	-49.8842	-47.5171	93.6345	-42.9271	-15.6289	-41.6909	-56.3919	-12.3324	6.99269	-74.5742	27.0945	-55.3984	-35.9472	-21.7016	53.5659	-13.9309	22.106	-498.984	26.0236	-54.726	-6.62066	-36.8262	-52.1557	54.6134	35.5722	-13.378	-22.8618	3.12451	38.4729	-25.196	62.5325	18.7958	42.8355	43.5781	21.1229	-17.5513
TCGA-20-1683-01	772	0	182.059	167.032	171.361	-91.5201	25.43	1.81747	77.7345	3.8834	141.747	32.8059	33.8514	-69.0565	-37.0109	17.7702	37.864	-37.753	-48.2585	4.58656	16.5675	-26.8749	53.7881	-35.692	57.5012	24.8232	57.3772	-1.65912	47.7295	-37.2074	451.999	36.1272	62.9759	12.3993	-10.5967	27.0429	72.8572	-72.1657	40.7629	-0.478814	-38.8992	21.2199	59.1863	114.907	27.5132	-32.4166	-41.0405	77.6962	-27.7044
TCGA-24-2038-01	1354	1	144.217	28.9632	-617.768	-88.0195	68.2373	33.8838	111.493	-109.905	75.2609	-124.973	54.782	112.671	-156.991	-12.3356	57.4946	-11.4861	-83.6417	140.16	74.0163	7.54731	-340.03	-18.7876	-18.4443	54.16	38.4678	-65.6059	-71.657	-67.5141	-440.516	125.585	1.46916	67.7157	-30.3393	-64.7631	-163.492	-97.7443	13.1729	-49.0698	-38.1735	93.4112	-106.853	-194.246	76.3661	-10.4337	-114.757	19.0032	-12.862
TCGA-36-1575-01	260	0	416.063	744.423	-65.737	-133.71	119.07	45.2383	257.331	-6.37732	251.191	-182.838	158.85	-37.0383	-188.116	-43.9782	127.796	-107.79	-97.7208	5.70519	72.4501	54.7573	67.2441	-97.6698	159.34	54.3027	143.985	-78.9038	-86.0798	-3.04236	744.423	123.644	116.463	87.3208	-50.9149	112.94	91.3713	-109.032	72.6178	-64.6944	-84.1258	70.2458	50.1184	11.5796	98.9128	-112.961	-131.377	114.976	-240.693
TCGA-24-1422-01	23	0	357.181	-270.395	241.601	-135.9	-208.604	69.2671	-175.292	252.084	-96.8348	198.594	-177.529	-88.7758	203.019	-92.7024	-121.746	125.591	390.638	49.5296	-156.038	35.1145	77.5297	-14.0128	-36.0536	-42.2975	-76.1772	68.801	80.8913	-3.39672	-447.137	-199.834	-32.9289	-73.82	70.0384	-51.5885	-55.3046	-8.48264	51.575	115.038	219.454	-160.971	29.1395	-33.2784	-89.0127	24.2354	200.99	72.8077	-47.7849
TCGA-23-2081-01	2342	1	305.174	-342.958	139.573	-125.487	54.9712	102.216	214.034	-67.6581	181.772	265.021	126.806	-144.949	5.79777	13.8006	102.444	-94.1855	188.652	15.7398	87.4923	22.0358	-20.8304	19.6174	117.937	-27.8319	88.5348	72.4847	-73.6526	-39.3166	-539.182	-76.1328	10.273	72.8088	1.57359	-62.4675	24.0628	-71.2941	53.8939	-48.6355	-53.4359	-66.4028	51.6789	0.80684	-38.3634	45.6957	54.0302	48.5654	-17.1049
TCGA-09-0369-01	1082	1	-239.95	465.565	196.392	47.6173	-226.993	48.4029	62.3666	276.491	46.9484	-110.118	71.0808	-89.9789	-6.52017	-115.558	89.1547	-42.0653	-8.98565	151.441	12.0657	-1.58032	84.0028	-85.6442	100.334	13.111	32.0696	-302.297	-78.2077	-169.797	744.423	-27.0067	119.091	77.0809	25.5757	89.3259	54.499	-99.2207	-17.2379	-16.0498	-66.9736	-90.0178	41.3717	26.1883	-38.3201	-84.0949	-6.35427	-66.9953	-10.0874
TCGA-09-2053-01	1209	0	-25.6358	88.1285	37.7894	89.7868	46.516	133.917	-50.2281	-95.7117	-59.9943	-116.296	-15.8655	-88.3529	-52.2056	-17.7209	-30.9512	0.934873	-50.7147	-31.7313	3.93152	45.2888	-47.766	-41.654	-16.4687	-12.3261	-44.876	-451.807	51.4392	35.7549	-217.138	45.1777	-48.0926	-92.861	62.2427	18.0598	38.4301	31.7309	-29.8952	-10.7961	113.798	23.7514	-27.1653	39.1671	-11.9486	-8.76561	-51.755	6.24201	-28.2085
TCGA-25-1323-01	395	1	161.317	386.705	95.6862	-61.5036	-87.6598	-44.2159	103.5	-3.86473	97.2741	-99.127	49.567	-74.4086	2.46352	-92.803	77.4547	-62.4335	-44.3358	-4.39784	21.9909	76.7219	49.8477	-85.1769	108.583	-18.3265	42.2843	-579.213	-64.0022	4.20702	331.343	-11.5541	62.456	74.2147	70.4339	70.2223	-63.3563	-14.2634	12.7552	-32.7445	-62.2339	-31.0509	17.2924	16.7756	-36.6429	-62.3563	8.44512	52.1693	-24.4346
TCGA-13-1512-01	94	0	-212.978	-311.253	301.412	119.13	177.087	223.914	14.6476	-86.4387	-28.1185	42.2867	6.1825	-45.7413	-60.7406	56.8316	16.5927	-37.9307	380.458	8.05423	32.8586	-24.5175	99.3727	-22.9697	45.2475	-36.559	-28.9559	78.8091	-19.1486	-17.3467	-334.53	-76.8315	16.6558	-23.9214	-38.256	-43.1436	91.2124	5.84071	-20.6558	-45.2891	23.1614	-25.696	53.2248	77.3383	-47.5038	34.2021	48.6854	-16.0688	65.3321
TCGA-29-1761-01	528	1	-502.962	-234.476	237.248	253.935	285.004	-265.76	-41.2538	-146.743	-107.468	181.052	-105.653	73.4027	-132.848	137.632	-23.8869	-9.2845	-81.0702	67.1745	-0.0868656	-101.407	53.8497	74.0816	-35.7474	26.6956	-35.1226	61.1934	37.3667	-53.1582	194.231	115.787	-22.3974	-82.4679	-83.7367	14.5595	91.2208	22.8108	-116.607	-16.1844	45.2881	92.7297	-121.089	4.74076	101.842	59.1072	-22.0948	-51.7529	61.7694
TCGA-61-1738-01	1089	1	-341.412	-267.06	214.709	144.017	308.878	77.0865	39.3678	-181.647	8.71612	-60.2982	-33.5727	-43.3548	-206.235	147.35	18.3537	-73.299	-80.7299	-174.748	9.54768	-97.8887	58.8628	88.3042	-68.1213	66.3356	28.4247	68.8112	-50.2654	134.632	87.0385	148.676	-83.182	52.1908	-101.401	8.5459	4.98573	83.8749	-65.9498	-48.7473	-14.706	106.962	-17.5093	-2.09562	160.195	51.4807	-88.5763	-61.6027	64.4766
TCGA-25-2400-01	1278	1	251.682	151.362	213.105	-72.2917	153.077	-378.051	-21.7688	-191.519	46.1406	115.86	-18.4797	21.0095	-160.861	72.5241	21.45	-10.0069	-112.865	-7.71063	-20.8721	4.22277	87.9889	2.87244	-0.196506	-0.875504	12.8023	-84.5045	-69.1953	1.11951	127.16	126.435	19.0531	62.8259	-23.8963	59.0655	20.5514	-12.0061	40.3584	-8.74965	-59.6299	75.6733	0.534057	2.66519	42.4018	-6.23944	-120.932	44.6484	34.3363
TCGA-13-1404-01	201	0	49.0534	-209.82	247.962	45.287	44.3897	80.9197	22.557	59.9252	-19.415	40.8805	0.283841	-68.5258	76.1957	8.36684	13.5666	-23.4956	27.7452	27.7693	23.8004	-77.2837	70.7379	25.4958	-63.6955	-37.1367	-11.2428	69.0649	-22.8931	-28.1142	-375.805	-57.9533	-0.84056	-0.759604	17.7456	-51.2456	39.9179	-4.92483	-16.2413	-21.7659	-26.9178	-38.221	-85.5899	55.657	-25.0726	34.4838	133.976	5.71747	-20.8178
TCGA-57-1585-01	53	1	257.225	-252.955	212.891	-132.503	-282.636	151.02	-159.396	344.939	-59.669	70.6069	-95.5325	-113.779	227.535	-108.622	-77.3726	115.493	287.56	50.4083	-123.854	68.2256	1.93643	-56.3025	-43.8197	-60.8133	-55.6333	68.1399	41.7964	-37.0676	-364.563	-192.781	2.3695	-47.9493	96.5114	-42.4432	-111.292	6.18915	62.7043	85.4454	3.4257	-163.474	47.3836	-13.9563	-84.6975	-0.945944	231.668	20.7342	29.645
TCGA-59-2351-01	3532	0	307.961	-172.385	247.483	-88.697	-35.3583	-180.193	-225.598	-83.3525	-85.8443	287.077	-144.021	-107.301	10.0938	43.0067	-113.985	91.5091	-50.6288	16.0035	-167.702	46.5011	77.7995	-15.321	-39.7114	-45.577	-71.9806	-559.747	121.67	2.02163	-417.43	33.265	-36.857	-99.0505	36.6202	-43.8315	44.9933	19.2859	56.4255	120.591	70.0452	-1.64635	7.61324	20.6169	-8.73282	25.5346	-34.7248	50.4504	45.9068
TCGA-24-0982-01	679	1	136.821	-57.9224	164.529	63.3509	-11.0637	132.17	188.02	-96.4873	107.041	-71.8994	106.037	453.314	-5.78829	-4.84376	61.915	-85.4284	-13.6992	-7.9659	87.4537	53.3342	36.1839	-53.9604	48.3006	-27.355	46.7236	-438.603	-43.9334	10.8693	-300.086	6.09018	14.4908	19.3588	45.2937	-21.8533	13.2046	-15.9023	0.520093	-54.8372	-34.6322	-1.09385	-35.3766	45.4409	-18.3853	-19.715	9.94853	19.1263	-72.2002
TCGA-13-0766-01	651	0	-453.499	-166.798	251.568	245.885	205.51	-129.313	88.0091	-20.0377	-35.7746	114.766	-16.7277	744.423	-60.3316	52.0457	45.9732	-58.2514	-67.2418	-7.0406	36.8777	-57.0461	71.1774	26.1054	-13.9295	-24.8968	3.38075	58.7797	-43.71	-19.4884	-126.257	92.0389	-48.1353	15.4021	-43.4078	-7.7973	74.4924	50.7996	-114.914	-45.5344	-18.7734	56.7558	-76.6813	41.2187	71.8396	38.3417	-7.16888	-76.244	82.1311
TCGA-25-1632-01	1799	1	209.827	155.236	-285.041	-69.6337	201.448	187.869	288.786	-162.841	282.802	-158.139	184.671	-128.606	-172.74	7.31693	139.223	-127.696	-78.2085	62.6214	105.657	74.1836	-369.63	-93.0708	168.831	-8.41452	153.02	-5.99016	-92.6526	-53.7415	-221.696	84.8711	136.405	105.605	-39.6022	-13.6734	-156.976	-118.272	54.0009	-66.8628	-81.6967	43.6475	-4.72047	-47.9011	43.322	-57.131	-84.1192	21.7424	17.0025
TCGA-29-1770-01	741	0	-70.824	-314.722	285.145	37.7241	-45.1661	-44.4939	49.9103	151.477	42.2683	-22.5205	-12.1359	-103.001	130.627	-55.9154	54.2964	-40.0036	300.108	61.624	11.9301	44.2556	88.1602	-18.8752	-1.84464	-40.8789	10.8529	78.7856	-63.9756	-66.2374	-505.605	-122.64	18.819	49.7906	41.294	-64.2806	-34.8365	-12.5981	-10.6692	-20.4481	-28.665	-124.158	-34.9485	18.3225	-55.806	28.7462	156.655	-57.6225	40.4171
TCGA-13-1408-01	180	0	62.8373	-163.48	236.804	-24.1944	-143.849	93.9079	64.0739	202.089	14.3982	-69.6698	29.4274	-97.6359	193.594	-105.524	1.92029	-21.951	298.351	9.36226	35.5806	68.4814	79.7242	-58.513	57.1856	-50.3983	-3.63321	72.7776	12.6119	-2.93603	-256.018	-157.689	26.9247	-27.9064	70.8052	-7.41572	-4.80446	1.12836	7.48296	-6.35102	5.21902	-124.797	-4.2905	8.9255	-87.5947	-11.3924	262.14	-4.7871	-59.4519
TCGA-29-1770-02	741	0	227.629	-390.168	236.911	-92.1098	10.5946	-16.4518	132.042	16.8965	143.125	-80.5065	54.3311	9.33112	-33.3322	-16.3735	73.0774	-52.945	222.635	42.8208	31.1298	40.1435	90.6376	19.5607	-27.9044	48.441	84.7276	78.7893	-63.9454	-33.5856	-623.529	-78.9758	-21.0706	66.7533	-12.9293	-103.44	24.1243	-18.8974	47.1254	-30.5834	23.8027	-66.0806	13.6331	-21.0996	-49.7199	45.0308	17.106	-3.0673	-151.676
TCGA-25-1877-01	730	1	-625.093	744.423	70.5796	246.172	39.8209	-135.069	19.8363	179.491	-51.087	210.98	3.1126	663.331	-41.3636	-95.9853	22.5873	-71.2973	119.373	52.8718	-23.5404	-81.2288	81.3254	-45.3968	37.5648	89.2006	18.9346	-711.179	61.0713	-79.0176	744.423	1.53661	29.8038	-38.1446	-6.57419	139.735	102.293	9.02188	-137.13	-21.115	32.2642	2.74571	-113.722	77.5626	108.724	-47.1044	23.2224	-44.5535	50.8621
TCGA-29-1691-01	1470	1	89.9285	70.1391	6.59568	13.8055	118.427	-108.485	-20.2203	-37.1599	-8.9207	44.6715	-51.6614	-14.6704	-44.9674	27.7401	-3.01926	-12.7644	-58.188	-10.4781	-44.0553	-58.7089	-24.7506	30.0477	-54.9972	-29.769	19.2829	50.9403	-22.3729	-9.6716	345.471	42.2721	-15.5252	15.7363	-22.5584	48.5476	83.3224	26.1633	-4.96405	17.7163	-13.539	31.0206	42.0332	95.8641	57.4596	29.3094	30.4354	-12.3614	30.0397
TCGA-61-2101-01	1688	1	35.7213	-161.586	262.117	-51.9993	10.6405	152.718	136.957	55.6709	154.563	-260.089	77.8798	-55.9184	49.5527	-50.2902	88.7466	-79.5932	191.815	105.856	51.1343	72.1188	79.2591	-69.0979	18.1872	-32.402	69.1254	66.9399	-65.7979	-102.821	-451.652	-128.651	59.935	53.3882	21.475	-47.631	50.6187	-70.9712	12.7818	-52.585	-53.861	-85.6369	-9.20212	-51.4101	-64.53	-24.9967	84.2116	20.1448	39.8643
TCGA-24-1845-01	116	0	68.2416	-377.801	39.3507	67.3288	369.969	27.8644	-53.0136	-285.6	-36.4353	-44.3944	-28.6906	23.1669	-254.615	209.661	-9.46151	-15.8938	-110.454	-102.593	-33.6248	-80.4716	-86.8953	97.8265	13.9884	24.5607	-34.596	65.7633	-50.4756	93.8305	-567.934	202.682	-84.1423	32.905	-131.915	-86.6706	90.4076	56.9634	-13.9514	-24.7566	-5.35935	152.199	-59.1612	12.5452	195.424	57.3895	-169.939	15.2397	-77.1267
TCGA-59-2355-01	65	1	177.29	134.368	110.618	-63.3182	-2.14013	-67.8965	23.7794	-59.0021	14.6652	-216.493	-4.01252	-53.6977	-1.64886	-42.4571	15.838	-14.5367	-48.8466	-17.936	0.476425	35.7529	-82.2387	27.5265	6.58197	65.9539	-4.35525	-334.703	2.14591	17.7688	-534.338	32.106	-44.0993	-45.8152	50.8785	-68.2055	40.2176	39.7183	18.7795	-32.2571	36.9778	1.23418	-39.3745	-58.4665	-5.15572	33.5798	-46.9816	15.9144	25.9144
TCGA-25-1634-01	1091	1	48.4479	377.306	143.094	81.3709	212.65	173.469	401.692	-223.305	300.532	-222.834	228.912	106.433	-198.502	-4.98974	155.697	-164.856	-133.867	167.997	152.113	42.4442	64.801	-100.179	189.285	37.7356	201.394	-39.8174	-100.315	-163.417	312.517	119.224	201.004	114.305	-36.3661	66.4526	102.235	-168.278	-10.7711	-95.3801	-93.8223	70.31	-108.925	-13.32	96.0661	-104.524	-119.825	19.8906	31.3405
TCGA-30-1860-01	1366	1	-236.719	-377.463	252.118	74.6734	159.992	33.0861	-210.912	-33.3337	-243.545	-51.5552	-163.665	-45.6765	-9.79122	88.3144	-177.528	77.3041	-27.1115	-50.2905	-111.55	-89.1018	60.3788	121.794	-88.6491	-28.0802	-108.752	55.3698	288.455	31.3297	-205.819	26.4615	-91.4937	-234.573	-33.0251	-37.2094	46.4645	127.013	-40.7051	88.5049	377.367	19.6287	19.4683	47.5322	21.8924	70.3924	47.0672	-76.6242	65.1177
TCGA-24-1556-01	2148	1	409.412	-43.2278	-200.937	-141.12	77.0362	-96.6574	-155.063	-80.6065	-90.418	-44.7478	-102.746	-90.8826	-27.4433	66.4656	-121.688	83.9198	-1.61611	-136.788	-124.724	-18.4098	-224.036	62.1901	-92.9858	-26.5344	-32.4535	58.6787	80.7424	129.462	-300.507	23.9963	-96.8636	-54.7998	-27.5591	-41.6938	-4.11815	72.8418	51.8538	74.4056	98.0948	15.6001	56.418	86.8066	25.0676	31.7912	-6.7266	29.2891	-135.452
TCGA-13-0890-01	2068	0	-269.054	-112.709	161.972	48.5564	-66.4046	20.6132	-79.5384	229.933	-80.4353	-150.951	-50.9415	-134.032	185.352	-42.7267	-8.01646	3.64993	88.1328	-9.93233	-27.1293	36.0486	19.6065	-32.5276	3.59931	-35.5808	-64.1342	-57.9669	-3.80485	-32.503	-160.286	-95.6279	2.17507	-42.9641	87.946	27.3063	-9.01762	12.9568	-15.7091	-16.472	33.9665	-85.527	77.0657	28.2531	-61.3926	16.0967	178.058	-87.3403	101.094
TCGA-24-1544-01	820	1	-63.3594	561.766	-220.29	32.9094	215.982	89.0738	257.65	-159.163	210.574	-280.541	158.816	-44.752	-258.728	-5.2201	113.367	-136.112	-119.242	-9.99087	89.7601	15.3507	-150.011	-74.7327	169.169	77.2389	125.056	-19.1917	-62.9138	-17.5816	744.423	157.067	76.0634	65.8057	-57.295	134.324	66.5934	-43.4854	-5.78389	-84.5334	-51.5705	101.652	1.29171	-5.92437	113.96	-105.139	-119.283	12.1517	42.5247
TCGA-24-1849-01	176	0	93.9537	-211.247	247.534	-114.882	-439.916	120.484	-332.95	683.38	-233.679	-43.1336	-269.863	-24.0866	267.404	-141.36	-198.155	228.384	328.751	11.649	-266.591	58.0268	58.7868	-39.297	-47.9755	-51.4694	-147.305	34.6676	330.023	19.5653	-367.506	-163.842	-52.7662	-220.304	112.783	-56.4504	-118.21	38.5791	49.3625	168.484	215.728	-131.658	53.86	-3.65525	-85.0979	21.6486	128.094	-5.97194	-15.8715
TCGA-36-1571-01	695	1	249.009	656.005	-744.423	-73.6433	158.535	-21.8565	181.429	-182.491	229.707	157.956	132.82	-142.312	-174.664	52.7246	108.167	-117.898	-92.0695	-91.1943	59.6792	46.8747	-696.327	-53.3341	183.564	14.1227	138.28	-72.7956	-82.4382	54.4493	-54.7975	79.9578	45.8921	89.6129	-13.1532	41.7411	97.3081	-66.8249	33.4671	-47.3553	-57.2353	29.0914	36.5442	49.7349	34.0793	-37.2621	-96.6475	61.3636	-17.3089
TCGA-13-0920-01	420	0	-99.5568	63.1051	-371.478	182.632	183.278	-87.589	258.108	-183.249	141.761	-105.645	114.414	153.446	-141.699	66.6413	84.179	-123.408	-98.8199	-0.831004	110.708	13.5887	-441.497	-48.6214	76.8825	-21.9642	99.3501	-262.486	-26.7616	0.143511	336.808	95.4457	20.4476	17.4022	-10.4812	33.7009	89.5629	24.2319	-54.1199	-58.1002	-24.705	49.0452	-48.7954	56.3386	38.199	-10.1286	-67.4743	7.66696	28.0574
TCGA-13-0714-01	189	1	75.5582	-330.99	296.661	-41.0598	-29.7092	102.423	1.54546	132.656	-26.2281	20.5933	24.8341	744.423	119.164	-38.5309	-16.4511	26.2916	57.7631	119.131	30.7487	35.1244	87.9692	-34.2393	10.1971	-42.2335	-23.7265	71.3006	46.2888	-78.6315	-511.537	-82.9439	13.2507	-80.7575	42.0965	-60.8268	2.30414	-55.953	40.74	39.1515	51.1659	-76.2984	-18.1327	-35.3281	-55.6027	25.3091	103.844	14.1771	28.6195
TCGA-24-0968-01	598	1	-66.253	-334.87	208.552	69.465	41.9341	-3.72454	-181.961	59.2388	-202.415	108.558	-212.721	605.272	80.4065	16.1284	-137.697	106.882	112.521	-81.845	-117.062	-40.6394	37.5375	59.8578	-81.2851	-53.6732	-96.0709	64.0414	83.4466	65.9758	-168.571	-44.1217	-63.6638	-120.338	18.7864	-20.3865	-79.2567	35.784	-17.2184	43.4981	107.871	-25.0293	-2.22002	31.4201	-32.54	44.2039	57.4837	-20.5342	53.9599
TCGA-04-1530-01	3622	1	228.219	-41.8994	84.0206	-56.9993	-34.651	114.509	-147.041	194.125	-84.7714	-43.1172	-103.958	744.423	169.875	-59.6564	-52.3793	40.9935	467.706	47.5104	-40.5808	47.7927	36.4505	-54.2896	-38.3265	-37.4088	-78.0187	69.9161	64.2283	-25.3882	-147.241	-133.191	-30.3186	-64.1004	41.9177	42.8229	-88.3284	36.6399	43.3226	22.0933	72.4847	-74.3232	61.227	43.9369	-67.4719	-10.0873	230.496	15.5626	-101.012
TCGA-24-1553-01	1767	1	177.972	-180.806	280.905	-109.706	49.5407	32.6979	-308.447	-144.145	-251.765	-158.269	-215.085	-43.4558	-106.675	5.59343	-304.394	221.49	-87.5589	2.01991	-232.789	57.5157	92.7786	-21.341	-103.635	-26.8877	-102.217	-87.1333	658.193	34.556	-437.071	96.9271	-79.0045	-351.549	5.95212	-37.6134	36.4092	81.1098	41.8611	202.06	187.001	58.0907	-45.4112	-92.3127	57.7039	-26.7006	-95.5047	8.73888	44.1525
TCGA-36-1581-01	751	0	295.115	-180.973	243.217	-130.082	69.4484	-79.8226	-256.489	1.41043	-90.9992	-208.465	-139.9	-56.4346	-29.4582	85.3654	-206.863	108.009	-56.6624	-112.116	-189.928	-81.7762	84.3171	119.573	-77.0185	26.8758	-87.3242	6.60162	471.904	111.171	95.0078	66.2146	-83.3595	-208.215	0.987152	-10.4992	47.3056	124.949	54.649	145.391	115.868	37.3893	134.816	104.458	9.67684	50.9072	-42.867	66.1759	-61.0406
TCGA-13-0727-01	462	1	-184.133	-58.1741	168.857	78.9538	158.337	91.0469	17.009	-159.804	-41.1139	-77.3895	-30.3288	744.423	-111.858	17.765	52.6408	14.7034	8.11623	63.316	54.3128	54.6874	30.4739	-51.3925	28.8438	-4.63898	-23.2082	-38.3911	-71.2661	-60.6154	-306.263	93.9081	23.5484	49.7123	-8.12327	-1.91368	54.2455	-45.9952	-19.2386	-46.1421	-48.8618	38.679	-53.7793	-6.61406	14.7132	-43.1812	-48.9794	-53.2224	-66.7127
TCGA-24-1557-01	1213	1	223.566	-151.362	43.421	-100.52	143.971	24.1036	-22.5502	-141.712	32.3695	-119.119	-22.7518	-91.2303	-141.917	72.5916	4.3958	24.1633	-66.3617	-19.8937	-26.0626	34.8724	-69.0301	26.3967	16.3326	-34.3772	-0.469564	-56.2404	-59.9547	10.7156	-401.297	105.063	-13.2941	45.8222	-22.4403	-36.4978	59.1236	10.7194	54.1635	3.98753	-47.5808	74.0316	85.03	26.7973	54.4183	18.0585	-74.863	53.3092	27.8395
TCGA-61-2000-01	441	0	165.947	-279.114	306.77	10.4163	187.112	-96.9042	-28.0452	-111.288	14.1787	62.922	-45.0392	-103.401	-12.3731	75.7926	10.2333	-15.2369	67.5592	-39.6265	-17.6066	-78.8355	103.601	20.9022	-79.0311	-31.6089	-34.6917	70.9757	-35.2581	3.35619	-363.446	3.65105	-30.4091	-5.27038	-23.346	-45.1421	35.977	-1.33358	-6.62944	-16.0621	82.4762	16.5766	-27.3422	59.9921	11.1854	39.4867	22.4948	8.30334	8.97285
TCGA-23-1111-01	98	0	176.698	-115.584	221.388	-65.5817	92.6351	161.397	293.362	-89.9314	234.141	-289.937	169.253	-66.8904	-102.65	-16.0806	104.832	-132.148	-42.976	-28.2776	102.421	1.85096	87.6986	-24.4545	124.349	23.2055	106.825	-18.8161	-83.3069	47.3982	-387.988	71.2227	-3.67944	76.7222	-8.24005	-26.8423	8.95462	-43.1753	24.178	-71.8919	-67.8927	50.1505	-17.4283	-54.5777	20.768	-17.0288	-44.4118	40.301	-125.579
TCGA-04-1337-01	61	1	-95.8533	-121.906	-744.423	-59.2492	-255.278	238.063	-29.152	232.647	-16.0105	-74.179	-19.373	-118.025	148.197	-133.949	17.4704	9.16911	411.149	139.408	9.05838	62.9398	-551.469	-64.5373	-19.4886	-7.54282	-34.5188	58.0243	4.04655	-116.641	-375.432	-197.193	-6.16288	-31.3826	68.6633	-42.2386	1.30993	4.78795	21.3016	-16.6755	90.641	-166.945	18.0138	-84.6105	-110.605	-3.69462	194.351	-47.4751	-77.2853
TCGA-25-2404-01	883	1	157.7	-368.742	165.864	-90.5173	-70.0662	-16.1124	-30.6494	81.1379	21.0711	251.545	-47.679	-78.0057	122.546	-36.3331	-16.0072	20.4903	140.783	-55.9138	-35.9954	14.417	-28.1632	11.8322	6.03778	-59.7396	-6.92676	-282.447	-13.7672	45.4316	-569.47	-77.8235	-25.2993	1.43646	54.1835	-28.5989	-64.34	19.5668	43.7132	16.4784	15.2752	-70.5359	51.5964	12.2574	-46.1498	49.3704	97.4824	1.97469	18.2941
TCGA-29-1702-01	728	1	210.974	533.999	18.1707	-46.1853	116.19	-88.5824	132.782	-118.436	136.544	135.905	71.5153	-128.476	-122.624	-67.926	93.5004	-61.464	-85.0795	56.9223	48.2869	20.248	6.15296	-76.5595	75.1713	20.7074	71.5372	-210.151	-81.6377	-40.572	744.423	88.8938	98.4524	92.6904	-36.3585	77.6104	57.1466	-96.6675	33.482	-59.571	-75.7204	43.9683	29.3044	33.9026	74.9612	-97.4482	-86.5278	19.0878	25.0067
TCGA-04-1348-01	1483	1	96.5272	-377.491	276.31	84.6532	240.319	-288.713	-211.079	-191.191	-136.146	-22.9998	-142.834	-123.301	-110.787	128.44	-127.766	68.868	-85.6447	-14.1932	-67.9749	-56.2902	95.0537	22.8902	-125.962	-41.3297	-119.579	51.1478	201.798	2.85145	-430.915	115.195	-83.8339	-161.063	-44.8203	-35.4002	-10.0328	88.5307	-4.22569	31.3401	210.726	74.8498	29.5169	90.1642	59.262	56.5146	-99.9377	-10.9101	-5.76386
TCGA-13-0919-01	453	0	-280.267	-397.625	276.536	88.1115	44.2849	93.3447	-102.528	59.9136	-119.369	130.648	-98.5054	-129.87	118.237	-25.9961	-3.372	58.6984	352.838	21.5933	-17.0853	13.4685	91.4887	-7.42992	-8.04286	-29.9752	-79.3263	69.9607	-37.6033	-29.6876	-551.454	-108.085	-10.421	5.71899	38.3993	-65.599	-92.1212	-15.1096	-26.6031	-17.0031	-27.8689	-71.516	3.52217	-47.2297	-88.6305	47.8089	151.259	-83.0315	22.6798
TCGA-61-2009-01	1212	0	-244.488	-232.803	220.108	94.2147	-10.2095	-2.10906	-87.1097	127.856	-109.332	47.0382	-176.822	-63.3386	119.894	-65.9535	-31.4096	24.7667	310.495	64.6854	-90.649	10.2102	70.8635	-23.1152	-11.6468	-49.7314	-26.2697	63.0298	67.4435	-62.7176	-349.096	-174.312	-2.37613	-57.2316	34.6316	-41.1981	65.3584	-2.69896	-68.5218	21.1766	10.6499	-163.369	-31.2612	-38.1209	-81.7108	18.778	172.935	-61.6364	50.3398
TCGA-10-0933-01	446	1	-203.028	512.052	228.296	118.73	-48.6463	123.334	294.471	88.0207	131.511	-113.024	152.063	684.059	-61.4975	-66.1261	101.702	-131.829	-80.7883	-124.77	110.295	-29.9508	84.1265	-23.4666	162.706	8.96924	98.6654	-744.423	-75.3356	110.813	744.423	50.7114	20.6951	78.1674	30.7525	85.9851	16.5143	38.5177	-42.8674	-46.1732	-40.9513	-7.85561	18.5477	123.284	-4.94156	-16.6762	-74.9174	-4.20645	29.7244
TCGA-61-1995-01	61	0	441.907	111.409	205.002	-198.111	107.205	-186.222	-271.163	-127.345	-119.351	61.6383	-179.958	-131.559	-115.98	0.0405451	-140.782	180.203	-81.8766	48.9281	-218.262	44.1413	68.8681	-6.64977	-38.088	-11.6184	-65.8669	21.0378	138.96	-15.2436	-252.824	97.1119	-23.8696	-89.6433	-32.5683	-14.4719	44.4142	9.22222	76.8418	140.656	25.1496	53.3456	18.8345	53.2194	75.6617	-27.9618	-109.42	88.7233	-115.627
TCGA-24-1427-01	147	0	262.259	-129.684	309.023	-127.654	-209.343	-14.497	-141.514	340.414	-63.2465	-174.091	-150.292	-86.911	234.775	-107.295	-96.0827	116.346	206.444	78.4148	-98.2466	76.1796	94.0557	-57.2466	-12.8746	-56.9473	-58.3722	-9.03298	141.71	-56.9885	-315.728	-130.243	44.2819	-80.9676	81.6804	-22.3823	-88.8872	-37.6599	69.0932	81.584	29.4334	-132.781	48.3031	-8.79632	-71.1909	-8.37053	196.865	10.8738	-14.352
TCGA-24-1847-01	343	0	224.319	-393.856	133.941	-110.41	19.2947	-206.766	-313.829	-78.5488	-179.362	2.43357	-186.843	-126.828	-41.9202	33.8724	-254.262	190.279	-33.1706	5.44998	-204.853	25.2308	-28.1046	45.3091	-68.8372	-41.2139	-110.535	-152.88	606.348	-0.143337	-628.667	43.0843	-88.4102	-334.017	36.8939	-84.9027	13.9334	51.0597	51.904	206.26	301.947	15.5439	54.3887	-0.653735	-4.49624	56.6326	-49.5795	-2.2238	-12.8703
TCGA-09-1670-01	547	0	401.127	-119.245	107.133	-123.911	185.715	-125.871	-151.541	-201.655	-114.248	94.397	-162.035	-103.436	-150.853	89.2684	-152.86	156.563	-103.255	-57.4846	-111.415	66.8448	11.998	-17.1617	-24.4815	-24.6445	-23.2966	-25.6696	-41.8467	77.8233	-470.804	127.429	-37.9617	31.4896	-30.8327	-43.2087	40.6103	-30.3139	54.9582	105.49	-11.4805	89.0269	-27.5916	4.17764	90.3857	-0.705263	-115.001	94.1407	-34.9191
TCGA-30-1855-01	75	1	175.652	-225.535	206.935	-78.3724	5.41777	69.4905	-159.997	78.0275	-73.9692	-31.8952	-77.1497	-83.4416	67.298	-16.1538	-75.5268	92.5531	148.812	14.724	-61.5392	55.3272	42.0912	-39.562	-55.8245	-56.7505	-48.5757	55.436	56.4824	-8.51303	-423.138	-78.3475	-21.2773	-77.5771	32.0068	-33.4138	78.9972	36.6838	51.5403	48.2288	41.4201	-56.7443	48.026	47.5261	-41.2524	1.18875	100.221	-0.606106	3.72249
TCGA-04-1648-01	871	0	83.9117	42.394	-559.111	-17.139	202.011	79.8188	26.6932	-111.72	-42.9711	-99.218	7.50992	-88.2616	-182.715	82.212	-4.83016	35.2112	-69.5119	92.7627	49.0309	-41.9913	-458.404	122.257	-127.774	51.738	-11.6705	-0.25185	-0.813036	-45.8899	-105.704	107.078	-27.3881	-10.2124	-45.9807	-1.1227	35.4072	41.7967	-0.566351	-20.272	35.06	120.984	71.9558	-118.532	96.6582	42.41	-90.8738	8.45939	-24.6825
TCGA-09-2056-01	379	0	-369.944	-462.362	263.729	170.039	246.561	-255.934	10.1449	-171.247	-31.2521	53.8588	-32.0898	435.301	-130.302	108.394	2.59213	-22.0808	-64.9351	59.9119	41.0443	-49.4095	84.1863	43.1859	-23.3766	-27.5915	-23.1091	-43.9274	-14.8935	-69.8142	-594.227	94.8667	-29.8284	-25.2012	-19.0206	-74.3076	62.1071	-23.0124	-90.5231	-32.1699	35.2111	79.5178	-120.857	-37.6935	71.4068	65.659	-43.9706	-93.2343	50.4948
TCGA-04-1361-01	989	0	107.448	180.013	204.764	8.67108	-70.1386	-5.30507	-5.93829	-124.799	-92.7012	189.443	-66.6853	30.4172	-26.1648	-13.4159	-43.3259	21.2844	-76.2267	-41.8505	19.3848	-12.7378	54.8859	89.608	-70.3997	43.6295	-28.3206	-744.423	-0.806884	60.7937	-275.534	59.8544	-65.4915	-45.8053	61.1185	-42.2593	22.8314	73.2605	4.37496	1.55606	68.8301	5.38068	0.848158	2.42418	-30.5088	43.0288	-86.8981	22.275	-56.2385
TCGA-24-1551-01	1579	1	277.73	-271.647	282.375	-100.347	130.52	-105.047	-209.638	-83.23	-82.5684	-51.7373	-154.724	-95.3667	-88.6806	91.1818	-101.829	111.28	-45.3399	-3.18948	-132.72	-77.5291	91.6394	122.789	-77.0285	20.7409	-96.1497	-88.6888	82.83	9.54063	-438.26	108.368	-80.1204	-103.216	-45.1946	-58.2219	-8.6694	41.8078	45.0796	94.1344	165.107	87.2268	39.7121	18.5379	73.9899	52.9113	-86.6793	-8.00271	-49.2739
TCGA-13-0765-01	869	0	-424.854	-511.386	299.669	151.288	352.358	-105.655	32.2088	-223.849	-2.84869	-2.10756	19.4569	-16.6173	-228.946	161.976	57.8448	-23.6262	-107.81	77.4137	66.7099	-70.4868	97.6078	161.516	-66.9575	57.2564	-59.2567	70.0635	-47.6835	-89.056	-599.882	187.732	-74.9132	-13.2902	-76.1217	-78.4026	70.3921	41.3827	-43.3713	-63.4811	-13.8761	130.388	-115.13	-114.569	175.058	63.2038	-135.019	-97.2526	31.6231
TCGA-09-2044-01	186	0	-147.749	-173.797	221.856	90.715	199.366	-389.412	-176.72	-141.326	-142.351	114.919	-162.289	-78.6286	-95.0711	116.141	-68.4792	53.4118	-63.6507	-53.3052	-116.904	-43.2829	68.789	35.9409	-19.2395	-43.3947	-64.3076	63.5025	3.93528	17.6638	48.9611	101.101	-28.6193	-25.5884	-43.5804	-11.7011	64.0823	3.85494	-60.0619	38.1482	2.29913	60.5621	-15.3214	89.6801	99.1196	26.2999	-38.0003	-16.3454	54.371
TCGA-24-2035-01	857	1	6.17223	-199.079	272.265	-63.5622	-459.853	121.2	-249.142	744.423	-198.294	180.215	-212.927	140.443	194.151	-110.997	-140.801	137.224	217.586	79.3352	-233.081	52.5243	94.2063	-48.0865	-29.9095	-48.1499	-130.66	37.6578	87.2829	-28.4204	-311.295	-132.398	-38.9738	-88.6703	94.3547	-44.1107	-211.435	7.0389	45.4324	98.1979	114.306	-143.097	40.0094	-49.8961	-71.4938	-1.05962	100.606	-0.642408	8.42848
TCGA-09-1674-01	260	0	291.312	744.423	-43.8698	-116.144	-24.8716	-12.2105	318.067	2.88302	312.428	-5.04767	200.973	-128.274	-151.437	-90.0459	139.836	-131.911	-62.4877	86.7099	119.042	61.13	-20.0766	-93.5379	220.874	21.8224	171.961	-206.404	-87.7079	-93.8574	744.423	57.2698	170.919	92.3179	-11.1132	199.921	-38.0191	-113.687	49.8776	-58.8538	-85.3395	22.3151	78.8634	136.551	28.2722	-127.065	-75.2221	59.6528	34.0731
TCGA-13-0884-01	3260	1	9.59512	-310.721	141.321	92.3491	127.109	77.3263	60.2678	-53.4113	-28.8671	97.6262	17.9963	441.237	48.8763	47.6176	-36.1156	-12.1898	-24.7553	-70.7589	57.7372	16.2836	-42.9959	31.047	-24.6243	-24.0831	-30.4447	72.0483	59.1002	61.0668	-605.405	7.08882	-73.3253	-140.829	9.00899	-65.8608	38.5864	2.97642	-4.36187	-40.3931	312.553	13.5566	-66.2091	3.86599	8.92388	43.4737	132.474	-12.1241	5.73984
TCGA-20-1685-01	508	0	386.75	-97.9247	-631.713	-50.8965	160.636	-252.374	-220.486	-214.894	-108.862	341.561	-210.08	-99.7416	-121.794	104.706	-104.984	157.021	-105.924	39.1928	-205.027	37.9096	-413.297	-43.5116	-49.423	-35.7243	-42.2888	-131.483	-0.319855	-34.6485	-396.486	96.3388	13.2004	-1.95163	-2.21727	-30.6448	81.5384	-39.3655	50.6282	120.005	-26.0744	54.5223	-11.6258	69.8335	34.5387	22.645	-104.04	96.4203	-8.27442
TCGA-10-0936-01	1123	1	-169.117	-120.938	-744.423	98.0063	332.983	-113.487	91.6133	-274.556	26.3211	350.938	78.0141	596.274	-251.968	207.198	36.2719	-36.6225	-123.947	-45.575	77.3745	-59.7953	-744.423	66.2084	-54.2336	51.0939	-10.1576	1.14164	-15.4426	17.6978	-387.186	192.769	-46.7619	-50.0664	-96.1691	-54.7545	-10.1278	17.1589	-1.30922	-44.7709	45.0543	136.589	-14.5557	-46.0436	118.959	39.646	-142.661	-63.2754	-232.639
TCGA-13-0913-02	912	0	-744.423	-403.984	155.641	516.366	395.559	-257.37	120.78	-228.105	-22.7219	95.2343	21.536	33.8119	-123.5	162.055	14.0738	-95.616	-81.3452	30.4904	91.3998	-160.399	25.9675	55.1232	-48.9588	18.2647	20.1144	80.1531	26.6026	-30.2662	10.9458	93.2224	-70.9344	-101.141	-93.8836	-45.1442	100.78	2.81082	-234.275	-65.2604	42.9766	107.727	-211.173	-42.8112	106.609	68.1	18.2073	-158.801	72.9894
TCGA-13-0913-01	912	0	-180.526	108.375	-744.423	108.506	222.713	131.527	271.638	-201.188	149.301	-119.711	172.959	-116.321	-189.783	74.965	107.872	-112.776	-110.495	71.5293	120.544	-3.80888	-626.09	-27.6096	5.31662	37.1264	91.3021	-6.2675	-74.833	-72.9654	150.149	160.023	7.48268	69.3723	-39.4447	10.689	22.294	-58.5147	-59.9033	-73.6724	-54.101	86.8414	-83.1623	-17.1461	79.677	-10.2776	-138.062	-45.8114	17.74
TCGA-24-1923-01	690	1	189.549	273.516	130.679	-76.035	-498.172	83.9654	69.5427	174.365	1.84579	-116.409	-12.9209	32.9156	49.3866	-118.434	-10.923	16.633	-33.0213	-26.9913	12.9822	29.0951	38.4498	-6.76142	0.256189	24.8359	-3.99651	-744.423	-57.6678	59.6889	-202.361	15.0447	4.5373	53.0764	116.758	-22.1471	-140.02	-45.2357	22.9175	13.3258	-53.6661	-39.7671	-60.0858	2.70108	-24.6726	7.89464	-22.3005	49.7203	-134.002
TCGA-23-1114-01	2089	1	311.421	415.432	-118.166	-112.596	-122.98	83.9226	215.684	-23.4871	196.121	-190.083	119.19	-113.555	7.86815	-94.92	102.578	-96.2357	-8.22163	67.4718	75.5809	82.7041	-53.0277	-91.8453	185.537	-30.6437	117.069	-628.59	-85.7154	-74.673	326.396	0.292412	146.474	85.4634	71.5196	71.3841	-241.468	-155.911	46.8918	-42.6416	-81.456	-18.6869	72.1034	28.6014	-40.4221	-72.5167	-9.49477	65.2777	-39.0979
TCGA-24-1471-01	36	0	251.423	-100.932	-543.348	-50.6486	283.674	-279.9	-10.6821	-214.937	-24.778	-83.7255	-79.6979	-48.0518	-184.395	165.309	-68.8719	51.545	-119.125	30.4251	14.0087	-40.7258	-517.269	69.831	-9.45832	67.7547	16.3165	74.8401	-43.4218	19.4528	-148.292	153.983	-16.9378	36.4432	-117.829	-81.2751	-14.2331	-37.8754	23.9834	8.12237	-19.7027	136.078	-97.899	-60.1735	162.192	30.1732	-88.2737	49.2714	-67.9732
TCGA-61-2097-01	1844	0	345.508	38.9879	267.272	-195.757	-215.46	-93.3998	-122.982	4.19827	-26.0209	-30.1331	-102.072	-143.588	35.2325	-60.6777	-38.6764	77.6941	-18.9642	-67.8389	-87.2336	33.9848	95.2975	50.8062	8.76315	262.859	-66.817	-744.423	-48.6611	47.4599	-324.552	4.88353	-0.549066	46.8503	73.9219	-31.3223	-171.934	0.0865883	61.0806	66.3912	-54.2001	-40.2382	55.4569	-63.8823	-56.3516	21.0618	-54.5431	83.7088	-75.5009
TCGA-61-2088-01	145	0	270.988	666.559	-301.052	-132.017	180.073	-6.09631	182.949	-191.24	163.381	297.637	132.67	15.3229	-168.842	3.99108	85.4862	-39.0028	-127.249	110.979	100.321	13.5901	-23.7821	-88.7145	159.771	105.417	64.0653	-3.30475	-86.3243	-96.6047	744.423	100.292	123.949	84.5066	-43.8579	101.091	-29.218	-170.91	81.914	-46.2467	-86.093	70.2576	123.412	-38.2702	72.7611	-115.802	-121.467	95.5555	-401.765
TCGA-25-2042-01	396	1	196.407	-203.806	288.869	-206.357	-735.274	124.201	-105.664	744.423	-4.58011	-49.7994	-154.889	-124.793	432.256	-222.143	-43.3899	101.642	410.45	65.3445	-108.251	72.4739	65.5161	-64.4293	6.47752	-44.975	-41.0326	49.9102	44.5891	-45.0384	-392.97	-288.712	66.4718	1.21443	156.383	-51.3282	-305.333	-53.5891	78.5521	97.2417	2.37507	-242.201	91.4282	-68.9596	-121.83	2.39405	264.324	28.6658	16.693
TCGA-24-1436-01	260	1	246.056	-385.624	273.391	-71.5164	142.671	-57.6999	-79.8289	-86.9024	-85.0452	282.984	-123.916	8.76693	-20.6846	48.2739	-84.2721	13.7339	5.84349	-199.245	-75.9966	49.5999	86.215	1.63394	0.291284	-27.2831	-36.6745	77.6294	9.2423	191.95	-570.373	8.00965	-74.9542	-5.88767	-28.0701	-51.717	-4.29017	47.126	53.0169	13.4392	97.9568	14.9278	45.6481	9.74143	2.50862	7.49309	-3.41483	36.9025	-39.9397
TCGA-09-1667-01	1882	0	235.493	-232.94	262.668	-18.1041	136.227	-97.656	-193.475	-103.343	-50.7618	318.401	-99.9563	-119.427	-22.2662	71.705	-102.116	47.6294	28.5985	-91.7851	-119.798	23.4875	97.6846	-11.6956	-52.0704	-45.6462	-75.1844	77.7662	128.173	78.4642	-410.077	2.47139	-83.6001	-123.657	-20.6542	-22.6812	-14.4127	65.7256	20.9463	40.5198	248.231	11.1262	28.3855	44.3378	21.4544	18.7019	20.263	29.0945	3.77371
TCGA-36-1569-01	885	0	321.458	-87.6399	264.816	-168.303	-178.886	185.647	-196.686	201.504	-108.87	-133.146	-155.182	-17.8948	181.82	-106.337	-196.558	190.953	110.473	9.61813	-167.943	73.4968	83.5496	-66.8357	-61.2153	-47.9629	-60.1108	44.465	208.923	7.79064	-408.224	-147.356	-15.0837	-141.537	63.0378	-37.8871	-20.0529	25.5747	57.3217	149.624	70.3688	-124.043	2.35221	-93.7778	-60.1586	-18.1384	186.643	31.6765	22.0292
TCGA-09-1669-01	928	0	123.824	132.085	193.768	15.4802	32.6254	-48.1556	-53.8119	-94.054	-19.2	44.5238	-33.1752	-66.3383	-59.2935	6.02826	-27.596	-8.27132	-69.5718	42.9173	-8.9279	34.6774	55.3406	-46.3247	-14.5605	-41.4373	-25.1445	-430.682	121.699	-49.998	-222.701	56.1311	-2.76003	-104.535	45.4585	-9.14658	24.399	15.5318	7.76674	-3.48611	49.9321	3.63126	-28.5469	26.1038	-21.9054	-21.2976	-91.6667	15.4678	13.75
TCGA-29-1776-01	360	0	160.609	-198.277	124.429	-72.0368	39.5457	78.9111	62.9449	53.9986	57.2066	-128.337	-2.92416	340.762	42.6445	-16.9804	7.2612	-32.9858	-7.1449	-2.07414	10.8276	52.3921	-56.0764	-29.6789	-32.8409	-34.2797	15.4461	61.2207	-26.7261	15.6249	-521.344	-21.0671	-49.0501	1.90919	17.4503	-68.2006	9.4686	-14.291	42.6876	-18.991	-19.3658	-7.98552	-40.7002	-49.114	4.00713	12.8843	105.779	6.22615	32.9064
TCGA-25-1871-01	760	1	381.42	744.423	-190.397	-85.6585	117.341	135.896	371.408	-154.547	340.678	-219.514	246.486	91.2011	-188.871	-28.5434	147.017	-148.896	-117.616	174.212	150.853	46.3128	-92.267	-109.666	197.463	41.6814	163.147	-226.948	-94.1752	-136.644	744.423	116.607	174.418	92.5242	-28.6307	141.256	102.474	-116.62	60.4552	-71.0703	-82.5787	59.7677	70.0754	38.5626	57.8546	-151.131	-124.435	113.098	-51.8364
TCGA-13-0923-01	195	0	-302.248	-282.919	120.551	172.102	306.275	-28.2722	127.644	-194.148	2.27237	10.0865	78.0069	-134.864	-203.953	129.941	60.2086	-80.639	-105.387	-89.7524	61.6406	-49.573	-29.5798	55.8576	-7.72856	-29.0928	15.9106	61.7341	-24.0867	75.0642	-374.118	168.015	-71.6221	-43.2113	-80.7372	-3.35011	-82.3226	72.4692	-80.8755	-66.1514	53.8629	121.01	-56.0564	-23.3911	115.318	42.1991	-128.895	-68.4303	54.8811
TCGA-24-2020-01	4624	1	-186.326	744.423	252.614	5.11325	124.027	-111.603	217.174	24.1732	176.508	-55.8176	147.794	-47.6608	-108.259	27.3096	116.944	-121.153	-95.789	138.456	67.2986	-80.1254	90.002	-13.4905	206.228	204.451	132.618	-557.457	-77.3171	-146.551	744.423	96.6239	156.756	88.7307	-84.6751	121.303	111.284	-141.307	-3.71974	-58.5009	-62.0938	58.3866	15.7684	74.5217	41.6785	-51.0163	-100.745	3.77747	-51.3432
TCGA-04-1655-01	1380	0	-109.936	400	98.5471	78.4384	139.289	172.251	369.276	-148.972	238.576	-174.982	187.883	-97.3654	-149.791	-67.9062	147.26	-136.854	-83.3135	166.063	153.401	26.1395	4.01156	-69.2711	43.0792	45.6707	128.29	-77.6465	-82.7288	-129.318	314.849	120.378	121.271	93.1344	-39.3396	50.2752	-134.318	-135.938	-13.425	-93.1466	-80.8458	60.9546	-72.2542	-14.431	73.9255	-78.6786	-113.872	11.7245	-16.6747
TCGA-25-1313-01	820	1	280.018	-238.863	225.636	-144.821	-140.042	-105.574	-233.31	-50.0744	-214.772	142.783	-265.21	-82.8057	-20.8934	-13.143	-173.341	174.227	-43.2512	-124.707	-206.872	24.9471	67.482	64.6694	-27.1182	-33.7553	-79.5803	-584.621	-10.9508	157.681	-372.894	18.7917	-86.837	13.8726	67.2273	-65.6636	7.1473	76.4993	52.63	139.743	-5.97478	-0.429623	29.6434	-50.6852	6.20989	38.8461	-21.0983	72.027	-9.94151
TCGA-13-0899-01	1708	0	-364.063	-170.371	-337.302	169.671	241.976	95.8539	79.2253	-130.818	25.6067	-156.559	65.8265	-134.719	-106.281	60.011	78.6678	-55.4018	-14.2741	76.55	72.1282	20.8275	-410.863	-48.3265	51.045	-23.5317	-7.86502	72.6435	-56.3944	-94.8804	-346.346	27.0111	22.5831	19.53	-44.6156	14.3135	-55.9134	-78.6686	-61.4761	-67.7209	-17.1901	17.4587	-56.9662	-19.3536	8.37902	-9.61282	-3.97482	-74.8204	45.0826
TCGA-13-0768-01	257	0	-109.726	-234.369	277.258	9.82124	-343.912	68.4055	-311.531	431.17	-353.407	-20.3775	-270.23	107.526	218.076	-106.674	-283.114	213.257	246.265	-73.4845	-210.076	-35.3054	102.274	68.1988	-53.4903	5.15197	-169.909	55.2468	736.741	86.5787	43.5554	-169.201	-117.699	-449.46	80.1458	1.1445	28.5472	112.013	-8.01409	155.184	515.013	-119.218	59.8602	-59.3758	-78.1342	36.4906	211.74	-14.5114	-52.8145
TCGA-59-2350-01	679	1	224.088	277.93	247.008	-76.875	136.082	50.6604	-4.47241	-99.6438	43.6744	-91.2078	11.368	-138.442	-48.0567	54.8712	26.6892	-17.1676	-56.8814	-109.095	3.92647	81.8877	93.8755	-15.4217	23.5592	-22.3252	2.64585	64.0825	-55.5133	84.1861	-196.399	52.0866	-30.9236	28.4302	-40.1928	47.7841	51.1258	14.1043	26.7209	-12.3336	-22.5948	34.9105	7.36281	81.0538	53.3832	-12.8233	-26.254	48.3222	-26.5815
TCGA-29-2428-01	1372	0	-198.094	-141.796	158.361	55.4639	232.503	28.2933	-182.696	-120.087	-83.2422	-166.85	-85.484	418.558	-98.9893	101.633	-82.2315	29.7689	3.17894	57.1282	-107.928	49.4619	31.6382	-16.5874	-33.7339	-28.3076	-83.6473	65.6513	256.194	-58.5929	-295.998	50.1192	-26.1792	-226.456	-47.9613	31.9802	81.868	31.1785	-6.37311	27.6986	103.944	41.5363	29.6584	3.11103	47.7844	-17.3257	10.8139	-12.8627	12.2919
TCGA-23-1123-01	1018	1	255.419	-10.5486	92.1964	-68.5789	194.095	-436.8	-258.912	-191.604	-229.345	171.462	-205.79	-76.4708	-150.563	83.0016	-266.155	148.345	-81.9606	-184.089	-168.278	28.5671	60.0788	-42.5344	-26.8503	-32.7749	-103.665	11.8124	280.721	178.203	163.979	107.149	-62.1804	-189.38	-38.4901	28.2179	50.5779	38.9874	36.1543	115.553	141.129	80.0442	44.9221	52.6009	76.3997	-17.2474	-100.58	66.7769	-34.739
TCGA-24-1435-01	1324	1	237.414	-320.251	240.659	-84.3876	-77.7821	61.9788	-134.758	68.3016	-57.0642	-50.0673	-136.19	-45.9672	155.921	-66.0087	-81.5071	78.5119	579.835	-48.4699	-88.5116	34.8041	62.3238	16.9448	-66.4099	-54.393	-36.1253	69.1206	-1.07248	31.6423	-508.715	-179.672	-39.8526	-25.3449	40.4189	-63.2533	17.6803	57.0167	42.1414	41.4899	28.3103	-163.293	55.2679	36.2705	-87.4499	49.1685	171.216	20.4084	36.8994
TCGA-59-2354-01	1046	1	259.415	-172.741	-674.369	-153.205	-210.431	155.408	-196.262	242.263	-81.6679	-217.725	-129.662	-136.036	215.143	-88.8244	-136.272	108.13	185.759	-55.1648	-149.939	56.188	-428.116	-21.7281	-61.1059	-49.819	-65.8065	57.0768	153.634	50.5563	-482.753	-180.81	-54.8162	-98.6784	79.245	-47.3096	-33.2548	14.0427	53.006	105.829	214.188	-133.984	57.1924	-37.2988	-81.0476	31.1336	151.21	17.2375	-27.0992
TCGA-24-1413-01	192	0	361.551	150.553	-744.423	-100.562	204.968	-87.8303	32.8777	-204.207	74.9894	-212.538	9.48804	-121.909	-171.884	78.8625	15.0152	-50.203	-89.8985	-165.163	2.37162	38.7021	-744.423	11.8649	-40.1571	39.1421	13.2624	-40.6388	-57.6755	144.241	-474.208	111.56	-68.1285	48.5247	-52.8486	-57.1405	13.677	77.135	43.436	-23.4668	-12.3756	81.4723	-15.6187	-32.5941	58.2411	15.9463	-104.827	61.3772	-84.3156
TCGA-61-2109-01	629	1	405.166	-231.723	137.277	-127.185	185.436	-181.537	-19.2318	-192.573	51.9975	60.9277	6.83058	-122.663	-162.666	106.41	15.3854	12.4015	-90.2855	-46.4679	-2.86336	45.0594	66.4139	28.5404	-40.736	-6.70067	-11.635	2.40232	-46.8267	57.592	-530.6	136.782	-52.5899	25.5336	-36.4644	-58.5362	17.0401	43.9753	70.293	19.531	24.4214	94.4274	8.33325	41.1167	83.9435	11.9878	-119.425	69.6099	-73.3477
TCGA-04-1514-01	1720	0	381.845	744.423	-308.186	-139.821	-62.6955	194.334	340.521	7.06164	315.677	-260.402	215.797	-68.1489	-121.611	-155.833	139.435	-138.012	-76.0556	35.7732	123.968	66.2484	-192.902	-104.756	259.956	44.5492	174.513	-431.663	-84.6832	-38.5106	744.423	24.3689	115.851	101.952	32.855	130.356	-117.662	-73.7093	57.3368	-46.776	-76.4834	-5.74687	31.3447	50.3358	-4.92724	-155.853	-72.8558	111.563	-13.9436
TCGA-29-1690-01	1448	1	-98.8771	-293.465	-134.976	-44.4541	-76.1322	43.218	-254.113	23.4539	-210.266	-241.767	-239.623	-40.2015	33.1211	-38.9465	-100.463	95.4921	31.2783	133.6	-235.759	-17.7064	-186.779	25.8034	-68.8718	13.8661	-116.609	-3.98639	29.3035	-79.0138	-577.71	-17.4228	-33.321	-63.3491	52.9884	-90.8524	48.6805	-22.639	-12.369	46.0548	21.0781	-8.29054	-63.1355	-116.043	-27.1606	42.8152	96.3022	-57.8503	37.6651
TCGA-04-1338-01	1418	0	-94.2766	-304.154	254.667	105.306	-4.86805	126.283	-107.253	168.865	-121.723	-26.3151	-154.624	73.3317	204.78	-24.784	-93.4014	34.3079	168.626	99.8358	-30.1619	23.4898	79.7141	-19.0121	13.4387	-51.1035	-95.8338	67.5807	156.914	-48.6689	-35.8089	-127.799	1.34181	-142.595	44.3516	-22.1381	-132.344	-6.62689	-9.58234	2.93738	168.252	-76.9245	-0.475915	16.7679	-75.0213	38.1325	207.106	1.00565	25.7927
TCGA-61-2098-01	1993	0	322.756	744.423	-744.423	-172.384	-94.4724	61.341	258.305	58.8313	264.623	-254.19	188.627	-133.192	-111.253	-112.505	133.38	-111.77	-53.1821	117.28	87.9042	81.5106	-366.249	-104.494	227.244	52.0236	122.865	-744.423	-84.0147	-100.861	744.423	24.0169	170.547	91.942	31.993	134.19	29.88	-129.689	58.4531	-43.5336	-66.2282	-23.0258	55.578	45.8849	-19.2547	-112.512	-87.3087	78.139	-61.8799
TCGA-29-1769-01	699	0	-265.344	-334.969	230.528	204.184	186.153	-184.723	20.4946	-6.39505	-114.147	-4.53474	-102.853	208.283	28.9661	55.3721	-30.233	-12.4293	65.5881	-73.2805	15.2572	-48.8069	63.1373	23.5504	30.6995	-45.6475	-29.7805	72.9511	-14.0095	35.4699	-435.793	-20.8309	-18.2355	-27.6814	-15.2484	-48.2094	56.0614	-11.4059	-60.0628	-25.2357	17.9006	-9.44664	-55.5289	64.6241	0.282892	42.3443	109.476	-35.3398	22.1753
TCGA-24-1567-01	524	1	61.6359	744.423	-325.784	-86.9462	-4.13329	61.3169	228.506	39.4706	216.941	-327.987	168.538	151.007	-142.666	-26.8363	132.347	-113.073	-78.476	68.7208	101.404	16.6356	-258.379	-64.2528	127.73	95.1723	128.155	-352.68	-80.2678	-81.8354	744.423	74.5997	107.102	87.2028	-13.0969	113.658	-12.8586	-11.6317	30.5247	-55.6374	-83.228	14.6462	34.5008	33.9319	23.4433	-52.4531	-78.0986	35.2694	75.6553
TCGA-24-2023-01	1364	1	118.787	-411.966	273.726	9.92275	228.229	-292.768	-14.1889	-218.991	48.5376	80.8346	-19.3069	-22.1711	-168.608	116.875	26.608	-21.2437	-82.3923	44.9265	-21.7853	-56.2838	91.1469	71.8839	24.8423	44.1369	3.96885	-78.4985	-22.077	-47.9093	-560.274	129.613	-26.0801	-10.0505	-32.73	-77.2391	-1.34796	-22.0769	19.0918	-24.2214	78.0251	97.684	-6.70635	12.2425	67.4229	60.3693	-129.726	8.80534	-24.3979
TCGA-24-1474-01	676	1	393.494	173.336	235.378	-119.768	125.467	-231.149	-187.811	-50.7768	-81.8352	-68.206	-216.402	-144.823	-150.994	35.3963	-115.895	135.948	-98.6085	-40.2333	-164.947	-54.3724	75.6744	8.54199	-13.0766	-0.98356	-13.8696	52.9177	-58.7489	28.843	538.162	99.6046	11.7165	65.3685	-77.6257	42.1626	-38.4801	-29.7381	57.1366	121.728	-39.1828	80.4927	32.4662	100.494	130.084	-11.2511	-139.788	79.2084	8.46537
TCGA-23-1032-01	84	1	-348.04	-42.1772	-173.093	158.654	353.436	-140.808	345.894	-262.364	261.7	25.3135	228.827	-32.6138	-228.682	174.903	163.25	-159.073	-108.613	-80.7231	155.5	-18.825	-261.991	26.444	200.774	51.4725	142.612	38.9023	-89.0582	18.0991	138.518	191.954	-14.1475	82.3293	-118.117	58.6222	84.2505	85.8137	-32.7533	-94.0779	-74.0014	106.982	-54.6051	8.00954	144.41	9.21155	-142.154	-55.0545	54.6903
TCGA-13-0906-01	1367	0	74.591	51.3115	182.135	50.0631	165.653	56.613	165	-98.2579	95.0217	72.5876	88.9189	19.4493	-103.597	12.0151	60.7697	-84.0632	-62.4518	-66.0772	80.5849	42.3784	20.1641	-31.4767	66.2561	-35.1492	39.2044	-97.6958	-30.5313	72.0412	-27.6522	88.0612	11.4709	2.30353	-26.5112	30.6172	36.4268	-22.8997	-10.5015	-55.8751	4.80874	58.5586	18.2348	100.315	66.4464	-18.044	-72.4324	21.7413	53.4934
TCGA-24-1563-01	1451	1	151.261	-306.278	203.312	-70.7087	-148.501	31.7656	-50.9918	240.511	-29.1031	-87.7667	-110.353	-121.616	199.123	-96.8111	-33.8208	26.5429	485.311	-1.62492	-39.9608	26.3362	24.2453	-8.69799	-65.4155	-61.2763	-35.9026	75.4454	-8.52386	11.3634	-487.12	-206.796	-26.3593	-8.53334	61.852	-70.5854	-265.618	-4.68925	32.0729	21.1653	14.9966	-178.807	35.9364	-13.3619	-86.2465	45.737	223.035	-11.3677	-12.1153
TCGA-24-1463-01	2218	1	382.117	-123.03	156.293	-192.669	-158.337	-26.7051	-157.791	228.472	-15.1306	-127.563	-79.9864	-123.36	98.2067	-87.5446	-66.4808	96.9857	624.155	-24.0724	-117.808	77.1364	8.51385	-43.6523	18.6212	-42.1514	-41.7114	50.441	-17.297	3.69045	-348.064	-147.152	-26.7784	18.3548	42.7847	-41.7139	23.0252	10.2816	77.972	77.8992	20.3377	-151.3	105.795	85.378	-69.9286	-0.427663	133.219	67.9038	-48.902
TCGA-24-0979-01	1264	1	146.662	-11.8751	-744.423	34.6532	165.263	-140.361	203.902	-193.09	143.585	109.923	112.603	-101.56	-191.863	82.0872	87.4665	-93.1192	-101.216	21.58	97.1518	14.139	-744.423	29.8289	-39.4679	-10.4834	68.7083	-232.693	-55.526	-2.25988	-430.377	106.042	-41.9181	37.3109	-15.121	-55.7574	-96.8053	49.4962	16.1164	-56.5025	-1.0494	78.2666	-19.8994	16.9189	44.2822	31.5891	-111.551	15.2408	-12.0568
TCGA-24-1425-01	181	0	320.194	-109.25	274.96	-191.845	-459.838	163.477	-154.232	701.41	-70.3304	-245.053	-136.887	115.51	296.337	-136.195	-83.0667	102.515	251.681	26.1976	-119.033	51.9331	91.3026	-10.3693	-32.4456	-38.7428	-64.9813	44.5829	39.0767	4.7384	-362.292	-198.446	-16.7285	-9.54989	109.968	-39.385	-94.0672	13.2005	76.9888	88.0193	78.6161	-180.613	85.2561	-27.5058	-98.1947	20.1501	223.526	55.1313	-59.4015
TCGA-13-0726-01	949	1	-148.712	-428.958	217.773	62.2176	215.845	-23.2101	132.596	-116.134	53.7098	-13.3294	60.3817	59.5826	-68.8427	40.2404	67.2079	-36.8498	192.524	21.153	78.2511	-7.47262	63.5045	20.731	44.1715	-14.9725	2.06094	78.8342	-47.2553	-11.4723	-641.696	20.9238	-41.2497	1.07638	-18.4813	-99.3471	68.8558	-32.4312	-7.71718	-63.0489	121.67	33.4597	-4.94224	-66.5506	0.0902231	58.0803	27.0877	-60.6897	-25.6822
TCGA-24-1467-01	3224	1	429.098	744.423	-744.423	-143.805	111.785	-60.4202	51.7232	-219.597	122.853	257.978	33.9031	-52.1469	-185.05	97.5662	10.8819	-45.0968	-99.9377	-21.4881	4.07514	32.2916	-744.423	-18.3499	12.7453	105.087	60.1279	-479.464	-27.2535	31.4671	-377.955	69.1871	11.1129	34.5849	-1.23404	-60.6971	39.0292	-20.9196	71.5569	0.77618	-16.757	43.1391	-3.72877	-29.4135	20.1075	-3.23193	-136.072	95.0188	-163.925
TCGA-04-1332-01	1247	1	79.3535	204.53	207.729	-129.894	-510.515	90.5879	32.9785	221.284	25.46	-56.9541	18.4715	744.423	125.2	-152.331	32.2194	-0.588372	36.4291	13.8118	-10.1103	82.4218	57.7286	-68.0796	10.6385	-27.3797	-2.87051	-744.423	-57.242	-13.8301	182.086	-46.0263	16.5891	39.9453	129.496	33.1933	-183.703	-11.7606	54.1658	-5.22352	-47.5554	-72.6614	28.0124	-8.69165	-75.3265	-57.6158	47.9128	-3.51726	-49.779
TCGA-13-1510-01	78	0	45.8594	-217.383	-13.8635	93.0608	237.619	-102.637	170.61	-134.493	66.8182	53.9966	50.7918	-37.5433	-112.864	87.6378	49.594	-82.1195	-59.6625	-8.64269	87.1213	-14.5574	-10.2046	58.46	-84.6913	7.6644	21.9118	62.3459	-25.6246	10.026	-394.224	53.4052	-44.0804	-24.1549	-65.9922	-39.2737	14.9679	93.3236	-28.5182	-69.7496	16.7176	77.6135	-73.7215	-39.6127	62.5773	34.5631	-34.895	19.8192	8.56513
TCGA-24-0970-01	354	1	41.6776	-134.975	260.773	27.6934	19.3461	78.1222	80.9984	50.5474	32.3422	-111.527	19.6385	-114.558	138.123	-55.0909	68.1512	-45.4813	94.8744	74.1516	46.3242	50.6011	97.732	-64.32	92.4621	-38.292	4.72348	76.5917	-69.1281	-62.3285	-281.497	-96.7998	60.4186	56.0064	40.778	5.25657	-9.70742	-68.5132	3.5154	-33.9836	-62.9872	-73.0291	29.7651	73.7663	-66.1962	-23.8422	183.852	6.52838	-18.4125
TCGA-25-1320-01	1155	1	372.527	-53.5428	171.614	-144.515	-174.348	91.4371	-62.0468	236.119	22.4596	-119.74	-72.6924	-130.294	181.984	-100.303	-23.2473	29.1693	346.462	-42.8322	-70.116	58.1253	40.3469	-56.817	26.0498	-50.8894	-34.9636	70.2179	-21.8211	46.1642	-259.865	-177.376	24.6861	7.73365	73.7838	-15.0401	-73.336	-10.7006	53.3581	36.9026	-15.8765	-157.914	85.9514	49.7356	-77.9102	-14.4278	219.922	59.4601	-48.6488
TCGA-13-1501-01	999	0	-148.152	-309.77	262.985	119.072	98.9314	-3.25161	157.888	45.719	11.5075	281.553	50.2635	-59.0463	89.6085	10.4643	62.9972	-75.7701	11.2806	110.257	86.2742	33.5757	71.5137	-17.4532	84.7179	-43.6739	26.2291	57.2207	-56.6659	-75.9916	-471.303	-55.1021	58.5059	26.2986	14.6737	-44.2432	46.3992	-115.724	-12.033	-62.0354	-46.3242	-18.994	-49.5605	11.2949	-24.6806	38.3173	190.816	-18.685	48.3796
TCGA-09-0367-01	547	1	-350.563	-515.116	204.66	134.526	313.266	-131.934	63.8808	-215.019	3.38309	205.218	42.4562	-129.04	-241.003	127.362	63.6339	-38.8084	-100.86	89.06	67.227	-19.4175	-52.3529	62.5228	-62.6973	-4.92998	-3.77699	63.4658	-41.8555	-103.164	-645.19	193.413	-46.3819	3.25515	-85.4576	-93.719	42.1338	16.458	-45.4737	-60.1183	36.2902	150.176	-133.068	-85.7874	174.405	51.0633	-135.486	-82.0304	84.3911
TCGA-24-0975-01	663	1	-110.24	-278.068	307.042	16.9873	-133.782	183.069	56.8143	394.926	-7.41996	-215.408	45.8953	252.901	154.056	-105.788	24.7666	-29.0978	160.027	102.342	39.1501	65.3976	75.0923	-51.8922	46.3367	-39.7476	-11.3462	60.2724	-20.3429	-68.0157	-449.757	-119.285	30.2853	-35.5022	70.0143	-39.0868	54.9405	-49.4717	8.20597	-34.2144	36.9993	-83.7372	17.5957	-12.0976	-73.1063	1.27695	151.248	-59.6405	74.7481
TCGA-13-0908-01	1364	0	256.552	-167.787	274.027	-154.486	-204.871	175.985	-128.342	348.949	-69.2251	-220.547	-100.579	-132.827	187.555	-110.22	-82.2684	93.5461	292.574	-66.9265	-104.52	56.0863	96.0855	-46.0002	17.525	-45.5305	-48.2772	44.9196	8.79895	82.2155	-386.705	-157.564	-31.6008	-21.7708	74.5006	-46.9955	20.8103	34.2851	62.0436	63.407	10.5403	-120.259	80.4135	-49.5899	-67.7469	6.59664	200.223	52.4681	-30.3814
TCGA-25-1635-01	1583	1	187.959	-123.948	162.781	-137.235	-159.565	72.1915	-163.216	262.212	-90.0718	31.9687	-148.193	-133.673	167.948	-78.556	-143.305	116.939	111.766	-83.5282	-126.3	7.44409	44.6217	1.87124	-31.7746	-38.5582	-56.561	54.2997	91.3231	58.3401	-229.559	-125.816	-18.0397	-89.3545	72.9106	39.7002	65.8329	9.0503	50.2841	92.8275	42.7017	-108.235	61.2193	31.7901	-47.1084	27.677	226.387	16.9386	20.6572
TCGA-13-0762-01	981	0	-92.7265	86.2586	-99.9218	90.9835	272.511	56.3509	258.315	-185.665	167.282	-196.15	170.2	111.081	-139.737	62.2934	112.75	-110.426	-47.3751	123.477	115.391	11.0429	12.8737	-0.753314	70.7604	97.4469	80.4365	53.4233	-70.6332	-97.9127	29.3158	61.8117	52.0948	50.2409	-64.6261	12.642	79.6118	7.21629	-19.3266	-78.1651	-14.6634	68.9314	-66.1752	-44.5996	25.4955	-46.2946	-13.0779	5.23436	-99.3859
TCGA-23-1028-01	1503	0	-13.9888	-386.263	262.099	145.322	290.018	-213.888	196.026	-210.542	154.059	62.1554	109.766	92.4974	-134.31	136.315	58.7886	-92.3004	-89.0473	10.6404	103.294	-72.869	43.3707	136.008	-89.2714	337.803	41.5609	56.6258	-12.6761	-0.421093	-567.938	117.143	-61.5616	-24.1287	-83.739	-71.1176	35.4212	40.8529	-44.2194	-75.1126	61.4079	118.763	-53.1021	-8.86427	107.369	68.7115	-53.6659	-37.2344	61.5826
TCGA-29-1763-01	2032	0	328.967	351.822	-347.038	-135.142	-106.568	211.676	-70.3355	-48.0288	-31.4445	-187.837	-70.0735	41.547	-90.9281	-52.0968	-55.7979	33.6261	-18.5323	-101.646	-93.0962	77.4619	-331.875	-55.2261	-2.45702	-24.3379	-12.6198	-426.965	-35.0581	84.5042	238.353	32.4188	-25.8265	19.9701	62.3984	30.7804	-22.8484	39.7352	47.5053	47.0885	-1.41357	2.54895	45.0606	-20.7917	-15.2523	-57.4733	-78.7044	52.9726	-21.1128
TCGA-25-1329-01	457	0	194.624	-168.951	212.029	-151.476	-37.134	98.2555	-88.8881	114.819	0.243424	-105.386	-68.8241	-132.593	93.9516	-46.7678	-20.3324	41.6824	42.2637	10.8067	-99.5678	25.2008	84.2194	-42.436	87.8188	-38.3413	-14.3466	34.9589	-30.1189	-11.7536	-362.336	-86.3941	48.1827	20.0429	29.7482	-11.1344	49.9028	-75.3031	55.0291	27.677	-33.439	-38.6356	53.4073	2.78035	-37.6077	-6.54065	110.96	40.4249	-43.3268
TCGA-61-2008-01	932	0	125.171	-137.482	162.303	-72.5852	-43.0988	72.5874	-42.133	31.5747	16.8631	-214.837	-29.9182	-72.5881	-59.4207	-18.2068	-2.25092	22.3029	-52.2806	125.561	-16.3061	40.896	-22.3485	-48.7509	-43.8864	-34.0101	-19.002	-509.271	-26.6505	-88.1517	-388.463	37.5536	4.53937	25.5326	44.3323	-53.4723	48.5672	49.5707	41.9883	15.173	-27.81	4.78459	-30.5121	-39.0965	-20.4449	1.23824	-94.3892	0.7401	-2.87096
TCGA-61-2008-02	932	0	392.864	-43.3539	-330.44	-145.063	140.774	-140.016	-190.414	-92.1467	-69.2745	-24.5389	-69.1644	-80.0575	-120.363	85.8859	-159.838	91.365	18.6942	-34.8911	-124.87	51.4058	-217.546	-2.4164	-50.0146	6.71569	-63.4101	66.6709	402.099	52.1034	-326.962	40.0782	-70.4839	-237.46	-56.9193	-30.6971	94.3037	69.937	60.0474	85.4283	535.892	34.7366	53.3345	60.9363	32.7311	2.22429	-42.966	60.0463	-209.329
TCGA-24-1546-01	1955	0	145.949	-234.458	271.169	-129.605	-223.275	44.8604	-140.461	286.239	-63.2859	167.018	-116.455	108.5	211.018	-98.3154	-41.4702	107.306	278.902	95.0983	-85.8536	62.5911	91.961	-43.4234	-45.3771	-41.8013	-75.9423	53.8092	-35.1831	-50.8157	-537.88	-179.729	-20.3431	19.102	90.6245	-66.4576	-1.19723	-19.9888	44.4751	51.3687	-45.0491	-177.515	47.5555	-102.224	-82.4453	18.8386	268.27	5.12748	2.57553
TCGA-25-1630-01	1162	0	91.7876	-233.692	-121.029	-53.2024	27.3493	-115.083	-279.494	-25.9221	-234.819	-10.0835	-217.584	-94.6962	-59.0467	14.2851	-169.895	162.85	-29.2391	21.4431	-202.014	10.1078	-222.654	9.50131	-6.52005	-36.5239	-149.093	-202.402	-8.44546	-13.292	-462.563	59.2436	-19.2016	-13.4384	16.5077	-50.5279	52.8104	2.21776	8.28755	148.566	31.4148	23.0839	-56.1481	7.31846	8.34277	40.3102	-56.5161	2.72704	16.98
TCGA-20-0991-01	797	0	-443.171	-401.455	278.611	192.516	297.485	-101.722	-462.898	-174.912	-333.588	12.8732	-273.02	488.282	-133.322	138.336	-256.508	200.106	-82.3702	-12.6456	-215.602	-87.361	89.1382	41.0424	-118.835	-20.4211	-266.775	70.3252	351.287	-3.64139	-240.459	134.646	-115.545	-357.126	-76.3634	-31.1688	55.6638	132.983	-62.3712	81.8036	337.648	94.4377	-4.98951	-28.4889	121.648	51.4722	-55.9047	-105.481	54.1477
TCGA-13-1505-01	128	0	241.537	313.958	186.295	-85.7749	-170.023	8.89844	46.154	210.667	51.8685	-152.902	1.84594	-16.8573	149.27	-125.049	-8.84231	-1.17135	43.6721	23.6474	10.4316	37.2152	69.8082	-64.379	-23.4376	-37.1278	24.486	-13.2901	39.5019	-14.3515	193.99	-111.016	40.1663	-31.4153	61.2986	44.7568	34.7088	-13.429	29.0601	5.66423	-11.2757	-86.3118	1.89098	18.7036	-43.673	-40.9541	188.004	42.4167	-100.594
TCGA-09-2048-01	138	1	-338.598	407.916	-536.001	231.155	198.174	-83.9927	260.224	-130.832	115.937	-58.6436	105.18	525.866	-172.716	12.1834	117.588	-121.591	-101.032	200.931	106.1	-19.2412	-427.026	-72.2547	116.758	8.94402	114.27	-110.255	-79.5193	-186.96	744.423	106.615	143.015	71.6058	-7.56214	76.3156	100.115	-149.755	-137.452	-71.9601	-63.4496	36.0067	-87.0091	54.785	50.2007	-38.3173	-87.4417	-37.4233	37.2404
TCGA-36-1574-01	686	0	114.586	-395.775	139.498	-15.9636	54.7217	-61.3835	-71.6788	9.75993	4.58373	-23.7253	-68.7424	-103.733	102.957	34.6575	-29.3841	2.84827	253.398	-79.944	-63.355	-40.827	-2.32813	51.0491	-14.3001	-46.5272	-14.0015	78.2777	-8.64402	30.6658	-540.485	-103.388	-68.5441	5.30749	23.3808	-67.5473	15.827	39.6292	9.34535	-0.312707	21.3349	-73.4501	14.0819	53.7047	-36.3988	67.0628	116.169	-13.4225	38.318
TCGA-30-1861-01	1058	0	95.1293	-180.114	47.1482	-47.6329	-114.387	-61.1913	179.93	146.393	138.083	57.9647	102.457	-45.4425	172.109	-91.4399	88.608	-64.8266	650.21	102.237	74.9674	50.2976	-40.5785	-57.3421	96.2121	-36.9565	71.6127	41.4807	-73.4771	-113.128	-273.094	-219.248	102.037	71.8918	64.9612	-29.1796	36.2772	-97.0655	28.1917	-43.0441	-70.1011	-213.787	-1.92873	1.71251	-107.303	-13.3769	193.872	13.3571	56.6246
TCGA-24-1417-01	238	0	366.75	-311.784	216.796	-130.296	-16.6675	37.3416	-254.09	74.378	-141.557	-65.5	-230.781	-139.685	88.673	24.2121	-227.871	140.612	107.105	-193.193	-222.431	48.5923	44.5506	14.4767	-39.7223	-55.5591	-71.0224	59.7375	172.133	155.09	-498.503	-61.6433	-94.446	-96.9644	16.5101	-66.3283	-22.5949	73.0624	53.2233	124.993	222.863	-51.7409	53.2622	70.5438	-23.5612	37.0451	93.0843	53.3689	19.9869
TCGA-13-1495-01	1498	0	60.2201	-253.734	249.524	98.213	187.304	46.1592	160.085	-145.445	94.2156	-148.423	80.8492	49.8171	-53.226	83.9209	67.6302	-73.1597	-3.70675	38.4992	90.4171	5.99067	78.8686	46.9316	29.3473	-23.9535	37.7532	72.4132	-44.575	-11.6954	-422.73	36.2581	-11.3889	18.3622	-50.1018	-23.3505	40.6504	-69.6675	-17.8612	-76.126	11.7764	51.0038	-26.2843	32.0939	11.3744	33.8475	39.1427	0.846827	35.2628
TCGA-23-1023-01	1233	0	-64.0524	328.125	230.453	-98.7815	-95.74	231.506	104.77	128.425	160.428	-353.284	112.046	-138.194	22.2313	-69.9844	54.2137	-57.1657	165.072	20.571	71.9641	42.223	23.963	-17.1864	-13.9976	78.1716	37.0002	10.5496	-8.67964	-39.6849	744.423	-98.2362	-14.641	-13.0053	25.2605	37.1723	-35.3453	33.3328	32.0438	-32.7647	6.56547	-117.077	81.5368	-0.432587	-60.8464	-41.2409	101.146	-18.0925	53.3827
TCGA-30-1891-01	914	1	-209.172	-312.591	287.526	58.3208	-27.1723	-16.483	-18.3688	140.589	-41.6022	178.9	-86.9829	445.115	141.936	-47.1587	-16.8082	6.25717	61.7898	112.891	-14.9162	-15.53	88.7321	-7.94771	-5.97288	-37.1656	-29.4817	68.4199	13.3481	-78.2457	-462.025	-82.3645	-12.172	-42.5761	53.5976	-57.5392	72.6469	-35.0646	-27.3276	-4.94559	24.081	-73.4907	-106.968	-46.7398	-21.1108	35.9433	235.911	-57.4223	86.43
TCGA-29-2414-01	2621	1	145.47	212.515	-61.1389	-19.5281	-23.689	153.888	153.748	49.9337	132.157	-311.39	93.1581	582.847	60.1	-54.1442	81.3248	-70.1467	92.6597	100.478	74.88	62.1293	-106.197	-83.7617	23.483	-36.1501	51.746	57.9155	-70.4468	-79.9529	135.056	-94.696	89.5288	63.5944	41.6361	31.546	31.4393	-54.0795	22.7141	-53.7569	-76.9704	-105.042	-19.1812	-37.0879	-58.9437	-67.3667	136.252	4.03931	28.8636
TCGA-29-2414-02	2621	1	194.25	271.519	-226.99	6.45085	196.72	67.4007	-116.732	-153.341	-69.8848	-264.601	-36.3046	285.352	-110.205	52.8837	-98.0266	20.4316	-85.8902	50.8088	-39.5014	33.6147	-125.877	-61.5963	-66.9197	-6.52166	-41.9258	58.1744	307.471	1.27938	268.932	54.7119	-35.5504	-164.042	-50.3603	33.4771	78.2346	45.5802	3.63511	24.2897	99.6721	52.5265	-50.1752	2.44171	74.3384	-52.093	-41.2996	31.3234	-110.177
TCGA-24-1843-01	106	0	110.877	-259.966	79.6306	69.1387	164.689	-361.382	-241.175	-120.791	-139.902	285.557	-194.715	25.7884	-53.3497	91.4413	-98.4321	95.641	-57.6065	-43.6141	-198.935	-4.3082	-4.90742	-18.0176	-2.5245	-49.2296	-104.962	-2.63624	97.1194	12.2969	92.3647	82.4024	-20.7758	-120.236	-5.276	41.0296	59.4924	46.2271	1.05527	76.8153	68.3695	50.443	7.40946	89.8689	43.437	40.6708	-31.7296	18.4373	17.3637
TCGA-24-1470-01	105	0	349.939	-306.274	186.243	-138.283	137.734	-440.774	-240.313	-100.813	-241.063	337.26	-206.855	-93.5829	-63.2639	92.4123	-240.449	202.869	-38.239	-71.699	-149.473	-67.8601	48.8204	163.399	-96.7071	-6.37827	-85.8317	62.7001	341.897	72.8694	-489.646	23.4563	-77.1121	-175.961	-40.5295	-59.9136	-103.779	65.2747	61.023	177.229	192.631	39.8492	68.1152	41.4956	35.7101	52.1604	-46.8629	56.5088	-184.588
TCGA-36-1580-01	737	1	124.395	-139.568	245.792	-55.4269	-135.692	217.751	-143.862	222.711	-42.1504	-194.465	-122.934	542.419	187.724	-96.9934	-74.607	60.1883	165.54	31.6452	-118.267	50.3852	72.9794	-51.9175	-49.626	-54.4513	-57.5402	47.6103	81.7607	-22.1881	-397.325	-161.346	-26.4863	-91.5352	72.3112	-29.3927	10.644	16.9045	5.98444	33.2981	32.9656	-110.75	15.6912	-81.721	-59.8629	-21.8906	249.824	5.20148	8.43357
TCGA-13-0916-01	644	0	15.7623	206.464	-46.1193	0.857975	141.629	-387.393	29.9924	-139.44	2.73081	296.894	50.2618	-136.327	-152.004	97.0625	-0.114838	-15.3506	-79.2702	-82.3159	22.4859	-66.7145	-84.215	38.7068	-97.801	13.2857	-8.04965	57.3105	53.8318	51.5674	469.574	97.9043	-63.5655	-86.5664	-62.0212	33.6446	76.7624	131.875	5.64656	10.4823	58.4405	72.7903	53.5121	-1.09096	71.9799	17.6244	-122.588	1.91679	-13.0171
TCGA-20-1684-01	581	0	291.647	238.103	-149.503	26.2848	262.676	-303.299	267.503	-206.713	248.018	362.924	142.098	-119.271	-182.843	85.4009	126.424	-127.487	-98.1433	-10.2464	98.6897	15.2956	-189.897	-47.373	39.1927	-5.61641	146.604	29.8757	-84.2596	3.59406	167.361	122.498	47.8894	89.4037	-52.2074	39.7002	107.278	-64.6392	34.2895	-72.6263	-81.3563	94.7843	-19.6275	51.4617	64.3619	-21.0918	-93.3682	57.9787	3.75196
TCGA-13-1488-01	2154	1	-9.44431	-383.437	186.917	136.598	211.438	-26.5415	55.9463	4.94244	4.45809	-92.1825	13.6908	26.587	-47.1821	108.696	2.45138	-47.3511	-29.7751	-53.0388	58.4529	-37.5642	62.7618	94.031	-60.0786	-37.156	-20.4771	66.7517	56.348	71.833	-481.169	31.1355	-108.199	-81.5268	-56.3445	-29.9306	14.7118	105.229	-24.9029	-14.8905	75.0883	55.8201	-12.0226	49.7192	32.0321	59.9529	31.2741	-7.3275	-9.47963
TCGA-10-0927-01	2490	1	-190.291	348.585	120.33	112.259	16.872	102.064	267.61	-124.352	214.974	48.5595	193.569	39.0645	-34.9209	-47.4056	119.227	-117.284	-71.3234	91.0939	112.441	27.0897	-38.6845	-71.9463	52.71	18.831	125.996	-744.423	-71.5476	-76.7641	6.18825	56.1416	61.6833	62.1237	40.0165	47.206	-94.5743	-69.1229	-37.2823	-75.944	-43.757	-5.2983	-114.64	-52.7932	-3.26658	-71.0678	-66.8371	-26.4798	26.1633
TCGA-61-2002-01	547	0	104.392	-406.512	263.842	-33.6419	-64.3966	63.9454	-245.526	118.163	-138.198	63.5917	-150.948	-111.325	153.253	-28.1347	-140.087	128.811	182.72	12.3671	-191.71	-4.70824	71.1254	15.3192	-95.7244	-63.0324	-101.624	76.3262	219.753	4.59981	-592.427	-147.362	-101.175	-182.038	61.5425	-66.3295	76.1827	83.7561	14.6863	107.035	192.261	-98.3538	-3.29842	4.33945	-61.8238	49.5085	149.688	-8.37012	41.738
TCGA-29-1710-01	951	1	267.53	-434.003	263.268	-136.961	-61.9385	-229.416	-294.86	113.693	-217.902	277.165	-226.945	-114.514	131.031	-22.6406	-262.724	252.314	83.1471	-16.2893	-239.432	-9.80324	94.2492	38.7403	-123.954	-4.10579	-99.785	63.2155	340.752	36.9557	-342.399	-101.228	-76.4514	-174.45	40.8702	-51.9009	-65.6553	95.4683	46.8795	193.84	405.303	-84.6387	70.7601	-67.4886	-31.2297	40.5669	183.709	27.6682	-2.99717
TCGA-10-0937-01	608	1	-486.02	-391.966	-15.3835	235.788	266.584	114.258	21.7733	-207.374	-106.342	-44.9648	-31.7284	195.504	-132.685	119.982	-2.27812	-11.5547	-70.0914	-19.3817	24.2277	-40.944	-269.49	54.7841	-46.4184	-21.2388	-38.7582	29.3737	-3.87054	23.9313	-559.178	95.898	-57.3714	-84.7759	-35.7947	-74.0667	31.9883	25.8316	-78.8633	-54.4469	91.86	84.397	-109.817	-2.33232	55.9003	59.665	-69.8528	-99.7379	92.6559
TCGA-09-1665-01	1266	1	-171.132	-326.51	196.508	173.659	276.833	-429.504	85.5129	-193.212	-25.9922	85.5003	-54.1268	453.872	-118.219	131.748	-1.72927	-74.5703	-54.2622	-69.6494	23.6159	-57.8271	60.1091	46.9498	42.8271	-16.9456	8.86073	2.51623	-5.47222	79.2139	-127.275	84.2515	-34.7952	-27.374	-51.6857	-22.1553	55.7898	27.7275	-65.4111	-49.9057	34.8195	76.3953	-63.2593	32.2646	62.2187	57.3794	-27.3938	8.27933	-91.62
TCGA-61-1740-01	74	1	87.382	-333.534	299.504	-39.2362	114.892	-244.179	-281.581	-57.6346	-212.238	4.54859	-213.416	-78.7895	10.4441	83.1206	-227.477	127.532	-33.3289	-57.0258	-222.285	-74.8965	94.0696	132.533	-85.6612	-9.70384	-94.8189	63.4531	266.551	63.4278	-379.404	15.5524	-76.1777	-219.517	-20.5579	-47.1609	49.988	42.9285	11.0285	113.886	121.714	23.1824	25.2492	69.5309	29.2478	59.3925	37.5709	-10.5049	-17.9653
TCGA-61-1900-01	176	0	167.766	638.58	120.842	-75.5084	-59.6003	-5.69574	191.585	19.1036	170.158	-107.396	133.992	-33.1932	-57.6742	-67.9504	88.2185	-82.4676	-78.8805	141.471	62.5763	37.0159	60.3494	-69.9889	106.622	32.0055	106.58	-603.437	-56.894	-117.039	744.423	48.1683	99.5734	70.7569	19.1524	57.4218	-54.4632	-11.5124	29.1406	-41.5408	-68.6409	-5.66971	11.3205	67.178	-3.30116	-74.3256	-96.8283	50.2702	-30.7592
TCGA-29-1781-01	255	0	-217.359	-237.609	280.538	88.3584	215.462	-385.864	-307.076	-146.902	-259.635	29.3812	-229.818	-78.411	-95.6075	123.668	-212.479	106.506	-58.5617	-66.9619	-276.797	-40.4849	89.7404	20.0708	-60.5167	-45.2254	-118.598	53.8474	487.907	29.7981	-377.008	105.262	-62.8187	-276.261	-55.6322	-47.5917	78.6602	36.8893	-54.9084	145.188	130.725	59.3087	4.28765	47.2943	103.997	39.8997	-13.4001	-53.0547	16.706
TCGA-24-1616-01	1163	1	200.068	7.28135	274.939	-67.5324	175.693	-100.885	171.582	-172.672	177.342	348.788	113.645	-125.642	-147.912	79.5304	112.76	-93.3403	-101.602	120.118	86.1813	44.7011	105.917	9.61528	11.6016	114.465	86.8489	-81.5909	-73.804	-67.7561	-258.102	129.767	15.2364	77.3967	-32.1431	0.766575	8.45293	-18.1228	33.6043	-74.0656	-38.067	78.0055	-10.5024	1.54662	50.381	-11.4063	-121.93	45.1815	77.9878
TCGA-29-2427-01	1900	0	-116.806	-503.163	272.436	28.7738	100.526	-110.072	-353.467	-32.0085	-503.535	55.8204	-336.848	744.423	19.2078	57.4893	-374.57	252.557	-6.34404	-53.6135	-255.339	-61.766	76.8319	103.569	-143.042	-40.592	-121.633	56.134	402.28	61.9249	-489.238	-14.6343	-133.972	-310.851	-0.0915688	-83.9408	80.1617	103.525	-9.67253	205.464	333.78	-6.65234	-1.1998	-3.06268	2.27493	77.2393	82.6533	-38.9548	52.4279
TCGA-61-1737-01	1364	0	104.715	-285.971	245.302	-40.2982	-122.606	22.2041	-132.255	171.721	-42.8179	206.316	-104.309	-114.661	158.278	-72.277	-27.3921	51.9205	465.046	-1.34325	-91.4747	12.336	34.1062	24.496	-25.4647	-40.7465	-33.9521	42.8263	-8.95027	-11.0331	-324.246	-214.623	-30.945	1.76558	59.3863	-38.8162	30.5758	14.9294	7.20837	23.3983	-1.11891	-197.399	12.6911	54.3848	-94.1912	25.9415	166.705	9.80617	28.4288
TCGA-29-2425-01	1977	0	155.218	79.1039	130.424	-3.2297	209.406	-30.9704	71.8576	-184.335	109.142	104.952	75.8285	-145.199	-143.303	40.9575	57.7493	-69.4635	-73.7763	97.6814	47.9314	42.3355	-6.2768	-89.8855	103.822	-10.738	54.469	75.3328	-28.8326	-66.712	-215.146	46.9979	85.239	27.6728	-56.3204	-12.8203	73.5034	-110.079	27.2935	-53.0313	-0.67587	56.1927	-111.42	-16.3421	57.0362	-52.586	-33.8525	20.3448	2.68425
TCGA-57-1583-01	346	1	198.518	93.8774	193.522	-4.39593	176.844	-8.60239	215.752	-153.789	228.273	16.7624	138.58	-119.142	-27.8415	84.6957	105.025	-111.605	-55.4696	-60.5727	87.8451	28.2207	68.8307	-33.1297	63.9006	43.4219	115.262	64.7794	-81.1207	38.0443	-265.206	4.93622	-11.0955	77.5538	-38.7285	18.5553	68.9288	-11.3072	34.0532	-64.4088	-45.4028	-4.95045	-27.3253	31.8742	1.2865	-19.4481	0.492251	24.3121	-17.3243
TCGA-13-0886-01	2259	0	45.9508	-357.592	265.516	52.3549	-40.9811	10.354	-172.559	243.489	-204.536	-132.528	-152.404	678.69	146.112	-23.6708	-134.147	86.75	207.428	-67.5104	-71.607	18.4442	90.8107	32.6126	-58.1401	-52.3785	-106.596	63.3462	91.207	89.8642	-498.84	-115.875	-88.3397	-124.5	47.8149	-35.1412	-16.4213	90.0022	-14.0626	50.9773	115.08	-71.3547	20.3008	21.2951	-62.8534	53.6188	201.455	-2.37326	-15.9355
TCGA-25-1625-01	840	1	74.5726	-388.375	312.37	-139.022	-168.363	114.143	-145.919	48.3983	-77.3803	-84.8374	-140.726	12.2808	-9.27557	-37.0408	-79.1257	115.992	-33.9005	56.9279	-92.6252	-11.0386	84.1802	150.784	-91.8778	45.8295	-52.1546	-744.423	-24.4163	-24.1011	-541.151	44.8948	-98.0009	8.72094	71.4433	-107.138	-191.227	63.5541	55.4782	77.1096	10.0036	-0.573025	7.73849	-72.0788	-4.48854	48.7285	-66.7825	-18.9724	25.2409
TCGA-24-2288-01	25	1	328.229	-276.625	243.463	-157.46	-0.109075	-57.3605	-171.204	156.857	-65.3322	152.551	-89.3354	-121.97	74.8805	4.87434	-140.281	110.027	73.8237	-70.8218	-109.166	36.948	59.6103	-9.88629	-14.6754	-32.8656	-64.129	60.7776	234.321	66.9622	-407.491	-39.0048	-58.4958	-129.225	8.99599	-34.8722	0.73988	53.1696	67.9276	110.207	93.0083	-46.8949	42.6393	8.99075	-20.6634	8.5937	73.7636	44.856	-90.3973
TCGA-25-1312-01	31	0	183.48	-93.8447	155.221	-13.6759	155.371	-99.954	-6.91597	-147.721	20.0663	178	-21.38	-131.223	-142.3	48.9243	8.34479	-0.986034	-96.0418	-10.631	-16.4802	27.4969	61.8289	-49.4575	-1.32889	-19.5915	16.9109	-74.8157	-67.1027	13.6844	-244.695	103.91	25.3501	49.6042	-9.69688	47.1048	-2.53332	-11.4883	42.833	-9.86974	-54.336	58.9671	12.8756	-1.65572	39.4534	-20.2963	-93.3066	42.7186	-20.8364
TCGA-10-0926-01	788	1	-423.938	196.821	-39.397	154.531	146.348	225.134	189.902	-37.4929	90.7564	-237.591	84.7612	678.919	-26.8651	-87.6515	113.759	-84.887	11.2019	161.111	88.6136	16.829	-135.964	-61.6644	62.7478	7.15846	30.0021	14.7403	-67.6585	-152.949	461.71	38.1408	62.4378	41.1249	-17.5297	59.1302	-171.626	-85.3636	-51.0212	-77.7612	-37.3543	22.7695	-51.0211	-23.4954	19.4152	-50.0874	-4.0893	-67.7092	87.9974
TCGA-13-1482-01	1877	1	209.641	-3.405	-396.148	-59.2025	50.5111	183.017	72.2379	-37.2193	11.4385	-222.281	4.42161	13.0061	12.8596	10.0442	-2.59354	-13.038	81.598	-45.5759	45.7905	46.3763	-333.377	1.58963	-45.3849	30.7434	-7.86018	56.7651	-27.2049	69.6847	-360.522	-47.3502	-40.7444	-13.236	-8.70216	-25.7909	-82.0465	17.1823	-5.079	-14.5851	108.561	-23.117	3.11553	0.282415	-37.9975	2.40454	92.2438	50.2433	-28.2478
TCGA-13-0730-01	542	1	-130.699	744.423	71.5963	-18.976	-344.012	33.0079	49.1027	381.448	28.6931	-64.3457	26.837	424.002	28.1256	-204.149	52.4317	-22.4373	76.1867	-88.3676	2.22941	14.2147	50.3211	-62.8714	17.6574	38.5969	6.69003	-233.405	-41.7846	30.8411	744.423	-95.4494	26.5423	19.2186	28.5787	173.938	19.9025	-16.7053	-9.3778	8.95658	47.5686	-59.9869	25.3623	43.0906	-23.8705	-93.7358	-3.9768	11.8484	5.94652
TCGA-25-1870-01	455	1	314.046	290.165	-170.908	-87.6394	134.118	37.4498	-56.0445	-185.96	-33.0664	-144.301	-86.8306	29.1556	-132.873	55.4727	-34.7227	70.7166	-76.8667	69.9738	-12.9716	38.5026	-157.152	-47.4026	-76.544	18.2152	-23.2031	-115.552	-66.0636	-25.6804	-170.532	67.6297	18.2167	63.9775	-10.6838	31.2048	-169.253	2.50338	28.0846	25.482	-30.3327	45.7218	13.1407	-104.746	26.8668	-37.0939	-87.0039	69.0894	-65.8042
TCGA-61-2104-01	2338	0	411.704	-310.496	40.509	-177.687	95.2394	46.7433	-172.85	-157.477	-56.5834	-11.4212	-101.384	-124.285	-106.247	56.1313	-137.736	98.3213	-66.334	-144.573	-113.781	20.4671	-53.9849	45.5436	-76.9078	14.2309	-39.4613	-45.1573	75.6849	153.278	-537.683	51.5938	-89.3012	-50.223	0.0347629	-60.0035	-29.7586	93.174	75.2617	91.1873	46.8584	50.8763	71.0264	-27.4762	18.4523	8.04853	-71.3463	85.4009	-92.9056
TCGA-13-0801-01	252	0	-531.971	-517.068	322.186	200.187	337.944	-556.132	-360.225	-244.251	-318.916	274.691	-259.931	-88.3774	-144.851	202.602	-169.327	151.682	-111.545	-61.8828	-246.292	-135.414	91.6436	120.187	-75.2704	36.2074	-150.3	61.7368	23.4889	5.77091	-560.946	155.295	-100.18	-106.1	-65.5409	-79.6293	64.8746	72.1684	-81.2397	86.5051	57.3655	101.831	-56.5669	-5.98729	106.516	84.1056	-105.424	-93.4516	50.9111
TCGA-13-0888-01	2141	0	-37.2847	655.478	16.1254	74.709	52.9266	49.3364	385.258	-122.339	255.023	-55.8941	231.341	744.423	-123.141	-92.8612	148.61	-154.336	-82.8059	131.793	137.584	59.2716	41.0545	-104.35	208.386	18.1222	150.786	-319.201	-92.6777	-125.622	744.423	66.6122	160.864	93.7602	24.8869	113.728	31.1378	-149.098	-19.5583	-84.3483	-83.7427	6.62709	-14.1676	-13.1908	-0.822046	-116.126	-80.6438	35.4973	-15.2599
TCGA-10-0934-01	204	1	-669.034	-307.754	239.856	243.13	389.877	-119.936	443.709	-257.532	428.013	-71.4624	286.572	-107.85	-296.129	217.017	172.637	-167.584	-148.303	207.021	163.619	-162.153	92.5516	267.321	137.469	229.371	186.596	-125.502	-80.9116	-193.53	744.423	200.667	68.9642	98.3669	-153.452	-38.8559	31.2068	-36.1503	-91.2478	-89.3442	-90.4389	155.481	-55.7805	-31.0347	129.195	70.0137	-162.718	-136.203	54.0819
TCGA-29-1696-01	1032	1	-278.99	-87.8086	-744.423	129.952	265.114	-17.1748	160.121	-220.259	58.4556	-156.055	36.4381	410.786	-215.91	146.077	52.8996	-91.5788	-104.708	2.89598	78.0262	-78.6546	-744.423	115.165	-62.8663	69.7177	55.4972	-66.7575	-41.6694	9.70642	-466.94	140.241	-64.6665	25.2083	-81.0767	-87.6984	-65.6398	5.08204	-87.039	-46.1233	-30.3162	124.92	-106.646	-40.3169	105.772	69.8923	-112.197	-18.5651	42.1157
TCGA-04-1536-01	885	1	-152.361	-398.438	280.143	108.722	204.928	48.2209	65.1752	-171.515	-1.7403	-170.511	-3.04233	325.579	-137.637	116.963	43.9916	-6.30479	-97.8526	63.5571	66.9684	-16.7858	73.3557	89.772	4.1023	130.178	-6.65456	-113.955	-68.9949	-59.7145	-70.2257	120.141	-41.9355	62.6623	-32.5491	-61.6062	49.3521	-28.8615	-12.0362	-48.6512	-44.1291	87.6137	1.4894	23.7	87.2491	40.5476	-84.8485	-13.2009	68.4539
TCGA-23-1027-01	976	0	-155.936	-402.024	262.402	75.9455	144.753	-87.671	-71.8104	-87.151	-61.7823	225.871	-64.6811	-116.473	13.3264	31.8571	-3.95688	45.1126	183.651	-8.79956	-6.66838	16.7661	31.6935	-38.763	-35.9419	-38.5814	-58.8488	82.7605	-57.2297	-5.09611	-633.704	-48.9173	-26.4155	37.4672	3.48572	-77.8397	-14.4414	-10.2958	-12.0464	-14.8508	-32.5163	-35.1582	-63.1396	-8.18893	-45.1424	38.2545	43.5807	-67.9794	8.29873
TCGA-04-1651-01	1102	0	-22.2885	-268.762	257.244	-30.2245	207.611	75.83	165.838	-139.744	58.635	-159.817	75.172	-109.311	-191.503	97.758	68.6122	-82.0161	-79.668	0.644974	78.3782	-42.8987	91.2675	107.55	7.9222	46.3614	33.0678	-13.7754	-43.6298	-7.73817	-335.405	128.033	-48.8306	18.188	-48.9076	-57.7674	-29.262	-18.912	2.94417	-64.4658	34.3843	118.344	-19.3957	33.6254	86.2703	47.7728	-111.95	-4.93323	-52.7957
TCGA-25-2399-01	608	1	378.584	-147.546	48.4388	-133.081	10.7293	2.98603	-148.847	91.0702	-51.56	56.9412	-113.532	-96.9531	72.6743	-34.4073	-71.9609	56.232	205.613	-86.2842	-118.709	31.7854	-56.2123	-23.7253	-71.2363	-44.0266	-63.6932	72.2496	35.1749	86.441	-306.841	-96.429	-44.5393	-44.9523	17.2706	-27.4294	-93.074	36.8118	66.6568	34.5912	214.447	-71.6012	53.4241	12.614	-44.5212	19.302	68.6016	52.5804	-100.06
TCGA-25-2396-01	92	0	199.119	-180.547	9.34627	-5.62399	124.048	-36.6193	-73.4304	-93.9241	-53.6292	-34.9074	-63.3862	43.5734	-11.2319	73.1681	-61.3955	10.4728	8.84011	-119.663	-56.7687	10.7768	-99.9479	19.003	-31.1449	-46.4641	-26.1499	68.5924	46.2021	106.731	-406.861	21.5134	-67.9931	-79.9342	-18.5459	-10.4951	47.4657	55.0983	0.531796	32.2732	107.497	5.79998	-29.7215	55.0049	23.7856	34.0701	66.0826	2.33372	22.8222
TCGA-36-1577-01	783	0	44.1147	682.686	65.6679	-11.8349	-34.0706	-152.694	131.673	11.6099	145.017	-71.3904	74.0981	-79.6993	-102.469	-53.0764	89.7371	-90.3028	-60.0846	80.7706	43.7201	-6.79859	16.9231	-65.1048	116.757	14.8446	57.1685	-366.362	-80.2207	-106.965	744.423	34.4102	109.941	87.7157	13.386	73.6202	77.5206	-56.0307	4.49023	-36.0382	-79.5605	-10.1317	-10.2221	85.3991	2.86124	-42.1578	-66.1691	43.8058	13.8211
TCGA-24-1562-01	1384	1	232.157	-252.282	243.215	-76.6173	15.7164	98.1397	-38.2861	39.3806	2.81298	-131.282	-6.63352	-69.7645	64.721	-26.9579	-10.6198	41.4238	18.5764	42.69	14.809	55.2151	27.3882	-16.3164	-19.1861	-27.885	-29.6709	71.7483	-2.85215	-22.7998	-583.159	-46.1843	-22.4703	-47.4499	21.6225	-55.247	-33.0472	-6.68396	44.1971	9.04504	64.3934	-35.9142	-31.7801	-1.29262	-23.5049	0.667095	105.459	23.1313	-6.95843
TCGA-61-1725-01	956	0	-252.85	-326.057	188.3	187.469	136.458	-129.734	-31.2986	-46.9238	-77.2958	-92.8022	-111.686	226.67	37.6139	53.4768	-17.8684	-8.16553	68.101	11.5808	-24.3145	-62.3993	-5.71224	22.9939	-49.811	-46.5802	-17.3065	56.7508	-0.755348	-32.8383	-469.021	-31.64	-38.7347	-24.7273	1.18536	-71.8839	49.027	2.06581	-85.4305	-8.9459	29.5994	-28.4495	-95.1984	3.85524	2.66314	51.2482	119.855	-61.5199	55.0327
TCGA-23-1809-01	16	0	159.619	473.695	113.377	-119.956	-77.1345	22.8966	147.787	18.0549	165.1	92.5507	124.962	-105.355	-118.137	-105.36	92.8874	-72.0386	-24.9079	-12.4919	54.2671	53.3201	55.4307	-64.7563	137.64	7.38194	80.6711	-522.709	-65.4394	-6.61973	697.112	63.0608	66.604	64.1574	22.3474	57.3407	75.9257	-12.6352	49.4847	-38.8161	-60.7553	-18.1701	79.4136	91.6273	3.23752	-68.4321	-115.94	71.673	-15.6095
TCGA-36-1578-01	847	0	390.383	-374.948	246.192	-110.87	223.018	-214.456	-188.006	-185.523	-58.7602	240.575	-122.079	-150.086	-121.542	140.899	-123.577	94.0516	-84.1015	-12.7719	-137.774	-58.7066	96.25	84.2299	-104.63	25.1945	-57.5458	64.6795	186.934	67.3572	-498.686	98.5349	-97.9315	-121.408	-75.7253	-80.3022	-20.3033	124.196	69.7585	84.8241	126.518	89.8351	7.23258	-53.7617	116.41	51.6587	-62.4936	53.6331	-19.8154
TCGA-24-2262-01	11	1	191.546	-315.385	282.448	-115.732	-14.0597	90.5686	-52.7848	109.256	10.6645	-205.735	-17.2283	-52.9804	25.0331	52.2538	-44.4058	19.1319	4.35877	39.1138	-5.65535	15.8494	94.912	54.9587	29.6829	8.60714	-32.5487	14.5345	61.0471	-22.1671	-104.777	-32.3912	-51.9889	-58.6488	-10.891	-13.5617	-5.43626	56.9962	42.8383	13.6461	49.664	12.8107	65.2672	30.7553	13.7164	45.8568	4.16954	31.1709	-54.0434
TCGA-29-1784-01	163	0	-179.908	-315.441	-86.305	104.16	283.568	-565.209	-221.932	-190.371	-186.669	2.91221	-228.967	-38.969	-125.058	156.98	-144.482	95.8157	-81.3723	-27.5377	-198.742	-32.1463	-238.792	65.7511	-92.5158	-44.3811	-98.1504	38.2306	193.219	-3.02777	-415.712	146.643	-68.3817	-157.447	-65.857	-45.6129	77.2054	46.0693	-41.1539	85.6463	117.848	102.237	-30.318	9.5455	122.488	48.2691	-70.5141	-45.2916	39.0791
TCGA-29-1777-01	374	0	-551.577	-377.571	305.657	251.014	104.464	-86.9764	11.9063	24.9267	-72.1887	175.351	-92.7737	744.423	71.0534	32.5274	5.77882	-32.0899	79.9169	0.810906	15.1439	-46.1619	97.2458	31.2001	-44.279	-32.5987	-30.9367	73.9762	14.592	-24.4631	-335.476	-41.8639	-60.903	-36.8366	12.0629	-63.2738	-17.8136	48.0859	-113.142	-15.5518	14.4898	-52.2587	-131.567	-29.6048	1.33369	48.7393	178.283	-93.8496	79.6506
TCGA-09-1661-01	1169	1	-49.8243	237.422	78.8707	48.2244	26.0137	2.87465	133.252	-82.3578	53.3521	-92.9959	46.5997	154.737	-50.2987	-36.8477	39.2709	-76.2015	-74.5764	46.3471	67.6724	26.4455	-38.8075	-77.4543	24.4818	50.4116	27.4168	-364.242	-67.2062	-32.8989	436.999	27.9201	74.0392	50.2302	18.3027	52.9212	20.5585	-30.6695	-15.6493	-51.7914	-40.3747	34.4148	-69.0689	-93.6532	3.74391	-38.1498	15.6163	29.4978	38.1829
TCGA-23-1119-01	3953	0	-202.083	-175.723	-110.242	154.901	136.249	-188.116	-70.4469	-79.8604	-122.863	80.3989	-119.076	81.0576	-16.4685	28.1002	-61.932	13.3664	13.2022	68.9773	-26.1377	-23.5545	-298.806	8.71719	-16.715	-42.7145	-58.5688	-75.6831	60.872	-34.6183	-165.872	34.3925	-25.1072	-87.5293	7.94233	-3.0254	42.4834	10.7625	-66.5062	-9.06882	66.2512	31.4981	-37.6736	1.56768	8.54365	40.0989	33.4139	-7.67709	11.0027
TCGA-13-1511-01	119	0	364.299	-286.606	248.39	-150.27	26.5387	122.543	113.842	-62.7796	119.527	-393.263	63.6848	-114.36	45.0916	39.2032	64.3629	-56.954	93.2758	-45.6139	52.555	-13.6419	83.2245	64.9368	-35.3797	18.6666	24.0421	68.7897	-67.3571	63.2147	-481.076	-82.6803	-23.0127	53.3663	-5.06919	-57.2475	60.0114	-15.3498	55.0816	-36.666	-31.4784	-54.6652	105.905	5.67097	-45.4693	39.8568	66.9797	59.128	-31.6299
TCGA-25-2392-01	31	0	153.373	-173.05	151.832	-102.975	141.15	-102.5	-367.371	-124.878	-369.244	-19.4235	-377.721	-57.3935	-96.5417	51.3179	-297.678	285.272	-59.3505	-120.977	-269.289	-15.6608	21.2655	22.6404	-45.6539	-18.2779	-117.057	-23.6004	29.554	99.5357	-207.397	77.3779	-27.1821	-36.5825	-14.6011	-2.36667	30.6435	-2.00903	38.2595	271.528	-11.2155	56.5571	58.2608	-26.9417	59.738	23.9838	-52.9808	49.1887	-29.0404
TCGA-24-1846-01	133	0	246.31	-311.744	264.261	-55.0553	122.393	146.558	-154.651	-37.6236	-52.9987	-70.7637	-149.312	82.5027	74.399	60.1864	-55.9861	67.8772	46.655	-33.7716	-40.6856	-44.912	91.1132	89.1332	-58.7897	-31.0842	-46.2586	70.5739	10.7874	51.1563	-471.194	-33.0799	-93.8438	-30.5202	-4.34033	-69.7542	-27.4013	74.7373	39.6709	19.3029	97.0338	-9.75257	-0.05603	5.15946	-3.33543	58.6856	133.185	21.4241	-64.0511
TCGA-24-2027-01	3337	1	196.936	439.584	-726.77	-127.082	-19.4472	10.9375	157.745	11.0909	165.251	-159.394	117.077	-109.213	-115.47	-30.8466	106.508	-80.633	-62.4163	50.821	72.997	77.1138	-477.631	-76.1041	139.55	7.80742	92.1692	-541.724	-46.8765	-42.8986	640.42	47.1105	63.1548	74.9275	34.1001	80.0875	75.9779	-59.5536	50.7422	-32.108	-52.3438	-5.30744	59.9753	112.134	-13.7494	-47.2107	-80.7394	55.8691	-16.7041
TCGA-09-0366-01	1757	1	-71.3897	-304.386	-15.1541	-52.3441	229.126	-427.635	-378.054	-163.115	-385.901	320.697	-377.347	-139.891	-173.007	101.109	-191.128	343.653	-86.6831	-48.182	-233.191	-58.5226	-84.9648	69.7196	-78.3722	-10.3418	-170.822	28.3812	-32.0535	21.2082	-267.013	138.181	-45.2992	2.64479	-56.0718	-12.5692	-62.8052	63.3247	5.92388	160.671	12.3749	112.177	66.8305	-65.8299	106.552	38.4647	-113.545	0.435685	-63.755
TCGA-24-1850-01	168	0	-120.225	128.779	224.087	27.8687	-15.3414	44.4263	-135.06	157.924	-55.7488	-161.539	-86.8265	30.8892	92.6495	-67.4923	-17.5622	39.7604	146.705	64.6145	-92.0995	11.1872	87.8529	-28.3808	16.1101	-23.6705	-52.7759	4.77087	33.6626	-81.9242	744.423	-80.2673	30.2778	-32.8466	36.209	92.8867	21.669	-3.49501	-8.33502	16.2484	3.62179	-74.3283	22.6271	46.5821	-56.5402	-17.018	104.354	-27.5058	11.735
TCGA-09-2045-01	1069	1	308.509	-260.064	72.9219	-157.375	153.598	37.9943	21.6966	-174.804	16.2462	-85.1084	-21.6252	-60.7487	-140.883	66.6991	-29.8381	0.0375001	-57.7747	-145.675	1.5014	24.7689	-83.1183	60.6587	37.5285	39.6414	22.4128	-49.2416	-53.1461	98.9642	-553.351	76.4356	-40.5982	36.7111	-22.5177	-73.763	61.3731	42.2656	55.8284	-12.14	-25.3862	55.4543	43.681	-112.858	31.9974	33.147	-78.5696	55.2368	-54.6446
TCGA-25-1316-01	1279	1	75.7553	744.423	64.5189	-107.832	-211.368	247.879	85.6025	278.69	138.653	-139.7	104.41	-37.4293	-131.665	-92.2564	35.5025	-29.7855	-25.9525	96.8739	35.3303	-9.12138	43.5445	-78.2296	23.7706	154.279	53.2965	-527.932	40.8791	-66.932	744.423	-69.6958	2.10999	-59.3834	-13.6118	69.4193	117.156	0.643224	23.4511	65.286	29.412	-12.9442	-63.4632	34.1068	100.084	-63.4376	-64.1867	37.5596	37.9384
TCGA-61-1733-01	967	0	-58.4581	163.164	59.5719	-3.03563	9.80333	174.342	85.909	37.645	11.4513	166.46	-22.0389	-114.369	130.252	-109.576	38.7122	-22.9057	115.295	-66.8933	35.0352	61.3356	-2.83114	-75.1412	44.0822	-12.9606	34.933	21.7722	-58.6062	43.5829	273.008	-46.4669	24.6016	48.3821	23.5819	26.2191	10.183	5.8685	-0.533417	-38.0096	-38.6252	-39.2286	22.6488	-20.5727	-21.0113	-75.3935	127.84	4.64062	24.5697
TCGA-24-1564-01	787	1	370.407	-134.746	220.507	-209.512	-211.877	147.482	-424.994	253.652	-284.241	-66.5766	-317.963	-156.065	135.014	-81.8368	-363.737	339.933	155.872	-42.9296	-566.722	68.1475	69.1114	-48.3273	-13.9461	-57.1723	-130.436	54.9701	94.5399	38.9218	-329.465	-116.506	-5.84404	-56.8928	65.0935	-19.8459	13.583	10.8309	74	286.471	28.054	-68.9422	105.454	-14.1817	-56.402	-1.105	92.6413	66.1482	-4.28009
TCGA-61-2095-01	1875	1	460.274	364.039	-13.8385	-272.028	-408.042	100.441	-271.502	153.989	-65.44	-194.485	-142.785	-118.886	33.4533	-151.048	-116.249	176.264	83.7116	82.5644	-198.394	59.1843	52.8543	-43.375	-23.2738	58.9968	-110.705	-589.998	29.7667	-30.8722	-225.589	-69.188	-0.499553	-22.5526	111.044	-33.153	-38.3147	-38.8834	83.202	141.108	166.741	-77.0738	14.7368	-72.9105	-78.808	-28.3164	16.3933	82.752	-191.591
TCGA-13-0897-01	1748	0	-282.226	-489.549	193.197	77.3141	134.724	124.499	-25.6535	-54.2791	-48.7677	-133.561	-33.7445	-147.079	-19.1804	43.7635	12.2503	-23.8211	472.307	-68.885	1.55264	-48.3672	-26.0591	91.3258	-49.8083	81.3926	-29.5216	76.9026	2.9437	42.5568	-545.331	-56.7155	-78.9011	-77.3123	-6.90787	-83.2914	41.2623	60.5526	-41.8822	-36.9566	96.0711	-32.5305	-2.47677	13.8276	-52.1706	73.6513	61.1357	-75.3258	107.51
TCGA-24-1103-01	1646	1	-25.4291	10.4991	-227.712	18.3304	241.374	22.6669	293.207	-191.565	221.128	-192.553	173.425	-56.5139	-204.411	119.461	119.15	-126.158	-105.521	22.0706	113.088	21.3312	-273.976	72.9691	38.2338	71.4385	117.263	-29.1959	-63.2619	-12.9589	-391.872	137.378	-39.3227	59.6296	-97.1057	-64.2562	-47.3263	-66.578	6.61315	-77.6962	-29.1683	109.96	1.74633	29.4584	78.9865	49.4612	-114.002	-32.2462	14.477
TCGA-13-1498-01	1144	0	32.2632	-283.495	164.28	65.6061	213.717	97.7671	-20.0977	-153.263	-48.0521	56.8526	-36.1288	-40.175	-77.9268	78.2307	-33.9709	14.6693	28.1949	-41.9754	35.277	-21.8338	-33.8561	41.5962	-86.798	-27.8602	-50.2574	77.6591	171.557	57.5126	-417.883	33.4982	-81.4874	-87.2776	-52.3997	-53.3445	-26.7187	120.594	-22.3073	-20.8114	146.088	37.7028	-32.7981	2.01367	19.7085	39.5816	3.35154	-4.31617	17.4635
TCGA-24-2298-01	1620	1	121.79	-370.175	246.614	-109.243	-37.4189	78.5492	115.825	113.377	104.21	-156.542	48.1293	-63.6848	174.341	-28.6214	40.3845	-48.5276	215.424	-105.193	41.7837	20.7942	80.9845	59.1269	9.43135	-24.7444	29.8838	73.5291	-51.0391	63.3685	-518.275	-110.367	-38.6727	28.6685	42.543	-64.3318	-73.512	10.0454	32.9181	-28.7663	-9.37052	-77.408	48.2524	-22.8261	-46.8235	29.3288	234.139	23.1535	-24.4673
TCGA-25-1328-01	2009	1	383.547	74.7064	45.2437	-215.523	-340.024	116.207	-87.4496	129.943	24.9302	13.307	-44.7884	-139.294	126.121	-153.928	-37.8105	84.972	100.781	121.182	-61.5824	69.0927	30.6164	-69.0477	-16.1336	6.37627	-22.2009	-175.62	-17.2887	-48.9462	-431.525	-98.4861	0.650079	3.38381	94.453	-62.6859	-13.0703	-18.5954	68.94	45.6826	41.373	-81.909	-20.5409	-136.089	-65.6338	-23.5979	141.916	48.6349	-74.0435
TCGA-25-1631-01	9	0	243.99	-78.3156	213.793	-130.606	61.2583	93.8075	68.1041	-105.678	107.263	-314.514	33.045	27.7447	-146.515	5.60988	61.762	-48.0556	-72.1302	-40.6345	11.1427	27.8208	66.5314	-7.60638	19.8448	-4.33342	51.2411	-278.056	-72.749	34.2923	-332.265	96.8636	-19.8558	67.5452	-5.89322	-21.5279	-36.0935	11.168	41.5818	-36.2549	-57.5189	45.1332	-28.2983	-6.19436	27.6524	-2.01636	-98.0431	42.0738	17.8143
TCGA-24-2019-01	148	0	203.885	239.45	-80.244	-63.0518	4.78234	-149.019	-13.7733	-122.699	31.1438	37.3028	-1.35243	-59.421	-74.5239	13.3843	-9.32723	11.409	-68.1233	19.417	-10.1278	4.08531	-115.396	6.35294	-9.30275	-7.33979	-3.39742	-261.343	50.1692	-54.5152	226.415	57.9372	-11.6098	-57.0976	20.791	38.424	19.3796	-12.0846	14.2676	6.72285	39.4081	8.38787	31.2799	101.632	-6.59382	-13.809	-80.8041	43.2947	-65.2353
TCGA-13-0893-01	1319	1	181.742	-367.025	56.4233	-12.6783	142.284	-294.414	53.5741	-41.4908	-24.5139	332.57	-63.5585	-109.433	52.5106	72.1744	-12.0646	-23.5546	1.78564	-77.1706	23.0761	12.526	-65.4686	75.0644	-73.2421	-19.2119	0.878138	69.4884	46.716	67.3141	-514.635	-10.3642	-67.0864	-67.5298	-17.9593	-67.1152	26.9875	40.307	37.5644	-26.1442	258.909	12.5044	37.3156	86.9801	-0.986245	51.6552	96.2577	18.5009	13.325
TCGA-57-1582-01	731	1	172.621	-221.334	173.245	16.206	141.899	-207.974	24.6699	-77.6696	83.0033	-79.106	-9.88588	-120.764	10.912	75.2933	26.4347	-40.2235	7.25228	121.895	-17.744	34.5545	49.5751	-42.3066	84.1068	-36.0213	47.4734	68.5023	-13.8303	-111.993	-286.284	-34.6821	130.993	16.102	-12.4894	-22.5052	82.8534	-114.905	49.8212	-21.2769	-43.2575	-29.2565	41.9674	65.8918	-16.8304	17.2578	48.1467	23.3309	33.6952
TCGA-31-1946-01	918	0	256.024	-349.677	247.366	-99.0414	-80.3258	-85.1304	-219.329	100.916	-79.442	243.502	-162.191	-127.301	186.834	-21.6513	-90.1179	104.689	264.947	-66.4205	-183.352	-6.05286	75.4754	25.8792	-69.3575	-57.6696	-85.1984	72.5134	26.3498	49.3426	-559.687	-166.328	-59.8156	-31.3894	50.4451	-70.1766	-19.1434	50.712	38.5115	75.0861	18.7605	-126.784	41.9095	-1.38881	-67.6442	41.8924	137.115	6.41646	-31.6103
TCGA-24-1550-01	1249	1	0.128139	371.534	246.357	-80.8245	-387.596	194.652	-190.11	486.725	-114.447	270.644	-174.586	-99.0778	154.719	-172.481	-81.141	73.5526	476.456	-5.98553	-246.287	4.5538	93.8991	-65.0266	20.64	-20.8106	-78.7884	-125.113	16.308	-17.6266	744.423	-167.818	60.7519	2.25253	47.3445	84.4364	-38.5905	-37.2166	40.6089	78.5646	19.1486	-142.764	58.3043	21.5838	-84.0636	-44.0484	32.1011	20.3544	62.0995
TCGA-25-1321-01	1033	1	312.302	59.8208	-744.423	-116.493	167.628	-62.443	35.1083	-210.261	84.6715	136.356	22.2041	-110.189	-179.469	89.0635	25.2552	-15.0182	-103.702	-20.7499	12.9406	79.6157	-626.9	-46.5796	18.5383	-15.096	32.0023	-120.713	-72.7312	34.8688	-251.346	104.397	9.14317	73.7141	-23.6416	11.7444	2.09589	-11.3158	65.9053	-12.6612	-65.9936	56.5888	40.599	-14.6874	40.4407	-30.8518	-103.935	68.6837	-18.0062
TCGA-29-1768-01	952	1	-297.715	-390.288	275.389	145.87	-95.0565	46.0215	-136.802	280.317	-163.312	-118.684	-207.823	413.533	216.519	-53.1969	-125.609	45.9891	191.817	-17.5575	-136.098	-33.4122	77.3235	21.9865	-87.5604	-35.4699	-71.233	54.816	82.4707	37.3488	-493.634	-177.529	-109.886	-140.321	89.1593	-69.6494	64.9249	54.5804	-62.1479	31.1211	164.424	-147.921	-98.7166	-78.1393	-72.3057	61.3144	305.373	-74.0684	102.565
TCGA-24-1416-01	194	0	123.75	744.423	-744.423	-54.6697	148.081	-154.426	-5.77765	-168.705	15.5319	77.8378	-20.5304	-125.235	-172.826	103.3	2.5222	16.1747	-75.4259	-29.2398	24.5527	19.1894	-744.423	81.9382	-2.74178	113.972	-11.1291	-280.531	-39.018	41.5972	-427.852	113.381	-35.2146	37.9782	-30.758	-57.8425	-155.138	-26.2072	16.3604	0.729662	10.4439	72.9992	-15.0623	15.0293	38.5174	47.6504	-125.307	24.3525	-4.82846
TCGA-25-1324-01	1035	0	274.429	695.727	-126.275	-47.8458	176.492	45.0298	196.357	-158.265	207.277	71.3236	150.985	-127.848	-153.372	-20.5873	63.4345	-96.7132	-92.0818	-73.0401	89.9989	39.9216	34.9122	-96.7111	58.7864	11.8802	95.3133	-88.5419	0.341423	48.1602	744.423	117.809	38.3576	-0.968973	-47.4806	116.671	98.4018	-13.2531	46.5231	-47.574	-18.8313	91.6691	21.8725	31.1336	121.627	-109.129	-91.8593	59.8392	-101.034
TCGA-61-1743-01	1329	1	224.98	-51.4195	148.312	-48.1287	163.589	-79.7811	177.935	-183.218	153.648	-27.3246	108.807	-140.855	-163.923	72.418	70.7882	-90.9883	-82.8903	-177.966	61.6956	6.9212	78.7739	-40.6995	139.79	-5.23355	89.8153	31.8423	-58.4329	161.575	-161.804	75.322	-8.23641	53.9931	-38.175	19.0962	28.5317	33.437	42.5641	-43.4187	-57.2024	75.0927	39.333	17.9438	26.5969	-22.5892	-109.293	54.3791	-16.2489
TCGA-23-1107-01	9	1	-528.409	-381.448	255.675	277.664	364.458	-193.126	115.877	-236.937	34.1281	-11.3915	61.5811	-115.377	-199.45	193.075	92.7826	-60.5703	-96.5228	136.239	85.6781	-104.633	51.9173	60.8897	46.1941	2.34431	13.773	72.6306	-61.0794	-105.936	-371.934	155.802	-24.7853	36.398	-114.288	0.277633	64.8296	-19.7276	-108.838	-67.8153	-31.8256	127.489	-103.914	43.9499	111.025	75.3293	-93.9529	-96.4895	55.6466
TCGA-61-2092-01	1573	0	-140.773	-158.804	96.6073	29.6634	349.409	-80.0201	281.86	-249.941	280.068	40.4635	189.122	-135.196	-321.032	214.509	137.916	-121.408	-162.751	123.346	110.657	-170.22	23.0407	211.666	42.6615	256.278	148.475	-2.08755	-63.9297	-101.623	744.423	210.638	16.4605	86.5849	-154.549	-32.3392	49.9139	2.79059	-20.6635	-48.217	-78.9548	155.866	-64.3762	-10.1019	145.169	53.024	-161.975	-7.69138	-5.63894
TCGA-23-1022-01	1511	1	-378.07	-95.69	231.433	184.47	286.003	153.883	281.352	-198.628	161.888	-110.468	185.059	744.423	-229.012	84.0603	145.125	-145.271	-126.303	199.408	127.608	42.3297	61.3334	-61.1431	152.227	26.7996	109.784	-17.4893	-88.7823	-166.66	-175.479	130.954	154.988	90.4728	-53.7267	11.4119	106.108	-200.32	-28.8544	-97.8699	-83.582	100.301	-102.913	-10.9872	78.8784	-37.2495	-114.943	-97.9123	94.0261
TCGA-24-1428-01	529	0	93.5564	-402.976	264.847	31.8374	219.261	-85.4625	-275.426	-185.209	-88.4914	-40.8923	-105.671	-81.0711	-88.0179	134.809	-77.283	89.2714	-66.3068	-56.9955	-132.081	-39.0407	81.6209	29.1997	-52.6017	-28.3684	-117.81	44.9185	22.6726	37.3198	-528.67	88.3303	-86.1754	-59.1055	-28.5605	-73.1643	51.4447	33.5119	28.8276	32.8068	127.759	70.9756	1.33542	35.5114	51.4685	41.9419	-61.3813	-31.7637	-75.6179
TCGA-13-0720-01	1355	1	166.141	-145.36	-744.423	-52.3581	210.69	82.126	244.541	-171.557	192.598	-168.149	142.755	-44.7752	-153.413	124.411	88.4869	-93.3766	-85.9929	3.17573	117.836	-42.2481	-744.423	226.905	41.1595	85.1135	75.53	57.0395	-42.9179	-0.513722	-584.865	113.654	-51.9223	44.9241	-93.1197	-76.2825	-10.2024	-68.9161	30.0459	-66.0142	-22.1052	111.661	12.1098	-73.5267	117.359	59.2044	-88.2846	20.8544	-122.982
TCGA-13-2060-01	262	0	90.6297	-271.914	198.038	99.3324	203.31	-14.6471	-110.988	-78.3252	-155.362	-53.9392	-150.886	-133.423	34.5258	85.4538	-109.976	19.8372	-43.3941	-69.2838	-60.541	-66.1862	72.7091	37.3258	-50.5675	-28.4064	-45.4743	75.1209	152.609	59.438	489.524	-11.8891	-77.1331	-112.767	-27.7853	8.78565	43.3388	34.425	-27.7933	15.1906	118.09	10.5611	-5.0019	64.5355	16.1072	46.9509	46.2601	30.9112	47.6084
TCGA-24-2254-01	1736	1	453.364	462.947	-68.7352	-224.894	-258.465	65.1258	-202.866	118.566	-32.19	-7.16108	-141.088	-122.748	16.2256	-110.369	-64.615	150.046	25.1246	78.0323	-147.708	61.0086	-35.9296	-37.1424	-9.18483	25.0579	-72.061	-744.423	-56.1407	-50.795	202.928	-49.6953	43.181	56.3101	74.5047	-24.6448	-115.95	-38.9014	63.5292	115.173	-54.837	-49.0497	62.0791	-2.47945	-56.3802	-32.0499	-21.4409	95.6489	-152.957
TCGA-23-1120-01	130	0	368.439	-238.679	194.028	-103.632	26.6915	56.9528	-190.687	-109.806	-127.097	-243.907	-134.826	-34.6919	-28.7469	-2.69116	-134.327	43.3435	-17.6563	-124.808	-133.319	47.4758	75.5777	-33.1505	-86.1877	-34.3492	-71.8798	-125.651	90.7027	137.302	-481.471	25.3422	-95.8028	-106.945	31.7829	-56.5352	59.9295	75.7431	52.0829	47.4451	186.19	20.0232	62.9027	29.9164	-5.52946	9.48672	-1.76188	59.0104	-77.4867
TCGA-23-1113-01	949	1	-191.687	-61.4645	200.334	121.841	175.846	17.5649	151.76	-130.342	86.1285	-77.6566	99.2757	-48.7893	-72.4945	33.5431	110.267	-66.9981	-41.6432	141.152	84.9989	43.2876	71.0607	-35.8038	92.6204	32.3103	40.0448	72.2061	-87.9444	-126.956	-383.042	-23.3808	74.7054	90.8217	-23.8053	-22.452	73.4223	-132.696	-25.4169	-71.1329	-81.9215	-6.79419	-105.846	12.6743	-40.9476	-16.4546	31.6299	-37.1361	-24.3081
TCGA-24-2290-01	1102	1	338.862	-376.807	292.662	-141.83	182.837	-56.8613	-231.212	-116.096	-107.196	84.1439	-191.552	-133.09	-60.9515	125.677	-100.755	129.766	-23.4261	-54.2482	-167.151	-30.5506	89.3511	96.6071	1.94148	-17.606	-76.49	65.7357	-43.7696	28.6127	-501.192	31.0051	-39.4971	36.167	-54.2623	-61.4999	7.09689	1.4266	58.0202	107.324	-31.5548	31.5676	22.8497	72.9067	29.4708	43.406	-35.7587	63.104	-4.23766
TCGA-29-1783-01	220	0	195.516	-38.6486	-123.738	-79.5124	15.7868	-25.3848	-178.552	-94.1602	-98.8577	304.429	-155.223	-13.58	-23.4086	-44.7217	-83.7054	107.254	-45.4186	25.7261	-129.391	66.8617	-161.048	-70.0861	-19.4126	-30.3927	-63.4582	-252.774	14.5926	-18.8116	-271.175	25.1169	8.3792	-27.6725	48.0289	5.8613	44.8944	10.0755	51.2767	77.087	-1.34297	-2.64169	-0.0825754	-72.7218	-2.13388	-71.112	3.06175	33.3074	-0.0855281
TCGA-24-1424-01	183	0	348.682	315.361	179.968	-110.332	-39.9252	2.50308	-7.94857	0.567461	23.056	65.0399	-35.9757	329.445	31.3016	-66.9918	4.87951	-17.1389	-6.92873	-105.706	-65.2277	80.1193	74.6635	-85.166	73.1934	-34.7431	22.5889	-95.6808	-38.2546	62.9183	625.372	-37.4934	36.107	32.6952	33.8626	87.12	-32.2569	-14.3197	54.5417	1.08702	-21.5962	-40.0191	52.9752	83.9225	-28.0362	-80.5203	0.579495	57.9776	-15.2605
TCGA-24-1930-01	2467	1	156.596	-448.556	230.035	-79.5835	22.6881	87.7005	-343.956	4.55046	-215.36	22.9698	-242.966	-129.691	71.0205	26.9283	-248.882	201.293	106.075	-82.8285	-263.592	28.7106	50.2469	28.8043	-51.5712	-51.0293	-112.059	77.0564	154.691	84.2887	-617.402	-82.8358	-59.3499	-98.6743	16.8283	-75.8209	34.3857	76.0836	21.8793	177.229	79.5139	-92.7355	28.3388	-65.041	-44.2446	52.4479	108.738	6.26937	-5.5237
TCGA-24-1105-01	1442	1	210.611	-157.049	230.765	-26.438	73.9874	74.9926	21.4969	-26.1685	44.7298	-184.136	14.2409	-97.8022	36.0729	-24.5773	23.6087	-39.2448	-8.74752	108.382	11.0904	70.5528	90.6064	-74.535	18.0431	-37.6329	-3.71055	-8.2286	20.6341	-58.5716	-371.031	15.6142	23.946	-22.023	32.5516	-18.4327	22.3548	-34.7211	41.2292	-45.0345	28.2666	12.1716	52.3295	28.1307	-16.5022	-27.8018	34.8196	16.7294	-61.8544
TCGA-13-0724-01	83	1	-97.9041	-226.787	188.982	169.418	229.686	-125.068	135.154	-78.7123	10.0067	200.725	30.127	142.783	10.2803	75.3381	60.3486	-62.1911	-42.9793	26.2441	79.2306	-19.63	64.6288	-0.284698	24.596	-20.6762	13.4397	70.8442	-27.3757	-9.86837	-343.098	39.8157	-2.89597	-32.05	-23.0052	-2.53356	0.607376	-18.5619	-32.6435	-61.8034	-7.02442	41.0865	-95.3579	-6.64584	21.9804	25.9912	55.5735	0.263419	-47.4244
TCGA-24-1469-01	277	0	289.592	135.79	-6.08349	-71.761	195.719	-155.949	43.8391	-144.623	101.841	135.581	51.0197	-59.5099	-123.603	53.9846	34.6029	-62.9396	-72.5081	-42.1797	36.9779	43.6464	-73.7396	-40.3065	2.90353	-41.4154	11.4144	61.3867	-14.6721	26.7563	516.375	115.842	-2.88711	-1.63688	-50.8837	71.0301	57.3883	14.8877	42.2973	-35.0901	27.7803	92.9429	59.7197	126.399	89.3994	-15.4328	-70.8252	31.3655	-25.1809
TCGA-25-1322-01	91	1	397.976	-250.992	269.378	-159.271	-52.289	22.651	-126.146	-13.1842	-57.4525	18.7051	-121.355	-111.497	-15.9195	-12.031	-57.8335	54.7542	12.2053	-143.433	-140.263	47.7626	85.9956	24.1358	58.2794	64.5448	-50.1209	-366.975	-54.0207	108.872	-468.567	-13.9022	-8.85274	53.29	30.3624	-43.0714	-37.8589	-40.3705	77.7324	53.8953	-24.7145	-1.8319	70.4177	75.9922	-17.7398	29.3271	-6.36873	76.0882	-16.4201
TCGA-13-0883-01	2097	1	265.589	133.367	-744.423	-160.393	-225.91	112.437	-156.451	241.928	-26.1824	-251.632	-109.23	-115.844	145.011	-106.807	-42.6036	84.2841	424.38	112.967	-132.492	57.386	-635.996	-49.0752	-6.96806	-21.2096	-64.3161	56.3358	33.6732	-69.5581	-345.297	-199.583	20.0344	-37.0868	67.1316	-49.5283	27.9848	-20.2071	40.016	57.775	29.0234	-204.071	-14.3888	-17.1808	-92.755	-18.0382	188.129	27.2803	-34.5126
TCGA-24-2033-01	562	1	136.695	-6.55646	210.325	-10.0882	34.7492	-167.726	33.7261	36.6829	19.9525	112.559	-36.3564	-126.739	110.322	-27.9008	52.9953	-14.662	30.9996	151.539	12.0092	35.1596	83.5527	-57.1953	-45.2508	-10.3857	-8.65259	54.4301	-62.9826	-107.348	-184.22	-64.4624	72.5	48.3515	33.4505	0.231297	-13.5216	-74.3292	23.6027	-31.0089	-46.0803	-34.7424	-68.1163	14.0584	-32.3614	-25.8724	61.6579	10.8235	-50.664
TCGA-61-1741-01	1024	1	351.419	344.314	-56.8141	-98.078	70.7328	28.6285	-56.8541	-68.605	29.4241	-63.6124	-27.3571	-100.495	-79.358	-14.6786	-35.1011	-0.947163	-61.2867	-118.63	-64.1109	56.3952	-41.5812	-66.2319	15.5938	28.7579	10.7436	-3.71325	24.1514	84.3464	744.423	65.3549	-14.8454	-17.8409	-16.1998	91.0426	70.408	51.7921	42.754	20.7715	-5.28736	37.8297	49.7759	45.8885	55.3645	-79.2949	-64.0996	59.5201	-54.0836
TCGA-24-1434-01	568	1	195.662	-204.201	296.37	-116.496	-258.48	55.3939	-256.114	377.286	-150.794	-76.9825	-271.557	-122.513	283.61	-153.184	-144.628	200.233	744.423	51.4438	-219.5	74.1561	90.4762	-50.4071	-41.3083	-63.0325	-120.129	70.1265	29.9658	-27.8384	-376.091	-247.665	-0.0791032	-15.4774	94.0987	-16.7626	-140.12	-9.16202	58.1511	147.577	5.53321	-227.333	34.1806	-10.557	-110.363	-11.7353	247.132	7.55925	36.4727
TCGA-25-1633-01	1891	1	149.777	214.563	234.801	-126.203	-190.168	141.638	-166.852	338.012	-75.8138	-268.068	-148.153	-110.352	221.346	-125.285	-130.725	88.3459	120.006	-39.4868	-123.191	37.9035	59.3407	-60.8131	-1.96502	-37.3998	-57.9236	-177.195	195.388	46.6394	744.423	-144.745	2.04945	-116.698	78.0882	34.7436	-69.2029	39.9761	56.5255	69.2159	71.2441	-120.574	40.3474	-98.2398	-62.3914	-26.5871	206.673	12.9611	75.2602
TCGA-13-0760-01	351	0	-231.696	-534.906	304.518	132.296	365.103	-131.242	-51.6048	-225.519	-177.002	356.868	-139.581	183.956	-132.279	190.06	-98.6905	-1.02148	-94.928	-49.8084	-2.83722	-151.67	107.094	103	-40.5873	65.3108	-61.4758	79.2813	57.6652	31.4216	-528.448	111.397	-52.3195	-120.755	-86.194	-69.2984	65.3698	7.07316	-32.9201	-18.0678	200.752	95.6354	-5.09125	11.5178	105.465	72.9287	-65.1211	-56.0299	19.8302
TCGA-61-1914-01	1722	0	-251.369	-319.001	-82.5183	179.083	188.524	-362.523	-56.7944	-114.24	-101.916	-81.3797	-130.902	22.2295	-71.2778	95.5337	-17.5222	-21.0851	-53.0569	-5.51865	-74.7428	-31.613	-196.494	55.8024	-30.7402	-38.676	-27.7659	-157.269	-1.15035	-19.3127	-404.098	82.0071	-24.0189	-13.8848	-12.6655	-20.3042	48.4227	4.80091	-77.3202	-12.8358	-8.80569	47.4399	-66.4701	-13.9711	52.3529	55.5527	-15.7678	-38.7462	57.0125
TCGA-29-1705-01	555	1	185.81	-294.104	245.023	-82.2798	-61.6686	29.7043	-103.613	65.5234	-12.7462	-26.5475	-86.9275	-118.128	134.21	-28.999	-29.9281	69.0616	160.584	109.586	-81.8343	51.2553	64.5754	-35.0981	-22.4339	-61.3254	-18.5733	69.5185	-32.5861	-99.8238	-556.307	-140.337	43.4349	17.8839	44.9589	-60.3025	12.1228	-51.596	40.6813	42.8088	-24.2089	-145.347	-4.65079	36.1752	-57.2069	29.4204	147.624	-1.21469	7.14993
TCGA-24-2036-01	1947	1	399.525	593.697	-744.423	-207.568	-43.8236	118.732	74.7952	-117.447	134.473	-122.408	50.5811	-84.1414	-124.009	-3.51074	66.5297	-15.1591	-79.6412	87.2206	22.0248	8.83462	-744.423	1.8608	57.6081	95.7503	51.2061	-535.468	-63.0517	-72.165	208.938	71.074	50.3961	81.8266	37.2371	-9.7627	15.1301	-90.2951	56.0249	1.76081	-84.7874	-3.12129	72.2997	50.9914	-15.4321	-39.7969	-113.831	84.3416	-150.735
TCGA-29-1705-02	555	1	-246.169	-455.217	289.91	27.3767	-113.003	27.8791	-250.423	415.872	-214.472	39.635	-257.4	744.423	180.102	-58.1151	-109.199	100.913	179.299	110.998	-221.354	-12.2822	80.1781	21.4672	-70.4748	-40.0932	-129.79	62.7531	5.05966	-92.8783	-570.675	-130.719	-13.8276	-24.5154	74.0817	-77.2435	-96.533	0.732495	-5.15734	37.0491	37.3011	-88.4205	-21.8692	-38.0904	-62.7662	49.6198	215.822	-75.9662	89.383
TCGA-13-0797-01	265	0	127.775	-440.589	229.559	5.48652	336.421	-742.648	32.8434	-254.324	-14.9819	365.174	6.35714	-21.4353	-159.451	213.726	1.6646	-3.88832	-122.948	-54.9464	50.1593	-88.3501	77.0124	149.007	-6.70864	48.9123	-11.9159	74.45	1.99058	52.2069	-526.167	150.356	-98.0334	-54.2307	-102.863	-65.2497	30.595	20.1847	28.479	-24.7879	80.9443	109.038	2.94532	2.26711	108.587	68.6255	-96.2449	28.1136	-94.7233
TCGA-04-1362-01	1348	1	269.779	-172.241	-32.2152	-89.9874	196.636	-199.977	34.2773	-147.909	22.8077	284.157	6.09526	-119.316	-198.823	82.2203	17.6441	7.25988	-73.5142	-3.54248	38.8551	35.2514	-85.3274	17.2472	17.5726	-32.9475	9.85892	-49.498	-65.8832	34.9589	-383.096	129.502	-7.99163	49.5502	-44.1356	-35.9478	-71.0894	-58.543	56.0993	-23.7564	-14.3591	95.0762	32.5973	2.22838	80.5347	26.3089	-103.937	53.0635	-33.0579
TCGA-13-1509-01	127	0	-176.35	-154.694	251.18	129.669	39.9524	40.7232	14.8372	132.962	-60.0801	77.2214	-78.3554	58.6381	140.798	-47.1433	-21.9458	-9.89159	88.1539	60.9374	29.0354	27.2597	65.6327	-8.90802	24.3253	-45.8235	-26.3819	60.6378	19.2646	-38.9805	-257.654	-55.1326	26.0172	-49.6409	31.3838	-3.49576	-30.4897	-32.1365	-53.5204	-23.9044	-4.70514	-48.5264	-66.5257	43.5657	-33.2122	19.5081	229.667	-20.1391	12.7553
TCGA-04-1350-01	1946	1	-243.434	279.63	210.282	203.309	310.608	40.0703	383.292	-236.466	261.507	-130.609	210.452	96.0101	-240.083	100.285	155.025	-163.824	-121.892	187.389	166.673	19.1267	23.4647	-71.3475	189.689	42.6021	182.391	62.0378	-81.4515	-150.671	-146.55	195.083	134.382	70.9154	-99.9226	11.9358	107.363	-130.805	-35.624	-105.496	-69.4819	102.451	-155.408	-15.4337	151.917	-53.8094	-122.496	-17.5108	25.3878
TCGA-09-1673-01	92	0	316.753	489.584	-31.5632	-96.3188	92.9345	130.342	-0.575245	-125.831	55.7609	-55.6624	-36.3264	-126.094	-130.617	20.1094	7.8517	13.7633	-68.1986	-19.9146	-22.5114	-11.6615	-26.5646	-63.0295	5.40689	29.7113	23.9918	13.1894	-61.9151	21.1127	744.423	137.346	32.2012	44.7641	-18.4531	47.0838	22.2821	-60.0718	50.3492	4.25797	-40.1539	65.5133	8.46114	9.7637	118.533	-71.6205	-95.1539	84.6461	-97.1917
TCGA-25-1627-01	394	0	207.169	-134.528	229.382	-105.292	163.767	6.8649	50.8774	-125.758	88.704	13.014	40.5901	46.4381	-97.5571	59.3622	52.7069	-48.5206	-69.5936	66.0569	23.6641	49.9793	84.7438	-40.8133	49.0456	-36.2438	37.5705	-41.2715	-60.4054	-53.3885	73.3498	82.0971	12.2801	55.0895	-14.5051	7.09639	31.3078	-73.3796	49.2729	-35.368	-49.0109	43.2806	39.7796	33.1263	47.6713	-15.5264	-41.7071	45.2643	82.4412
TCGA-29-1785-01	1104	0	66.88	-389.92	285.787	-17.0652	231.395	110.367	-189.789	-143.355	-160.673	-142.108	-181.032	-78.0847	-87.2482	102.513	-230.217	84.1757	13.5557	-77.7103	-153.752	19.2302	86.3463	-4.32272	-102.547	-40.7916	-62.4559	66.3155	205.001	61.158	-495.587	31.7786	-61.0108	-183.431	-51.9744	-60.1368	82.0062	64.4057	9.1709	76.1404	238.032	27.1622	0.210981	34.6184	41.6401	38.6077	9.73356	-32.7159	40.0079
TCGA-29-1699-01	1106	0	252.024	-318.946	186.402	-92.6799	134.039	-241.369	-244.406	-108.627	-198.661	286.522	-237.517	-131.232	-28.5485	88.9276	-211.602	126.777	20.0142	-193.734	-234.175	-13.4124	87.4323	32.2799	-67.2634	-28.5543	-78.8117	69.5577	30.6908	158.516	-64.453	7.78255	-104.121	-27.9549	-30.5842	18.6341	70.7697	62.2262	57.1253	117.063	151.03	9.63438	22.6014	-7.00041	26.5531	27.656	-11.4011	20.026	1.73162
TCGA-13-0887-01	2028	1	-344.343	-296.396	123.575	178.054	226.917	-0.187347	111.069	-129.873	9.846	-107.062	42.0885	-72.9723	-67.9392	87.5697	67.6199	-61.6446	-17.357	-73.4125	61.9049	1.87044	21.2928	17.4286	-19.4024	-29.6265	9.01175	3.69891	-62.349	36.7616	-452.347	63.5421	-45.7385	28.3707	-17.3789	-31.4484	-128.582	29.5439	-80.6234	-62.1462	-21.2118	48.3879	-52.9841	27.3493	2.71086	48.9072	-11.9293	-62.8996	39.4747
TCGA-31-1950-01	571	0	263.919	-237.577	153.195	-68.4201	249.332	-425.065	-49.9706	-229.668	-34.23	367.249	-16.7203	-137.682	-190.746	149.279	-42.2629	-7.21586	-97.2162	-148.616	-6.65749	-78.5604	73.8339	127.04	-117.98	-13.6791	-18.3236	10.1936	14.3823	119.48	39.4839	149.008	-101.508	-41.12	-65.4157	0.0198494	54.3155	82.5368	39.6996	2.73365	10.0721	104.15	79.6246	41.6742	106.03	34.1227	-155.175	32.7742	-39.9667
TCGA-57-1586-01	679	0	279.31	213.268	-744.423	-62.67	188.977	-74.7836	40.8583	-160.894	48.4233	61.1987	24.1794	-96.5936	-190.54	78.5315	15.2081	-32.835	-110.459	-69.2025	22.5454	53.4958	-718.419	-15.9747	-16.834	-15.1646	25.7966	-149.256	-5.50344	70.0994	-179.286	135.188	-21.4698	14.8999	-48.4069	8.40256	78.4634	44.919	38.2501	-23.9256	-14.7847	84.4166	13.0707	-24.4659	58.0756	-10.1276	-133.381	44.424	-56.8593
TCGA-24-2271-01	962	1	285.15	-219.841	215.841	-141.171	-61.1071	9.30743	-86.9063	148.117	-35.4757	-134.85	-26.6697	-92.6605	110.77	-33.5014	-106.477	90.316	63.4742	-40.2713	-8.55287	60.2295	57.6254	14.5154	-48.5693	9.3494	-65.0169	56.8282	180.228	57.3117	-582.871	-64.9773	-41.8135	-132.713	37.7231	-68.057	-186.483	-4.8578	62.2765	54.6844	133.693	-37.5749	67.4188	-41.8546	-41.407	18.9287	135.204	45.3995	-162.299
TCGA-24-2267-01	1446	1	362.781	-319.848	260.147	-135.158	63.4832	-144.455	-329.803	-138.387	-226.636	-41.036	-211.526	-98.9794	-76.1599	72.8473	-251.219	236.445	-54.1241	-84.0846	-230.762	-6.8365	95.5438	43.4528	-50.7539	169.49	-116.805	-36.2587	480.623	87.5553	-548.297	77.5492	-95.25	-167.65	2.71461	-53.7273	-22.0475	77.7704	54.073	244.091	184.924	51.3426	14.8711	-38.9785	40.1273	41.7185	-86.46	47.9209	-126.594
TCGA-04-1517-01	608	1	234.676	-117.153	128.052	-69.6497	170.378	27.3218	143.628	-150.746	105.431	-182.34	77.5043	-91.0686	-147.139	59.5009	67.9365	-51.3137	-73.4105	37.7916	71.7421	77.6173	37.0076	-27.9449	37.5354	1.22525	67.0524	-47.9425	-82.8299	-19.0323	-367.205	109.849	38.2231	92.2817	-18.4488	1.12146	71.4075	-84.126	36.7746	-57.3293	-83.3533	71.8725	11.9059	11.0923	53.024	-29.0644	-85.5846	79.0118	-78.5683
TCGA-13-1483-01	895	1	75.7409	-398.464	291.379	52.5902	87.3665	-32.2321	41.7285	24.2981	11.297	134.653	-1.88996	59.994	53.799	18.1873	23.2586	-29.7069	228.93	-57.7834	34.5913	-17.2984	70.4092	31.142	-72.3804	-50.5029	-14.5728	58.3423	-42.4961	60.0072	-582.712	-105.759	-23.0504	4.50666	5.80657	-76.4342	-9.71734	25.9743	8.62756	-33.7061	-16.7423	-56.0789	-14.6036	12.8053	-51.9782	48.0276	140.085	11.6907	0.180005
TCGA-10-0938-01	636	1	-216.477	326.27	-744.423	144.442	328.558	-516.86	481.278	-242.953	374.115	334.234	273.264	2.79227	-262.852	130.864	164.564	-178	-127.879	-1.98528	179.01	-57.4618	-744.423	21.985	193.643	55.3877	193.144	-87.0124	-86.9348	-11.1877	479.044	176.472	16.7427	87.0283	-97.258	11.3583	-72.6638	-60.2542	-64.1792	-92.3335	-53.9837	137.347	-106.663	69.5666	115.742	27.136	-141.811	-16.9994	-42.1619
TCGA-30-1718-01	1579	1	24.7248	-368.07	288.981	71.5257	10.362	-10.9987	-31.1511	70.2745	-73.3025	158.338	-77.2544	-40.6392	122.456	-11.3154	-26.0317	-4.60025	270.575	-62.1435	-14.4164	5.2831	98.5323	16.5196	-0.576633	-52.4959	-19.8022	68.7779	6.99413	39.8027	-506.125	-90.2908	-45.7958	-44.4228	44.017	-45.3692	36.8035	45.1082	-18.2734	-4.86868	33.7278	-81.4282	-24.3615	52.0848	-30.9223	43.946	207.067	-9.8915	44.8371
TCGA-24-2280-01	2143	0	228.344	299.494	97.3167	-102.599	-323.179	157.035	-64.7131	462.589	-29.0278	-55.4652	-54.652	-114.88	206.715	-175.739	-17.2924	55.4388	308.802	95.0477	-46.8689	77.6188	67.7962	-85.0299	56.5043	-16.7591	-34.1644	36.4761	5.11754	-63.435	266.082	-189.743	66.9065	-0.600657	78.8486	43.4203	-151.064	-44.0478	24.1246	31.2508	-21.0437	-162.126	35.7572	-25.5537	-95.1033	-78.972	167.628	37.3013	-136.981
TCGA-13-0799-01	237	0	108.374	152.354	-158.502	18.1187	245.798	-378.066	315.52	-196.376	242.731	2.44132	199.07	-26.7093	-207.004	108.74	106.854	-114.11	-100.557	-75.7863	141.275	-80.7019	-163.418	36.9597	23.5003	51.1462	100.179	62.0273	-58.2375	41.4395	-49.4377	186.161	-51.5992	38.4249	-94.1468	-21.1595	-22.2191	99.4077	-10.0838	-70.2945	-37.8903	118.537	-59.9507	89.8618	120.38	15.1099	-158.828	5.31851	-104.441
TCGA-29-1695-01	1229	0	321.445	-218.362	274.592	-77.3128	-121.241	-9.84499	-313.662	153.909	-86.2953	-92.5154	-151.156	-94.9251	159.503	-33.0292	-132.35	146.321	68.6781	29.8039	-415.364	18.3833	93.7423	-24.9424	-7.80449	-40.3922	-78.9391	71.0659	57.4876	-13.6023	-270.944	-117.228	-13.3714	-30.3534	56.5842	4.79573	49.3404	24.3061	49.8364	96.7784	36.5734	-112.712	72.284	49.9751	-40.2099	16.4115	212.516	54.5154	7.38495
TCGA-29-1697-01	949	1	198.718	445.529	-10.6668	-58.5632	185.479	113.622	156.897	-132.082	192.252	5.30268	123.213	-128.73	-201.092	78.2227	99.3895	-78.529	-74.694	-148.806	55.2351	35.1803	-43.9618	-2.01754	150.114	-4.13666	104.156	23.6374	-72.0962	128.412	287.024	145.042	-18.4992	69.2239	-96.9442	77.2281	94.076	15.8857	36.5247	19.0279	-41.7183	92.787	23.6484	88.2472	141.338	-9.35646	-113.724	60.897	-12.2572
TCGA-25-1318-01	1064	1	340.669	-267.957	232.364	-174.412	-40.0178	79.5492	-67.9762	46.3866	6.8355	-140.088	-102.147	-95.7045	44.1139	-53.199	-36.6129	58.7732	-5.00767	29.4632	-89.8553	65.5335	40.6133	-9.46268	-24.8725	-29.6516	-11.2912	-40.9599	-60.7344	-18.1282	-466.079	-22.6983	57.7282	61.2275	34.6874	-50.6632	-62.4586	-40.8925	79.7216	41.9851	-49.9281	-15.9695	70.6768	-34.2822	-25.8199	-10.7107	57.2189	66.1328	-29.8067
TCGA-36-1576-01	915	0	106.365	-137.644	272.986	-72.96	-224.914	87.3475	-271.035	350.518	-164.716	-132.583	-202.078	-132.935	241.065	-107.098	-165.101	153.841	257.405	65.6825	-251.774	65.4683	76.6417	-82.6764	-49.247	-66.6441	-108.213	67.5006	249.641	-50.7287	-334.398	-194.453	-2.28627	-175.707	91.2648	-8.44956	-32.3228	17.9715	33.2941	125.886	83.0319	-193.003	65.3854	55.2172	-82.3888	-17.1607	296.871	-13.8994	35.2106
TCGA-13-1411-01	128	0	169.689	-340.003	310.208	-76.204	-146.048	155.945	-418.919	214.92	-266.19	15.8009	-242.376	-65.3768	169.66	-66.2142	-274.836	261.856	378.292	67.5109	-471.441	52.0031	102.283	-50.3588	-47.1634	-58.8923	-161.497	75.5092	199.374	-33.2357	-417.286	-208.782	-37.8592	-171.078	70.9819	-20.8728	57.6328	54.0315	42.6672	163.751	220.639	-191.12	51.9031	-19.2067	-92.7719	18.6251	210.858	9.01563	28.0033
TCGA-30-1714-01	1158	1	-329.621	-135.134	-436.502	233.635	270.164	-145.178	215.109	-190.674	120.849	-102.986	90.9378	137.078	-174.886	122.477	91.3063	-113.412	-101.561	161.51	85.5952	-37.3032	-418.136	-1.34918	4.61107	-18.0455	92.0481	-92.5506	-71.8549	-131.786	139.327	128.933	46.5962	68.1017	-37.4901	-16.9333	18.9193	-61.2593	-84.3457	-66.4945	-40.4621	104.372	-131.97	3.60292	82.8551	19.3709	-80.2762	-20.3005	22.6072
TCGA-57-1993-01	763	0	369.834	31.8574	-744.423	-210.248	37.5904	-123.149	-87.2021	-74.4658	41.2692	230.814	-61.6453	-145.955	-88.3748	16.2737	17.5446	39.2848	-62.5737	-67.4079	-81.4596	25.8017	-617.003	24.1913	46.6819	-6.79606	2.55757	-321.103	-58.6751	28.9779	-204.745	95.0512	-16.9549	48.0667	9.2369	19.3909	40.8656	17.6234	80.9164	45.0656	-55.6796	30.68	88.1379	64.177	21.6383	19.457	-112.708	88.1095	-81.0044
TCGA-23-1026-01	816	0	-87.2344	-439.261	204.864	43.286	86.3251	87.0115	-111.304	-15.8342	-59.6988	24.7432	-73.5348	-134.364	63.3787	15.672	-30.1468	21.8429	93.3975	-25.2834	-18.1095	-14.5383	11.4661	45.6673	-65.1984	-53.1281	-72.0077	74.0345	29.0414	27.5985	-672.587	-39.3104	-91.629	-79.4495	10.7584	-88.4274	29.2223	72.1494	-5.87704	-7.66951	260.428	-14.4159	-17.5626	-17.7895	-33.5418	58.2215	49.4332	-66.3696	31.7261
TCGA-09-2054-01	637	1	230.221	744.423	-94.9129	-112.938	-115.893	177.046	25.4808	200.286	70.0107	-151.863	20.4644	-135.005	15.7991	-108.516	21.7621	-10.6329	47.6993	92.7038	-20.5309	48.8072	13.8019	-103.398	106.559	15.013	30.9231	-51.3591	-42.1271	-86.7208	744.423	-28.4179	108.349	32.5054	15.2457	129.806	-44.9352	-66.1427	33.644	16.1198	-38.8695	-86.4771	55.6931	91.5016	-17.4203	-131.076	-27.3642	67.6395	-33.2952
TCGA-24-1558-01	594	1	380.683	-26.1261	159.638	-107.435	180.982	0.570314	63.7011	-178.072	137.083	86.8244	78.9802	-127.091	-115.856	71.4204	81.537	-54.9772	-107.581	9.85714	24.2238	50.1038	34.6912	-28.1059	57.572	-12.0071	75.6534	32.3541	-75.2585	-33.9459	-125.555	97.3733	81.4722	72.8749	-35.1163	82.7842	66.3605	-68.5575	65.82	-53.7122	-65.389	37.8435	68.9796	44.0374	40.0794	-18.6517	-73.157	75.9508	-40.5176
TCGA-09-2051-01	1919	0	215.94	-301.432	214.592	-88.1817	149.988	-217.472	-82.2784	-147.537	-62.6073	308.705	-97.801	-59.3981	-88.4946	78.298	-74.4657	20.8025	-75.7024	-177.928	-74.9704	-43.3514	75.4064	105.844	-57.8427	-28.7928	-23.164	-34.3375	2.03231	149.254	-264.978	81.4409	-99.8099	-20.5037	-13.4647	-44.4628	29.0508	95.697	12.2892	29.2733	107.657	63.7047	51.8566	86.4193	56.0373	47.4164	-62.5334	25.1573	8.77667
TCGA-29-1711-01	1053	0	263.642	-355.787	221.198	-119.852	59.8783	-86.1302	-182.08	-101.7	-90.8086	-61.0696	-125.431	-116.002	-44.7976	66.9087	-137.28	93.6726	44.1409	-72.5262	-117.053	-2.86373	63.0495	35.466	-58.9257	-22.385	-58.1595	73.2808	183.776	66.772	-485.436	-11.7142	-72.5431	-149.528	-30.224	-64.8989	-33.3888	99.9156	38.2537	71.9866	236.789	-11.8164	72.4533	-36.4328	-6.0697	43.4241	43.7888	40.6385	5.34094
TCGA-24-1431-01	583	1	-5.55411	-430.72	300.08	102.182	316.221	10.7062	0.858855	-207.888	0.78314	41.5915	-30.2507	-100.287	-97.6667	168.885	14.3062	9.79745	-111.726	116.877	25.3917	-60.1443	108.106	37.914	8.06669	99.6538	8.07672	76.6759	-55.5637	-77.422	-525.978	79.3146	-2.9522	38.1004	-68.4196	-72.0622	51.295	-58.1035	21.3742	-30.6589	-14.774	72.627	-96.4636	10.0418	66.6949	42.6753	-29.0678	-21.8588	-33.1017
TCGA-24-1418-01	243	0	95.5023	-110.609	234.519	-73.0843	-44.8339	148.375	52.095	146.67	60.3672	-193.613	-20.688	-83.7406	137.136	-98.3506	13.5543	-32.5156	177.713	-22.5757	2.39021	78.2812	81.5473	-79.0672	29.607	-54.6804	32.1445	63.5104	-17.6542	4.97009	-268.321	-100.762	65.6819	12.4726	25.5064	17.3451	-101.236	-49.5412	49.9886	-18.482	-14.5297	-84.7729	23.6024	46.9843	-48.1231	-47.223	127.391	45.1161	3.82111
TCGA-23-2077-01	3525	0	110.192	-55.7743	185.294	-8.6533	-18.6465	-180.955	-126.567	-129.827	-123.852	307.189	-138.379	-137.382	-95.6242	-10.1081	-73.4506	83.2078	-64.0792	-54.285	-80.4499	24.1447	69.2659	-33.3762	-54.7519	-35.0813	-49.2465	-589.341	4.63702	38.6318	-279.804	45.0824	-8.70679	-9.14039	68.0951	-14.787	84.3947	51.5353	8.04381	44.5063	-7.52749	17.6052	5.18439	-38.8231	0.130983	-16.6981	-83.8205	18.6582	-13.1902
TCGA-24-1430-01	863	1	332.363	273.339	28.3143	-79.2705	55.5196	123.125	269.458	-15.6722	240.374	-67.0372	157.569	-65.4541	-56.7664	4.25512	106.373	-104.643	-22.6369	155.049	96.6458	75.8162	-24.7824	-54.226	72.9932	9.48536	138.025	48.7887	-84.1788	-106.402	-54.7072	26.1425	110.955	90.2044	-37.0449	1.8661	94.7471	-132.687	50.0893	-66.4197	-82.7743	7.91759	34.1683	23.2028	28.339	-69.4816	-20.6993	62.4599	-40.414
TCGA-04-1347-01	1919	0	-429.101	318.305	17.8735	256.507	234.142	-33.1534	315.347	-158.134	171.383	69.0522	185.614	-28.7216	-84.0859	18.8296	146.838	-150.161	-88.6981	137.334	134.847	4.15509	18.8436	-75.414	155.516	28.5042	128.666	65.4282	-79.9203	-137.53	744.423	69.2327	137.893	64.7754	-26.6386	97.9429	76.8754	-112.742	-106.04	-88.3365	-69.015	34.8252	-111.431	-16.9428	49.7445	-67.0015	6.88745	-56.587	22.9383
TCGA-09-0364-01	887	1	100.909	744.423	100.583	-51.1397	-18.6239	23.781	366.422	-117.329	340.784	-154.285	245.48	-117.232	-153.713	-13.2736	164.511	-140.365	-97.4026	178.728	127.085	1.51019	30.4617	-94.8985	282.513	95.6991	212.787	-744.423	-100.897	-160.531	744.423	105.599	209.416	120.604	-9.38542	116.542	85.6746	-178.112	43.0178	-75.5687	-102.306	-13.9114	-15.5422	62.1812	22.4422	-121.551	-107.375	36.6974	-34.1461
TCGA-24-0966-01	232	0	-449.264	-222.637	-744.423	224.874	379.878	-53.2104	95.3851	-279.575	-1.13932	-44.144	57.8373	-104.878	-239.177	179.671	72.7359	-62.2528	-118.712	-20.1004	79.1058	-77.9747	-744.423	62.5884	-6.50325	43.9591	7.82415	-50.8377	-44.0226	-11.3806	-518.359	191.299	-35.1655	-12.8011	-95.3811	-75.1276	77.1766	7.25037	-91.427	-64.7476	0.350036	128.188	-136.184	-53.3899	135.668	53.1756	-109.923	-89.0054	21.0217
TCGA-24-2261-01	24	1	478.879	-253.946	292.524	-168.949	2.63602	-110.736	-277.839	18.756	-153.91	280.036	-212.136	-141.333	60.5199	39.1539	-252.182	198.436	19.7113	-43.7933	-238.142	-6.2234	101.956	13.1278	-93.1008	-36.1232	-94.39	60.2789	355.71	72.1971	-380.356	-43.5373	-60.1079	-188.217	16.4932	-17.3055	72.1259	75.9634	74.5047	173.427	138.277	-24.3173	46.2112	78.7049	-28.7934	22.2205	75.3921	97.5614	-82.1975
TCGA-61-2003-01	122	0	314.855	-127.346	297.633	-187.997	-453.382	96.7307	-296.28	163.187	-145.676	46.7294	-155.326	-118.958	146.791	-159.904	-188.011	234.239	96.7508	4.63758	-296.264	84.1382	103.304	-61.206	-38.7411	-39.7693	-92.2126	-548.766	94.4209	-18.2193	-313.578	-102.74	2.07729	-79.3313	141.068	-13.1405	6.22874	14.7434	57.9321	185.301	73.2458	-124.392	71.2603	-1.03354	-74.2932	-27.7995	82.2161	51.2666	-28.7015
TCGA-13-0800-01	247	0	-2.91538	744.423	-744.423	43.1977	179.72	32.995	387.015	-168.318	304.615	-237.473	238.23	-120.902	-186.691	15.5536	149.404	-134.366	-110.692	-70.0874	147.677	5.42018	-552.029	-56.6939	224.636	41.7878	170.732	-269.904	-90.4467	47.773	744.423	119.131	106.39	99.1361	-30.5686	147.152	54.0317	-41.5211	-13.9205	-78.0696	-86.9457	62.4664	41.4838	-1.56958	62.4816	-66.2723	-114.084	3.17672	10.9143
TCGA-25-2391-01	1492	0	265.92	-144.718	158.317	-84.8807	120.44	-45.1348	-62.211	-132.476	-21.6909	-203.341	-91.8153	-54.7213	-140.369	62.5201	-20.0875	38.7953	-81.4206	-74.7263	-21.2163	-23.0909	21.7315	105.028	-69.5521	-10.2056	-27.7067	-35.6016	-37.2652	64.146	-411.278	118.506	-58.5014	8.19667	-32.2641	-38.0423	-92.7077	-3.33211	21.4863	12.0687	0.205502	87.1621	7.9249	24.5996	72.9481	38.2511	-115.448	49.8581	9.77291
TCGA-25-1314-01	1004	1	195.13	-187.208	284.58	-91.1834	48.9886	158.477	56.2399	-1.61782	54.7622	-186.816	37.1926	-69.4538	-64.3	6.42284	9.49241	-31.2214	-34.5842	-119.16	8.24349	43.9958	93.9676	-42.6752	82.0122	43.7811	47.8444	69.0093	-20.4976	133.742	-399.353	13.482	-23.9709	10.5244	-22.5056	-57.0273	66.5579	65.9116	54.5847	-7.84408	9.62218	-14.7582	-59.2455	-5.82765	25.7036	-39.8189	-43.9437	45.848	-36.1547
TCGA-25-2393-01	1157	1	-57.8911	333.8	221.301	83.2775	166.205	9.66061	55.2955	-112.117	85.4501	0.412656	55.9937	43.6654	-76.689	3.05871	51.3472	-62.3583	-64.6095	154.618	-3.83079	-12.5577	87.2817	-60.5301	49.8729	2.4245	10.333	-69.8566	-30.5385	-140.105	406.845	54.3013	64.1258	14.6133	-16.9784	50.8855	95.4584	-71.685	-19.8556	-39.2723	-17.9267	43.4056	-102.824	91.8907	39.2668	-40.4089	-3.8643	4.67	37.0637
TCGA-13-1409-01	208	0	-3.95492	434.525	71.6648	78.5424	170.67	269.561	391.984	-170.508	288.471	-187.928	229.352	120.903	-128.327	-14.3067	149.703	-144.75	-99.8022	58.6323	164.744	61.7907	25.0378	-78.3806	58.4667	64.1766	146.075	47.9844	-95.764	-18.7718	-40.927	93.8795	91.9909	99.6805	-42.0827	26.6124	76.2882	-104.611	-6.75202	-96.0323	-89.2321	67.1314	-101.445	-67.9499	78.5019	-116.481	-34.6788	28.8873	-57.2309
TCGA-29-1762-01	2634	1	11.0014	601.626	-45.6968	4.74261	92.3616	-229.439	14.5784	-110.452	-2.32842	-101.486	-19.0821	-34.1527	-125.395	14.3367	60.6657	-40.4043	-96.4193	71.8599	5.66186	45.8898	-116.912	-37.6101	123.025	15.2119	19.5979	-497.377	-84.0827	-91.0133	744.423	93.5848	74.9456	86.2071	-7.69796	69.8995	13.2709	-102.349	-21.7607	-20.3833	-87.5343	15.1072	-5.32751	112.149	9.68824	-27.3405	-100.426	26.408	25.5954
TCGA-24-2026-01	1059	0	308.247	-361.571	127.601	-89.3619	192.105	-561.18	-115.745	-139.288	-18.2669	348.053	-82.4346	-113.532	-82.26	135.104	-97.5793	36.3083	-75.8702	-85.1751	-93.3429	-97.9087	0.864837	95.5981	-5.90463	-3.20878	-18.1496	73.1048	39.498	95.0375	744.423	75.1232	-64.1021	-25.3151	-70.594	-30.3713	-28.7997	76.0016	59.0518	32.6951	70.9486	69.8018	49.4682	16.9998	82.9216	51.4636	-34.0412	37.5221	-39.9487
TCGA-10-0928-01	563	1	171.217	170.136	-121.693	-23.1758	141.682	109.424	233.241	-128.934	179.395	-202.194	155.592	-59.6029	-163.548	15.1388	113.659	-92.8056	-78.2457	40.8391	114.015	59.0567	-258.033	-39.3117	-13.7756	-27.1106	72.0201	-10.2958	-80.0164	-26.3283	-170.512	106.384	-3.31817	71.9633	-48.3521	-12.1391	-15.3199	-21.3066	17.6619	-61.8445	-58.8122	62.9699	-23.4297	63.9158	70.0732	-28.9	-100.297	11.1473	36.1503
TCGA-61-1998-01	168	0	149.038	-140.704	186.457	-49.9751	-120.539	81.9198	-167.767	40.8892	-73.6318	193.267	-141.916	716.162	88.3392	-50.1692	-25.9689	44.3988	7.40316	65.0797	-114.429	72.47	-7.81702	-60.142	8.84699	-58.2373	-77.6247	-319.434	-43.3929	-60.9675	-394.039	-23.7586	14.3164	26.2995	73.2538	-24.1768	-5.84786	-37.342	29.8874	28.1032	-8.70309	-39.9954	12.6789	41.6118	-46.8469	-11.3432	59.7074	10.2521	16.3448
TCGA-23-1029-01	268	0	477.69	168.385	196	-170.176	-39.921	-28.5928	60.6913	-136.788	113.221	-27.8627	60.462	-138.462	-95.0901	27.6319	44.5327	-60.1306	-77.5756	-160.079	-8.39587	58.7619	76.3344	13.8047	11.049	-24.498	63.2557	-604.756	-68.8348	147.328	-215.366	72.7101	-60.4179	65.5835	42.9294	-26.7219	27.2692	56.1069	74.8852	-17.4531	-60.255	10.0053	23.2785	44.8625	-12.718	15.1268	-101.635	90.1821	-42.8008
TCGA-24-1419-01	239	0	195.285	179.184	176.957	-48.0224	184.029	-17.7757	271.211	-211.597	212.184	363.931	172.769	-37.0524	-209.07	109.72	126.773	-114.853	-131.17	-47.6042	117.723	-35.3261	14.9147	30.7707	92.6199	45.5504	147.777	-469.907	-81.7562	53.8213	-8.3967	138.46	88.7561	84.1817	-45.1934	28.5851	95.9608	-107.599	34.516	-73.7924	-92.6454	73.7739	19.7497	22.3779	54.1149	12.2246	-97.9512	58.1593	3.83727
TCGA-61-2110-01	1354	1	182.199	349.469	157.529	-75.9037	135.088	8.7302	72.6549	-143.161	83.9017	-115.801	58.8119	-20.2091	-133.403	11.7424	61.71	-7.37884	-94.4233	127.027	57.6501	48.2144	89.2459	-24.104	60.56	95.3984	15.1294	-112.04	-70.584	-74.8976	-125.748	92.1329	13.0108	48.0884	-6.07659	-25.5366	91.3803	-92.2624	31.2992	-44.6621	-56.5467	67.9348	-86.9216	-29.1927	42.7644	-51.4144	-94.8625	54.3295	-76.7478
TCGA-20-1686-01	89	0	-338.801	-152.029	224.253	232.308	152.516	-220.923	212.699	-70.4909	86.8819	331.185	87.7483	208.652	-93.5948	91.0308	67.5286	-105.019	-97.4978	25.4376	90.2999	-138.568	43.3567	188.212	108.862	84.3672	78.6144	-512.976	-50.7729	-32.8266	744.423	79.9835	37.8461	32.0342	-31.9745	-13.7578	73.4961	-44.0155	-72.0944	-51.4425	-47.6523	39.8947	-67.2725	7.95833	21.0054	58.8946	-74.9055	-20.2295	-0.116766
TCGA-29-1766-01	1199	1	-198.339	-250.459	216.665	158.419	24.37	-11.8574	34.5919	180.063	-15.9742	-37.627	-44.3481	115.647	148.868	-35.0843	-0.0477756	-53.9247	163.298	-75.2045	7.23477	16.0219	71.9245	-9.77973	24.1644	-58.0561	14.2767	67.9082	43.5004	47.6153	86.0038	-120.953	-7.79941	-65.9561	51.148	3.2745	37.5393	-4.37941	-74.0386	-24.635	39.3567	-74.8855	-64.1297	0.994773	-38.4885	34.8985	234.617	-45.7666	59.5792
TCGA-59-2363-01	165	0	190.083	452.092	94.7605	-57.0391	59.88	180.308	144.486	-1.30409	173.379	-278.211	120.147	-114.685	-123.888	-29.9909	88.4101	-78.9183	-74.6638	40.0752	67.5735	37.8925	25.7014	-56.6171	106.387	12.8975	55.4758	-287.236	-70.0339	-37.8352	408.54	71.5945	63.2304	74.4741	-6.60915	31.1519	47.3399	-60.5152	23.6021	-43.4904	-60.6882	22.0221	-10.1927	70.9249	0.796197	-53.8527	-103.404	32.6134	-38.6709
TCGA-24-1560-01	1341	1	220.256	217.795	-38.5176	-38.8122	195.407	40.3526	180.397	-198.751	181.416	-73.7838	94.3521	-98.1764	-174.913	85.1033	87.9714	-101.508	-104.49	-78.4623	72.9578	16.5342	-138.613	0.489617	32.8865	-9.19104	89.3978	-376.463	-70.7692	75.0462	-102.648	132.248	-24.4076	63.3582	-36.4906	29.9887	-10.7501	5.50028	24.2321	-55.4734	-50.1535	59.6706	-0.880173	-5.68314	52.1916	0.505242	-120.883	62.4136	-15.451
TCGA-23-1030-01	886	0	137.17	-158.297	208.484	35.8672	173.145	129.448	50.225	-105.184	50.8592	-102.771	20.937	-74.135	-60.9307	2.09017	43.039	-39.2114	-18.6599	-77.3701	53.8953	59.6629	71.4288	-63.207	46.0798	12.9398	13.7902	75.4116	-46.4762	73.607	-464.891	47.8065	-9.00616	15.5852	-28.8605	-14.7795	-71.8896	43.2316	28.9061	-57.9423	-3.46586	36.5769	-36.4793	-27.5934	23.6126	-27.1237	-26.8612	-8.7199	-38.7163
TCGA-25-2401-01	90	0	138.111	-311.035	301.027	-56.9365	-97.522	-79.3794	-350.194	107.489	-262.344	119.223	-300.683	-119.116	167.011	-40.7924	-223.074	218.975	360.666	-98.3179	-298.49	29.5955	85.3772	-19.602	-59.1551	-63.3904	-126.383	67.2344	71.8773	75.2608	-522.504	-171.475	-58.6864	-71.3458	57.5545	-51.2735	-16.8204	49.5981	24.8122	185.404	46.8687	-151.668	8.76333	30.123	-80.439	36.2088	192.44	13.6776	36.3557
TCGA-29-1693-01	3096	0	-158.089	-395.316	248.769	98.8147	62.1239	-152.851	63.348	14.6749	-2.06842	72.0999	-43.4224	10.3956	66.0128	17.1259	21.7583	-71.5314	298.034	-39.3316	-8.11038	21.19	89.577	1.42577	-10.5929	-32.5643	25.5349	72.1227	-36.0828	40.5934	-532.896	-83.5739	-63.7759	23.2591	12.541	-85.5048	49.2018	16.9028	-39.7	-25.9502	24.8366	-81.6323	-12.3108	-52.5701	-25.0263	44.0502	134.981	-40.6726	32.8047
TCGA-20-1682-01	837	0	-7.15288	-225.929	277.648	-61.7815	-28.7825	55.0817	-68.7653	188.035	-70.831	-193.844	-99.9382	61.0418	141.754	1.52711	-55.162	33.2808	47.0406	64.0907	-39.5922	-35.2696	94.1812	61.641	-11.6621	-18.5039	-32.7295	39.5515	125.34	-62.4641	-205.645	-91.2791	-17.7983	-111.518	38.8084	-16.8972	-8.15117	-28.7405	22.4687	59.1983	64.9407	-72.9462	9.79193	21.1533	-42.3918	41.5706	112.884	-18.2276	63.0301
TCGA-13-0901-01	589	0	-478.12	-122.934	256.227	293.485	157.151	-23.6051	136.156	16.071	-4.90794	98.5775	-46.8949	-12.4611	98.7716	44.3167	27.1401	-72.4059	28.6143	-6.65938	76.4752	-65.739	85.4661	31.3806	-23.5299	30.494	35.081	50.6209	-62.5576	34.2763	61.3498	-44.1319	21.8758	42.7987	-3.66157	-7.00462	30.835	-33.3192	-108.311	-53.0963	-46.715	-19.0856	-145.433	7.47555	-15.6594	29.8072	163.981	-11.1414	28.987
TCGA-30-1866-01	1114	1	-254.682	-211.357	189.515	186.455	304.88	-98.1239	43.6567	-148.417	-43.8918	-59.4442	-40.2241	280.235	-153.514	105.116	2.0126	-49.1864	-84.5164	14.513	28.422	7.63319	45.3779	-1.44815	9.90306	-30.1337	-11.17	55.8323	94.9393	2.10133	101.132	126.543	-14.0604	-134.799	-100.249	-2.69555	63.8172	-6.80142	-64.127	-35.8334	123.607	85.9609	-22.7764	74.2045	124.443	-12.212	-65.7929	-25.5272	38.5496
TCGA-24-1423-01	190	0	289.608	-106.174	178.392	-151.606	70.7185	72.1056	76.6646	-79.4451	118.359	34.6656	72.3516	-51.2985	-96.8587	8.90712	36.35	-59.6511	-47.5509	-96.2325	33.1065	67.9328	42.2686	-3.59552	-25.0858	-19.9056	39.498	-120.491	-25.0094	78.1145	-354.824	44.0494	-31.8621	15.2124	-6.19819	-30.319	-7.695	54.775	52.537	-37.9433	-0.528134	26.9575	70.327	-30.9387	11.4044	-2.97787	-38.6249	25.0602	-9.48134
TCGA-04-1331-01	1336	1	231.289	376.72	-314.979	-85.6348	-18.7651	75.8907	137.586	110.991	112.041	-110.485	79.71	302.992	37.6228	-53.057	59.0719	-61.9686	14.6914	-65.1567	67.04	72.7035	-275.775	-27.3256	127.53	-1.44229	34.6487	47.9281	-55.6451	34.3164	-113.064	-38.6354	46.1659	46.4813	4.56181	46.1704	-8.37688	-50.8488	12.7187	-44.1359	-44.6283	-21.6287	64.368	78.0305	-18.1549	-38.6439	82.2589	54.9478	-100.181
TCGA-30-1853-01	1103	1	-114.988	150.487	139.886	84.2417	216.752	192.304	423.489	-194.132	360.726	-61.9942	256.549	110.122	-188.138	-2.56906	166.155	-172.978	-103.675	115.538	159.406	10.4998	-10.6194	-66.4415	94.2391	49.6034	190.712	69.5841	-100.76	-86.5755	-284.907	90.0551	75.0913	119.774	-76.8449	-23.6702	23.9229	-144.314	-13.9162	-99.3048	-97.951	80.544	-141.823	-87.0445	144.09	-64.7345	-99.7279	-5.53791	-13.4479
TCGA-13-0911-01	843	0	-464.989	-431.644	260.243	207.361	130.256	-26.861	-188.891	-13.5361	-192.342	50.5607	-162.477	-127.14	109.94	35.8643	-40.2554	86.7533	39.4666	-2.72404	-29.7091	-35.5908	67.3768	36.5772	-45.225	-44.1392	-108.962	78.5647	-24.2437	-24.5069	-556.252	-34.2086	-48.0693	-36.6006	24.9523	-41.7146	7.67156	35.9855	-77.0025	-10.3489	24.3602	-19.6364	-16.1224	-25.6208	-31.2677	53.5846	129.839	-117.531	61.6081
TCGA-23-1110-01	1658	0	58.0142	435.756	-194.002	58.9298	203.479	52.2389	362.799	-172.971	281.937	-59.6982	237.164	-49.1863	-195.247	39.5173	157.653	-152	-89.2742	111.228	138.651	55.1835	-266.384	-78.2887	270.176	30.5458	164.24	-30.3058	-96.4767	-140.716	531.611	114.184	159.342	109.401	-37.4236	56.0376	68.848	-166.616	10.5012	-85.149	-91.8787	54.1165	5.48903	69.3933	62.3005	-84.0089	-114.167	-3.70958	-23.6082
TCGA-24-1842-01	253	0	259.554	-397.033	296.844	-75.1515	143.686	38.9627	-225.598	-78.5808	-57.4463	-167.266	-107.579	-123.026	66.8129	88.3603	-102.623	96.9314	-8.89155	-23.5295	-91.6563	-40.4343	91.9022	52.4934	-63.0312	-33.3988	-90.311	78.0491	181.309	24.9041	-543.846	-22.6959	-65.3372	-139.656	-4.48013	-71.3414	53.1777	17.0181	44.9178	68.9398	310.999	-1.08953	5.09366	43.8715	3.20899	62.868	59.0176	11.4695	-12.357
TCGA-13-1405-01	224	0	188.066	-319.333	293.225	-119.398	-116.346	69.271	-18.5084	185.873	-36.3983	-114.496	-42.0303	-149.873	130.375	-47.6954	-36.4237	31.8626	228.556	48.3282	7.07359	42.1886	93.1676	1.41894	34.1457	-22.8362	-25.5735	70.0151	49.6161	-25.4875	-565.359	-111.345	-20.513	-74.4456	50.645	-57.8012	48.0256	-5.78295	40.3775	28.4668	137.604	-75.3646	62.6526	43.9301	-57.0503	28.4995	110.3	12.6719	-12.5205
TCGA-24-1464-01	379	1	-134.233	-176.03	-448.91	159.956	251.833	-153.084	10.1262	-203.202	-68.4853	245.893	-38.0873	692.983	-136.6	102.6	-18.2693	-21.244	-103.055	-1.7611	25.0127	-35.6041	-511.818	7.16198	2.1137	-20.2188	-21.2374	-73.8373	36.9116	3.52069	-303.474	117.43	-45.3964	-109.495	-15.3943	-45.2328	74.9595	13.322	-46.3687	-36.8903	73.7183	84.9528	-87.2675	-2.79951	75.418	34.2831	-51.6979	5.45578	-0.907685
TCGA-29-1703-01	1815	1	136.993	-116.414	41.4826	6.23477	153.529	66.2597	93.5401	-153.194	111.261	-230.89	45.5207	-92.2428	-68.8695	59.3678	66.0576	-59.5678	-63.7875	20.3696	29.5084	12.0455	-70.2976	-28.1149	-9.23275	-23.0263	56.3382	24.6463	-56.0072	-25.9144	-204.601	75.5096	11.7853	37.6864	-31.5849	-7.75459	-110.575	-40.3698	9.11658	-49.0634	-4.05393	50.8186	-61.0583	24.0518	42.1552	1.48252	-19.7762	-4.14974	20.4876
TCGA-13-0725-01	377	1	-279.136	-192.47	220.171	145.558	107.23	68.7955	-81.1033	18.618	-238.44	-176.96	-143.46	-49.0505	34.8431	42.1623	-50.5525	49.2667	-11.5598	-1.24437	-19.1347	-15.7347	72.2911	69.4322	-42.9974	-29.8188	-54.5757	64.0281	-17.3776	-13.6363	-341.068	17.4075	-41.9845	-42.3012	8.13261	-28.4982	47.5021	-0.661837	-55.9294	68.331	-12.6832	4.07387	-27.394	25.5217	1.57946	50.5445	95.3614	-78.4564	3.50072
TCGA-13-1507-01	145	0	-505.748	-428.776	188.167	249.231	124.863	-303.823	-116.152	85.9971	-196.189	203.395	-207.308	340.971	61.3393	35.6018	-116.385	-11.988	163.196	-119.595	-83.7643	-49.7011	-42.8045	54.3443	-42.6069	-35.7196	-73.4113	52.4242	139.205	83.5633	-173.187	-21.131	-91.0849	-146.19	6.81456	-42.3819	-18.4013	87.3808	-115.06	16.6253	232.321	-24.6463	-62.3755	1.69363	23.0745	60.9566	166.273	-110.94	81.8739
TCGA-04-1364-01	1024	1	-49.6948	353.502	-482.069	109.67	206.266	-171.88	460.446	-193.32	337.34	-44.4372	274.795	-47.4997	-209.277	70.6798	163.256	-162.061	-110.275	93.6434	167.696	6.97963	-319.1	-67.3511	221.963	37.86	194.447	-94.6667	-93.77	-102.409	568.702	147.149	126.14	99.3792	-66.1986	64.1255	-6.83602	-72.9478	-26.3765	-83.8201	-92.1175	84.5298	-7.93867	94.4007	89.7704	-31.7014	-116.91	-5.39474	20.6698
TCGA-24-1104-01	1933	1	193.571	-479.624	246.584	-71.7896	82.2852	-123.764	-71.5081	-160.926	-75.4593	13.0056	-105.272	43.8932	-49.5361	86.9435	-76.6358	75.0434	-54.569	24.9959	-19.8908	-24.6909	68.1397	97.4025	-27.3132	106.964	-62.4417	-67.9292	108.489	9.9487	-616.601	68.9659	-60.6978	-101.799	-2.00996	-96.4394	-33.6333	8.72395	42.4566	23.7897	186.596	46.8466	21.0712	-78.084	16.8607	62.0668	-45.7923	43.4771	-37.8558
TCGA-31-1944-01	1386	0	265.612	-274.14	175.84	-104.902	-15.9711	-353.118	-41.0348	-57.8964	33.9119	173.703	-28.7989	-115.108	29.9699	14.2748	-3.6615	3.02899	-2.14102	57.1409	-40.4467	5.46401	41.7463	-3.93101	6.15652	-46.915	-10.6929	-72.4056	-4.68565	-65.9216	-439.77	-21.9902	-6.18383	-21.389	49.3245	-57.4824	35.4306	-37.7629	32.4623	6.31217	13.134	-38.6772	5.57322	17.4107	-29.0341	36.1756	26.3324	41.5365	-8.53445
TCGA-04-1542-01	2561	1	-136.303	-1.97362	195.207	162.795	270.127	84.5306	400.986	-217.993	293.208	-3.93045	247.963	72.9652	-222.172	64.8286	157.708	-153.043	-137.381	169.403	159.656	33.6153	82.5159	-79.2736	-35.9635	43.77	158.992	-76.6774	-91.1599	-112.212	-235.56	126.43	90.3642	104.666	-42.3925	-8.06931	102.655	-57.5679	-33.5021	-97.844	-91.4945	112.522	-53.9766	-65.0308	84.4902	-53.9263	-103.676	-21.1534	49.6475
TCGA-25-1628-01	627	1	356.777	107.404	168.214	-164.833	-264.633	177.086	-220.996	266.522	-101.755	-174.861	-171.354	-89.9485	190.332	-142.173	-211.794	129.901	305.46	-66.3816	-219.249	99.6651	57.2607	-97.2416	-10.9614	-67.5733	-70.6658	58.5361	422.822	63.5663	-142.88	-190.286	-23.5703	-248.955	80.4899	29.3107	67.3396	25.7803	61.4485	148.209	188.45	-180.699	91.8241	35.489	-82.9419	-64.6269	243.117	55.4503	-15.9568
TCGA-29-1707-02	1277	0	204.069	-417.579	292.857	-64.5666	306.746	-233.324	-54.8306	-231.364	-4.42754	179.022	-39.5474	171.014	-159.064	181.834	-76.8854	22.9046	-69.7045	-100.295	7.429	-112.983	96.9497	201.423	-21.1336	42.3075	-56.3268	76.3585	-22.8392	93.8399	-593.57	114.292	-124.031	-9.11702	-115.164	-84.5146	55.4264	116.319	19.3658	-16.3779	53.2559	97.3622	11.1043	-3.53924	115.076	79.8042	-104.63	35.4438	-123.393
TCGA-24-1844-01	113	0	219.492	160.983	-744.423	-87.5665	79.7686	65.3564	141.53	-163.751	163.853	2.64098	84.6341	-59.3343	-152.086	50.898	79.8586	-60.1352	-68.2933	95.1116	54.0078	53.0421	-744.423	-17.2895	53.9026	-3.088	85.6935	-403.915	-83.2589	-57.1886	-213.985	79.9917	50.5482	95.6361	-7.05116	-30.8608	17.8283	-79.8141	28.9398	-34.3993	-75.5881	29.144	9.60814	-29.2337	22.7461	-11.4338	-74.8856	49.2449	-63.9948
TCGA-23-2078-01	2661	0	243.685	-86.046	202.798	-123.539	-134.208	135.77	-100.43	270.963	-28.3269	-248.338	-31.8679	-122.532	125.334	-99.9815	-118.773	51.0702	574.504	23.9856	-73.1168	70.7133	46.5615	-78.667	31.0228	-48.3744	-31.9329	44.5593	291.271	-18.0663	163.097	-158.439	43.4068	-137.984	41.8117	-19.5001	31.6746	-29.7372	50.8619	69.3481	65.1224	-135.905	28.5304	42.5153	-87.8198	-29.0106	121.552	50.1522	-67.2988
TCGA-13-0891-01	2099	0	-305.455	-349.722	245.292	131.253	261.81	33.3058	228.127	-139.504	145.256	-17.4076	162.604	-121.082	-153.69	142.962	101.253	-107.592	-23.0305	-35.0198	97.5432	-50.5181	93.444	101.974	-39.8978	47.6	64.1077	69.6476	-64.7909	8.46345	-389.682	123.112	-5.33362	30.6646	-77.4136	-37.8963	99.1919	-7.50513	-43.2765	-80.7704	24.3482	90.6914	3.59865	-3.93314	102.605	47.1389	-99.975	-69.4484	22.497
TCGA-24-2289-01	2049	1	352.57	-210.966	198.811	-174.948	-248.135	14.8131	-203.593	268.641	-86.1183	-1.24393	-197.679	-136.475	268.218	-108.284	-172.706	189.254	271.115	-63.4642	-200.532	43.4406	60.3591	-44.7987	7.16075	-47.2684	-73.3076	66.6301	-18.2373	64.9972	-82.3369	-206.805	7.05819	13.8563	92.8255	-20.2104	-163.935	-10.9336	78.8116	171.025	-15.2612	-180.11	88.4724	-42.4343	-94.9968	20.6636	250.593	34.4624	-60.9462
TCGA-13-1481-01	2648	0	84.4134	-66.1463	197.774	15.9306	-49.3183	24.4829	99.0768	241.406	42.8738	-213.671	33.4024	48.6409	186.587	-77.8628	18.3494	-39.9957	150.861	58.9256	62.6079	67.9576	61.4618	-75.3404	63.5722	-54.5563	3.01707	40.8243	17.393	-52.8345	-124.366	-116.732	50.2271	-31.9218	59.8751	15.3006	-76.1108	-37.7544	11.2987	-25.5234	4.69537	-87.2768	40.1419	15.9838	-63.4502	-25.8295	270.703	8.44493	13.968
TCGA-25-2397-01	365	0	163.427	-287.097	160.326	-64.0877	183.442	-51.0963	-0.974652	-132.018	10.8226	227.356	-48.0532	-115.91	-163.416	88.136	5.73864	13.5869	-31.7107	44.2547	-4.67778	1.27266	80.5666	17.7849	14.4104	24.0674	-1.14288	52.2988	-65.6404	-7.43658	-475.416	123.127	-24.5117	69.064	-66.6685	-65.0175	50.1216	5.48776	8.67214	-1.78063	-30.0986	109.289	-18.2778	-43.7245	133.948	-1.60218	-92.2128	42.593	-86.3074
TCGA-24-1545-01	1746	1	268.466	-195.635	278.567	-146.498	-108.503	141.135	-253.326	136.13	-133.156	-218.447	-222.296	-132.25	164.229	-67.1424	-255.798	166.223	133.995	-42.6275	-216.333	94.698	94.8581	-49.448	-47.2608	-65.6443	-79.5755	64.911	457.921	63.7296	-472.972	-132.004	-44.341	-210.2	58.9198	-32.7903	60.115	20.5318	59.7017	218.363	104.101	-123.26	76.3629	-52.243	-55.4106	-10.9917	193.269	30.3301	35.4825
TCGA-61-1907-01	952	0	-174.08	-342.616	156.215	104.752	316.908	-376.221	-186.574	-243.214	-185.23	306.069	-184.702	53.0465	-203.66	190.081	-147.059	49.6636	-103.329	-139.668	-157.733	-136.426	-32.4686	93.1496	-95.9385	-16.0718	-85.649	59.4948	316.719	109.523	-403.381	201.293	-90.0419	-252.488	-102.829	-49.1977	69.1114	101.636	-48.2352	35.3432	185.915	139.956	-56.9777	-21.6631	201.649	70.4529	-145.004	-41.508	-26.0669
[truncated: 153 more columns]

## Sheet: shrinkage2.discrete_labels
	G0	G1	G2	G3	G4	G5	G6	G7	G8	G9	G10	G11	G12	G13	G14	G15	G16	G17	G18	G19	G20	G21	G22	G23	G24	G25	G26	G27	G28	G29	G30	G31	G32	G33	G34	G35	G36	G37	G38	G39	G40	G41	G42	G43	G44	G45	G46	G47	G48
TCGA-61-1910-01	1	2	0	0	0	0	1	2	2	2	2	2	2	1	0	2	2	2	1	0	1	2	1	2	2	1	2	0	2	0	0	1	2	2	1	0	1	0	1	0	1	1	0	1	2	0	2	1	1
TCGA-61-1728-01	2	2	2	0	0	0	1	2	2	1	2	1	2	0	0	2	2	0	1	0	2	2	0	1	2	0	2	2	2	0	0	1	0	2	1	2	0	0	2	0	1	1	0	1	2	1	0	2	1
TCGA-31-1953-01	1	2	1	2	1	0	2	0	1	1	1	1	0	1	2	0	0	2	2	2	0	1	2	1	1	1	0	0	2	2	2	2	0	2	2	1	1	1	0	2	0	0	1	0	1	0	0	1	0
TCGA-31-1951-01	1	2	0	2	1	1	2	0	2	2	1	1	0	2	2	0	0	2	2	0	1	0	0	1	1	1	1	0	2	2	2	2	1	2	2	1	1	1	0	2	0	1	1	1	0	0	2	2	0
TCGA-24-1552-01	1	2	0	0	0	2	0	2	0	0	2	1	2	1	1	1	2	1	1	1	1	0	1	1	0	1	2	1	2	0	0	1	2	0	2	2	1	2	1	0	1	0	0	0	1	1	0	1	1
TCGA-13-1477-01	2	2	1	1	0	1	0	2	0	2	0	0	1	0	1	1	2	0	0	0	0	2	1	2	0	0	2	2	2	1	1	1	0	2	1	2	0	2	1	1	2	2	2	2	1	2	0	0	2
TCGA-30-1862-01	1	2	0	2	1	1	1	0	2	2	2	1	0	2	0	2	0	1	1	0	1	2	0	1	2	1	1	1	2	2	0	0	1	2	2	0	1	0	2	2	1	2	1	1	0	0	2	2	0
TCGA-29-1698-01	1	2	0	2	1	2	1	0	2	1	2	1	0	2	0	2	0	2	1	0	1	2	1	1	2	1	1	1	2	2	0	0	1	1	1	0	1	0	2	2	0	0	1	1	0	0	0	2	0
TCGA-13-0924-01	2	2	0	1	0	0	2	0	1	2	1	1	1	1	2	0	1	0	1	2	0	1	0	1	1	1	1	2	2	1	2	2	0	2	2	0	2	0	0	1	2	1	2	0	1	2	1	0	2
TCGA-25-1326-01	1	2	0	2	1	0	2	0	1	1	1	1	0	2	2	0	0	0	2	0	1	2	0	1	1	0	1	1	2	2	0	0	1	2	1	0	1	1	2	2	0	1	1	0	0	0	0	1	0
TCGA-09-1659-01	2	2	0	1	0	2	1	2	2	1	2	1	2	1	1	1	2	1	0	2	1	1	2	1	2	0	2	1	2	0	2	0	0	2	1	1	2	2	2	0	2	1	2	0	1	2	0	0	1
TCGA-23-1021-01	2	2	0	1	0	1	0	2	0	2	0	2	2	1	1	1	2	1	0	2	0	1	2	2	2	0	2	1	2	0	2	0	0	2	0	0	2	2	2	0	2	2	2	0	2	2	1	0	2
TCGA-24-2281-01	1	2	0	2	0	0	2	2	1	0	1	2	1	1	2	0	2	1	2	0	1	2	2	1	1	1	0	1	2	0	2	2	2	2	1	1	1	0	0	0	1	0	2	1	1	1	2	2	1
TCGA-61-1918-01	1	2	1	2	1	2	2	2	2	1	1	1	1	1	0	0	2	1	2	0	0	0	2	1	2	2	1	1	2	0	0	0	0	2	1	0	1	0	2	1	1	2	2	1	2	1	2	1	2
TCGA-23-2084-01	1	2	0	2	1	2	1	2	2	0	1	1	1	1	0	2	1	2	1	0	1	1	0	1	2	2	2	0	2	1	2	1	1	2	1	1	1	0	2	1	1	0	2	0	1	0	0	1	2
TCGA-23-1122-01	1	2	0	2	0	1	1	2	2	1	2	1	1	1	0	2	1	2	1	0	0	2	0	1	2	1	2	0	2	1	0	1	0	1	2	0	1	0	2	1	0	0	2	1	1	0	0	1	2
TCGA-23-1109-01	1	2	0	0	1	0	1	1	2	0	2	2	1	1	0	0	1	0	1	0	0	2	0	1	1	1	1	2	2	1	0	0	0	2	0	0	0	0	2	1	1	0	2	1	1	1	2	2	2
TCGA-24-1924-01	1	2	0	1	0	2	2	2	1	1	1	2	1	1	2	0	1	2	2	2	0	1	2	1	1	1	0	0	2	0	2	2	2	2	2	1	0	1	0	0	1	0	0	0	1	1	1	0	1
TCGA-04-1356-01	1	2	1	1	0	1	0	2	0	0	0	2	1	1	1	1	1	0	0	0	2	0	1	1	2	1	1	2	2	1	0	0	2	2	0	2	0	2	2	1	1	0	2	0	1	1	2	1	2
TCGA-09-1666-01	1	2	1	2	0	1	2	2	2	2	1	1	2	1	2	2	2	2	2	1	0	1	0	1	2	1	1	0	2	0	2	2	2	2	0	1	0	0	2	0	2	1	0	0	2	0	0	1	1
TCGA-61-1724-01	1	2	1	2	1	2	1	2	2	1	2	1	1	1	0	2	1	1	1	0	0	0	1	1	2	1	1	1	2	1	0	0	0	2	0	0	1	0	2	1	0	1	2	0	1	0	0	2	2
TCGA-24-1426-01	1	1	1	0	0	1	1	2	2	1	2	2	2	0	0	2	2	1	1	0	0	2	1	2	2	2	2	1	2	0	1	1	0	1	0	2	1	0	1	1	2	1	2	1	2	0	2	2	2
TCGA-23-1116-01	2	2	0	1	1	0	2	0	1	1	1	1	0	2	2	0	0	1	2	2	1	0	0	1	1	1	1	1	2	2	0	0	1	0	2	0	0	1	0	2	1	1	1	0	0	2	0	0	0
TCGA-25-2398-01	1	1	0	2	2	1	2	0	2	2	2	1	0	2	0	2	0	0	2	0	1	2	0	1	2	1	1	2	0	2	1	0	1	1	1	0	1	0	2	2	0	1	1	2	0	1	0	1	0
TCGA-25-2409-01	1	2	0	2	1	1	2	1	1	2	1	2	1	1	2	0	0	1	2	0	0	0	2	1	2	1	1	1	2	2	2	0	0	2	0	1	1	1	0	2	1	2	1	0	1	1	2	2	2
TCGA-29-1778-01	1	0	1	0	0	2	1	2	2	1	2	1	2	1	0	2	2	2	1	1	0	2	0	2	2	0	0	1	2	0	0	2	0	0	0	0	1	0	0	1	1	2	0	1	2	0	2	2	2
TCGA-04-1343-01	2	2	0	1	0	1	1	0	2	1	2	1	1	1	0	2	1	0	1	0	1	2	0	1	1	1	1	2	2	1	0	0	0	0	2	0	0	2	2	1	2	2	1	0	0	2	2	0	2
TCGA-24-1548-01	1	1	1	0	0	2	1	2	0	0	2	1	2	1	0	2	2	2	1	0	1	2	1	1	2	0	2	0	1	0	0	1	2	1	0	0	1	0	1	0	1	0	0	1	2	0	0	2	1
TCGA-36-1570-01	1	0	2	0	0	1	1	2	2	1	2	1	2	1	0	1	2	2	1	2	2	1	2	0	0	0	2	0	2	0	2	1	2	2	1	1	0	0	1	0	1	0	2	0	2	0	0	2	1
TCGA-13-1496-01	2	2	0	1	0	2	1	2	1	0	1	2	2	1	2	2	2	2	1	2	1	1	2	0	1	1	1	0	1	0	2	2	2	0	0	1	0	0	0	0	1	1	0	0	2	1	0	0	1
TCGA-25-1626-01	1	1	0	2	2	1	2	0	1	1	1	1	0	2	2	0	0	2	2	0	1	2	0	1	1	1	0	0	2	2	0	2	1	1	2	0	1	1	0	2	0	1	1	1	0	0	0	1	0
TCGA-20-0987-01	2	2	0	1	0	1	2	2	1	2	1	1	2	1	2	0	2	1	2	2	1	1	2	0	1	1	1	1	2	0	2	2	2	2	0	1	2	0	0	0	1	2	0	0	2	2	1	0	1
TCGA-09-1662-01	1	2	0	2	1	1	2	2	2	2	2	1	1	1	2	0	2	0	2	0	1	2	2	1	1	0	1	2	2	1	2	0	0	2	0	0	1	0	0	1	1	0	2	1	1	1	0	1	2
TCGA-24-2024-01	1	2	1	2	1	0	1	1	2	2	2	1	1	2	0	2	0	0	1	0	0	2	2	1	2	1	2	2	2	2	0	1	0	2	1	0	0	0	2	2	1	2	1	1	1	1	2	1	2
TCGA-57-1584-01	1	0	0	2	0	1	1	2	2	1	2	1	2	1	0	2	2	1	1	1	1	0	2	0	2	2	2	0	2	0	2	1	0	2	0	0	1	0	2	0	0	2	2	0	2	0	0	1	1
TCGA-10-0931-01	2	2	0	1	0	2	0	2	2	1	2	2	2	1	1	1	2	1	0	2	0	1	0	0	2	1	2	1	2	0	2	0	2	2	2	0	2	2	2	0	2	1	0	0	2	2	0	0	1
TCGA-25-1623-01	1	2	0	2	2	0	2	0	1	0	1	1	0	2	2	0	0	2	2	0	1	2	0	1	1	1	0	0	2	2	0	2	1	1	2	1	1	1	0	2	0	1	1	1	0	0	0	0	0
TCGA-29-1774-01	0	1	1	0	2	0	0	1	0	1	0	0	2	0	1	1	2	0	0	1	0	2	1	2	0	2	2	2	0	1	1	1	1	1	0	2	0	2	1	1	1	0	2	2	2	1	0	0	2
TCGA-61-2016-01	1	2	0	2	1	1	1	2	2	2	2	2	2	1	0	2	2	1	1	2	1	0	2	1	2	2	1	1	2	0	2	0	0	2	0	1	1	0	2	0	0	2	0	0	2	1	0	1	2
TCGA-13-0795-01	2	2	0	1	0	2	2	2	1	0	1	0	1	1	2	0	2	2	2	2	1	1	2	0	1	1	1	0	1	0	2	2	2	0	1	1	2	1	0	0	2	1	0	0	1	1	0	0	1
TCGA-13-1492-01	0	0	0	0	0	0	0	1	0	2	0	1	2	0	1	1	2	2	0	1	1	0	1	0	0	0	2	0	1	1	0	1	2	1	1	0	0	2	1	0	0	0	0	2	1	0	2	0	1
TCGA-13-1485-01	1	0	2	2	2	1	1	0	2	1	2	1	0	2	1	2	0	0	0	0	2	2	1	2	2	0	2	2	2	2	0	1	1	2	2	2	0	2	1	2	1	2	1	1	0	1	2	1	0
TCGA-23-1024-01	2	0	1	0	0	0	0	2	0	0	0	1	2	1	1	1	2	2	0	1	0	2	1	2	0	0	2	0	1	0	0	1	2	0	0	0	0	2	2	0	2	1	0	1	2	2	0	2	1
TCGA-13-0885-01	1	2	0	1	0	2	2	2	1	0	1	0	1	1	2	0	2	1	2	2	1	1	2	1	1	1	0	0	2	1	2	2	2	2	0	1	0	1	0	0	2	0	2	0	1	1	1	0	1
TCGA-29-1688-01	1	2	1	0	1	0	2	2	1	1	1	1	1	1	2	0	1	2	2	2	2	1	0	1	1	1	1	0	2	1	2	2	0	2	0	1	0	1	0	1	1	0	2	0	0	1	0	1	2
TCGA-24-1928-01	1	2	0	2	1	0	1	0	2	1	2	1	0	2	0	2	0	1	1	0	1	2	1	1	2	1	1	1	2	2	0	0	1	2	2	0	1	0	2	2	0	1	1	1	0	0	0	1	0
TCGA-25-1315-01	1	1	2	0	0	2	0	2	0	2	0	1	2	0	1	1	2	2	0	0	2	2	1	2	0	0	2	1	0	0	1	1	0	1	0	2	0	2	1	1	1	0	2	2	2	0	0	2	1
TCGA-13-0804-01	2	2	0	1	0	1	2	2	1	1	1	2	2	1	0	0	2	0	1	2	1	1	2	1	1	1	1	1	2	0	2	0	2	2	1	2	2	0	0	0	2	1	0	0	2	2	2	1	1
TCGA-24-2297-01	1	0	2	2	1	1	0	2	0	2	0	1	2	1	1	1	2	2	0	0	2	0	0	0	0	2	2	0	2	0	0	1	0	0	1	0	1	2	1	1	0	1	2	1	2	0	2	1	2
TCGA-61-2111-01	0	0	1	2	1	2	1	1	2	1	2	1	2	0	0	2	2	0	1	1	1	0	0	0	2	0	1	1	0	1	0	0	0	1	1	0	1	0	2	1	0	1	0	1	2	0	0	1	1
TCGA-24-1565-01	1	0	2	2	0	0	2	2	1	0	1	2	2	1	2	0	2	1	1	2	2	1	2	2	1	0	0	0	2	0	2	2	2	2	0	1	0	0	0	0	2	2	0	0	2	1	2	1	1
TCGA-20-1687-01	1	2	0	2	1	1	1	2	2	0	2	2	1	1	0	2	1	1	1	0	1	1	2	1	2	1	1	1	2	1	2	0	0	2	1	0	1	0	2	1	2	2	2	0	1	1	1	1	2
TCGA-13-1489-02	2	2	2	1	0	2	0	2	0	0	0	2	2	1	1	1	1	0	0	2	2	1	1	0	2	1	1	2	2	0	2	2	2	2	1	0	2	2	0	0	2	1	0	0	1	2	1	0	1
TCGA-13-1489-01	2	2	2	1	0	2	0	2	0	1	0	2	2	1	1	1	2	0	0	2	2	1	1	2	0	0	2	2	2	0	1	1	2	0	0	2	2	2	1	0	2	0	0	0	2	1	1	0	1
TCGA-29-1694-01	1	2	0	2	1	1	1	1	2	2	2	1	1	2	0	2	0	1	1	0	1	0	2	1	2	2	1	1	2	2	0	0	1	2	1	0	1	0	2	2	1	2	1	0	1	1	0	1	2
TCGA-30-1892-01	2	2	0	1	1	0	1	0	2	2	2	0	0	2	0	2	0	0	1	0	0	2	1	1	2	1	1	2	2	2	0	0	1	2	1	2	2	0	2	2	2	2	1	0	0	2	1	0	0
TCGA-25-1319-01	1	0	2	0	0	0	1	2	2	1	2	1	2	1	0	2	1	2	2	1	2	0	2	1	2	0	1	0	1	0	0	0	2	0	0	0	1	0	2	0	0	1	0	1	2	0	0	2	1
TCGA-23-1118-01	1	2	1	1	0	2	1	2	2	1	2	2	1	1	0	2	2	2	1	0	0	1	2	1	2	1	1	1	2	1	2	0	2	2	0	0	0	0	2	1	1	0	2	0	1	1	0	1	1
TCGA-20-1683-01	0	1	0	0	1	0	1	1	0	1	2	2	1	0	0	1	2	1	1	1	0	2	1	2	0	0	1	1	0	1	1	0	0	0	0	2	1	0	1	1	0	0	2	2	1	0	0	2	2
TCGA-24-2038-01	1	0	2	2	0	0	0	2	2	2	2	2	2	0	1	2	2	0	0	1	2	0	0	2	0	0	2	2	2	0	0	1	2	2	2	2	0	2	1	0	2	2	0	1	2	1	0	0	2
TCGA-36-1575-01	0	1	1	0	0	0	0	1	0	2	0	2	2	0	1	1	2	1	0	1	1	2	1	2	0	0	2	1	0	0	1	1	2	1	0	2	1	2	1	0	0	1	0	2	2	0	2	2	1
TCGA-36-1568-01	1	2	0	2	1	1	1	2	2	2	2	1	1	1	0	0	1	2	1	0	1	0	2	1	2	0	1	1	2	1	0	0	1	2	0	0	1	0	2	1	1	2	2	0	1	0	0	0	2
TCGA-31-1959-01	1	2	0	2	2	1	2	0	1	2	1	1	0	2	2	0	0	2	2	0	1	2	0	1	1	0	0	0	2	2	0	2	1	1	1	1	1	1	0	2	0	1	1	1	0	0	0	1	0
TCGA-24-1422-01	1	2	0	2	2	1	2	0	2	0	1	1	0	2	2	0	0	0	2	0	1	2	0	1	1	1	1	1	2	2	0	2	1	2	2	0	1	1	0	2	1	2	1	0	0	0	2	1	0
TCGA-23-2081-01	1	2	0	2	1	1	0	2	0	0	0	1	1	1	1	1	0	1	0	0	0	0	1	1	0	1	2	1	2	2	0	1	0	2	1	2	1	2	1	2	0	1	1	0	1	0	0	1	2
TCGA-09-0369-01	2	1	0	0	2	0	1	1	2	2	0	1	1	0	1	1	1	0	1	1	1	2	1	2	2	0	2	2	0	1	1	1	1	1	0	2	0	0	1	2	0	1	1	2	1	2	0	0	2
TCGA-09-2053-01	2	0	1	1	1	1	1	2	2	2	2	1	1	0	0	2	2	1	1	0	0	2	0	2	1	2	1	1	2	1	2	2	1	1	1	1	0	0	0	1	1	0	2	1	1	1	0	2	2
TCGA-25-1323-01	1	1	1	0	1	0	0	1	0	2	2	2	1	2	1	1	2	1	1	0	0	2	1	2	2	2	2	1	0	1	1	1	1	1	2	0	0	2	1	1	1	1	1	2	1	0	0	2	0
TCGA-13-1512-01	2	2	0	1	0	1	1	2	2	1	2	2	1	1	0	2	1	1	1	1	1	2	1	1	2	1	1	1	2	2	0	0	2	2	0	0	0	2	2	1	0	0	1	0	1	1	1	0	2
TCGA-61-1736-01	1	0	2	2	1	2	2	2	2	0	1	1	2	1	2	0	2	1	2	0	2	1	0	0	2	2	2	1	2	0	2	0	0	2	2	0	1	1	2	1	1	0	2	0	2	0	2	1	2
TCGA-29-1761-01	2	2	0	1	0	2	1	2	1	0	1	2	2	1	0	2	2	0	1	2	1	1	2	0	2	1	1	2	1	0	0	2	2	0	0	0	2	0	2	0	2	1	0	0	1	2	1	0	1
TCGA-61-1738-01	2	2	0	1	0	1	1	2	2	1	2	2	2	1	0	1	2	2	1	2	1	1	2	0	2	1	2	0	1	0	2	1	2	0	1	1	2	2	2	0	1	1	0	0	2	2	1	0	1
TCGA-25-2400-01	1	0	0	0	0	2	1	2	2	0	2	2	2	1	0	2	2	1	1	1	1	0	0	1	2	0	2	1	1	0	0	1	0	1	1	0	1	0	1	0	1	1	2	1	2	0	1	2	1
TCGA-13-1404-01	1	2	0	1	1	1	1	0	2	1	2	2	0	1	0	2	1	1	1	2	1	1	2	1	2	1	1	1	2	1	0	0	0	2	1	0	0	0	2	1	2	0	2	0	0	1	0	1	2
TCGA-57-1585-01	1	2	0	2	2	1	2	0	2	1	1	1	0	2	2	0	0	0	2	0	0	2	2	1	1	1	1	1	2	2	0	0	1	2	2	0	1	1	2	2	0	1	1	1	0	1	1	1	0
TCGA-59-2351-01	1	2	0	2	1	2	2	2	1	0	1	1	1	1	2	0	2	1	2	0	1	2	2	1	1	2	0	1	2	1	0	2	1	2	0	0	1	1	2	1	1	1	2	0	1	0	1	1	2
TCGA-24-0982-01	1	2	0	1	1	1	0	2	0	1	0	0	1	0	1	1	1	1	0	0	0	2	1	1	0	2	2	1	2	1	0	0	1	2	1	0	0	2	1	1	1	0	2	1	1	1	2	2	2
TCGA-13-1506-01	1	2	0	1	0	2	0	2	0	0	0	2	2	1	1	1	2	2	0	0	0	0	0	1	2	0	2	1	1	0	0	0	2	0	0	0	0	2	2	0	1	0	0	0	2	1	1	2	1
TCGA-13-0766-01	2	2	0	1	0	2	1	1	2	0	2	0	1	1	1	1	2	1	1	2	1	1	0	1	2	1	2	1	1	0	2	0	2	0	0	1	2	2	2	0	2	0	0	0	1	2	1	0	1
TCGA-25-1632-01	1	1	1	0	0	1	0	2	0	2	0	1	2	0	1	1	2	0	0	0	2	2	1	2	0	0	2	2	2	0	1	1	2	2	2	2	1	2	1	0	1	2	2	2	2	1	0	1	1
TCGA-29-1770-01	2	2	0	1	1	0	1	1	2	1	2	1	0	2	1	2	0	0	1	0	1	2	0	1	2	1	2	2	2	2	0	1	1	2	1	0	0	0	2	2	1	1	1	0	0	2	1	0	0
TCGA-13-1408-01	1	2	0	2	2	1	1	0	2	1	2	1	0	2	0	2	0	1	1	0	1	2	1	1	2	1	1	1	2	2	0	0	1	2	1	0	0	0	2	2	1	1	1	1	0	1	2	1	0
TCGA-29-1770-02	1	2	0	2	1	0	0	1	0	1	2	2	1	0	1	1	0	1	1	0	1	0	0	0	0	1	2	1	2	2	0	1	0	2	1	0	1	0	2	2	1	1	1	0	1	1	2	1	2
TCGA-25-1877-01	2	1	1	1	0	2	1	1	2	0	2	0	1	0	0	1	1	0	1	2	1	2	1	2	2	2	1	2	0	1	0	0	2	1	0	0	2	0	2	1	2	0	0	2	1	2	1	0	1
TCGA-29-1691-01	1	0	1	0	0	2	1	1	2	1	2	2	1	0	0	2	2	1	1	2	0	0	2	1	2	1	1	1	0	1	0	0	0	1	0	0	0	0	2	1	0	0	0	0	1	1	1	1	2
TCGA-61-2101-01	0	2	0	2	1	1	0	1	0	2	0	2	1	2	1	1	0	0	0	0	1	2	0	1	0	1	2	2	2	2	1	1	0	2	0	2	0	2	1	2	1	2	1	1	0	1	1	1	0
TCGA-24-1845-01	1	2	1	1	0	0	1	2	2	1	2	2	2	1	0	2	2	2	1	2	0	1	0	0	2	1	2	0	2	0	2	1	2	2	0	1	0	0	2	0	2	1	0	0	2	1	2	1	1
TCGA-04-1365-01	1	2	1	1	0	2	2	2	1	0	1	1	2	1	2	2	2	2	1	2	2	0	2	1	1	1	0	0	2	0	2	2	2	2	0	1	0	0	0	0	0	0	0	0	2	1	0	2	1
TCGA-59-2355-01	1	0	1	2	1	0	1	2	2	2	2	2	1	2	0	2	2	1	1	0	0	0	0	0	2	2	1	1	2	1	2	0	1	2	0	1	0	0	2	1	2	2	2	0	1	1	0	2	2
TCGA-25-1634-01	0	1	1	0	0	1	0	2	0	2	0	2	2	0	1	1	2	0	0	1	1	2	1	2	0	0	2	2	0	0	1	1	2	1	0	2	0	2	1	0	2	1	0	2	2	1	1	0	1
TCGA-30-1860-01	2	2	0	1	0	0	2	1	1	1	1	2	1	1	2	0	1	2	2	2	1	1	2	1	1	1	0	1	1	1	2	2	0	2	0	1	2	1	0	1	1	0	2	0	1	2	1	0	2
TCGA-24-1556-01	1	0	1	2	1	2	2	2	2	1	1	1	1	1	2	0	1	2	2	2	2	0	2	1	2	1	1	0	2	1	2	0	0	2	1	1	1	1	0	1	0	0	2	0	1	1	2	1	2
TCGA-13-0890-01	2	2	0	1	1	0	1	0	1	2	2	1	0	2	0	2	0	1	1	0	0	2	0	1	1	0	1	1	2	2	0	0	1	1	1	0	0	0	2	2	0	1	1	0	0	2	1	1	0
TCGA-24-1544-01	0	1	1	0	0	1	0	2	0	2	0	2	2	0	1	1	2	1	0	1	2	2	1	2	0	0	2	1	0	0	1	1	2	1	0	2	0	2	1	0	1	1	0	2	2	1	1	0	1
TCGA-24-1849-01	0	2	0	2	2	1	2	0	1	1	1	2	0	2	2	0	0	1	2	0	1	2	2	1	1	1	0	1	2	2	2	2	1	2	2	1	1	1	0	2	0	1	1	1	0	1	0	1	0
TCGA-13-1410-01	1	2	0	2	1	0	1	1	2	0	2	1	1	0	0	2	1	2	1	0	1	0	1	1	2	1	1	0	2	1	2	0	0	2	1	1	1	0	2	1	0	0	2	1	1	1	0	2	2
TCGA-36-1571-01	1	1	2	0	0	0	0	2	0	0	0	1	2	1	1	1	2	2	0	0	2	2	1	2	0	0	2	0	2	0	1	1	0	1	0	2	1	2	1	1	0	0	2	2	2	0	0	2	1
TCGA-13-0920-01	2	0	2	1	0	2	0	2	0	2	0	2	2	1	1	1	2	1	0	1	2	2	1	1	0	2	1	1	1	0	0	0	0	0	0	0	2	2	2	0	2	0	2	1	2	1	1	0	1
TCGA-13-0714-01	0	2	0	2	1	1	1	0	2	1	2	0	0	2	0	2	1	0	1	0	1	2	0	1	2	1	1	2	2	2	0	2	1	2	1	2	1	0	2	2	1	2	1	0	0	1	1	1	0
TCGA-24-2293-01	1	2	0	2	2	1	2	0	1	0	1	1	0	2	2	0	0	1	2	0	1	2	0	1	1	1	0	1	2	2	0	2	1	2	1	1	1	1	0	2	0	1	1	1	0	0	2	1	0
TCGA-24-0968-01	2	2	0	1	1	0	2	0	1	0	1	0	0	1	2	0	1	2	2	2	0	1	2	1	1	1	1	0	1	1	2	2	0	0	2	0	0	0	0	1	1	1	1	0	1	1	1	0	2
TCGA-04-1530-01	1	2	1	2	1	1	2	0	2	1	1	0	0	2	0	2	0	0	1	0	0	2	2	1	1	1	1	1	2	2	0	2	1	1	2	1	1	0	0	2	0	0	1	1	0	1	2	1	0
TCGA-24-1553-01	1	2	0	2	1	0	2	2	1	2	1	2	2	0	2	0	2	1	2	0	1	2	2	1	1	0	0	1	2	0	2	2	0	2	1	1	1	1	0	0	2	2	0	1	2	1	1	1	2
TCGA-24-1603-01	1	0	0	2	0	2	1	2	0	2	2	1	2	1	1	1	2	2	1	0	0	0	2	1	2	0	2	0	2	0	0	1	2	2	0	0	1	2	1	0	0	0	0	1	2	0	0	1	1
TCGA-36-1581-01	1	0	0	2	1	2	2	1	2	2	1	2	1	1	2	0	2	2	2	2	1	1	2	0	1	0	0	0	1	0	2	2	0	0	0	1	1	1	0	1	0	0	2	0	1	0	0	1	2
TCGA-13-0727-01	2	2	0	1	0	1	1	2	2	1	2	0	2	0	1	2	1	0	0	0	0	2	0	2	2	0	2	2	2	0	0	1	0	0	0	2	0	2	1	1	2	1	2	1	1	2	2	2	2
TCGA-24-1557-01	1	2	1	2	0	0	1	2	2	2	2	1	2	1	0	2	2	1	1	0	0	0	0	1	2	0	2	1	2	0	0	1	0	2	0	0	1	0	1	0	0	1	0	0	2	0	0	1	1
TCGA-61-2113-01	1	2	0	2	1	1	2	0	2	1	1	1	0	2	2	0	0	2	2	1	1	2	0	1	1	0	1	0	2	2	0	0	1	1	1	1	1	1	2	2	0	0	1	1	0	0	2	2	0
TCGA-61-2000-01	1	2	0	0	0	2	1	2	2	1	2	1	1	1	0	2	1	1	1	2	1	1	2	1	2	1	1	1	2	1	0	0	0	2	0	0	0	0	0	1	1	0	2	0	1	1	0	2	2
TCGA-23-1111-01	1	2	0	2	0	1	0	2	0	2	0	2	2	0	1	1	2	1	0	1	1	2	1	2	0	0	2	0	2	0	0	1	0	2	1	2	1	2	1	0	1	2	2	1	1	0	2	2	2
TCGA-04-1337-01	2	2	2	2	2	1	1	0	2	1	2	1	0	2	0	2	0	0	1	0	2	2	0	2	2	1	1	2	2	2	0	0	1	2	1	0	0	0	0	2	1	2	1	1	0	2	2	1	0
TCGA-25-2404-01	1	2	0	2	1	0	1	0	2	0	2	1	0	2	0	2	0	2	1	1	0	0	0	1	2	2	1	0	2	2	0	0	1	2	2	0	1	0	2	2	0	1	1	0	0	1	0	0	0
TCGA-29-1702-01	0	1	1	0	0	2	0	2	0	0	0	1	2	0	1	1	2	0	0	1	0	2	1	2	0	0	2	2	0	0	1	1	2	1	0	2	1	2	1	0	1	0	0	2	2	1	0	1	1
TCGA-04-1348-01	1	2	0	1	0	2	2	2	1	1	1	1	2	1	2	0	2	1	1	2	1	1	2	1	1	1	0	1	2	0	2	2	2	2	1	1	0	0	0	0	1	0	0	0	2	1	0	2	1
TCGA-13-0919-01	2	2	0	1	1	1	2	0	1	0	1	1	0	2	0	0	0	1	1	0	1	0	0	1	1	1	2	1	2	2	0	0	1	2	2	0	0	0	1	2	1	2	1	0	0	2	0	0	0
TCGA-61-2009-01	2	2	0	1	1	0	1	1	1	1	1	2	0	2	0	2	0	0	2	0	1	2	0	1	2	1	1	2	2	2	0	0	1	2	0	0	2	0	2	2	1	2	1	0	0	2	1	0	0
TCGA-10-0933-01	2	1	0	1	1	1	0	1	0	2	0	0	2	0	1	1	2	2	0	1	1	2	1	2	0	2	2	0	0	1	0	1	1	1	1	1	2	2	1	1	1	0	2	2	2	1	1	0	1
TCGA-61-1995-01	1	0	0	2	0	2	2	2	1	1	1	1	2	0	2	0	2	0	2	0	1	0	2	1	1	0	0	1	2	0	0	2	2	2	0	0	1	1	2	0	1	0	0	1	2	0	2	2	1
TCGA-24-1427-01	1	2	0	2	2	0	2	0	2	2	1	1	0	2	2	0	0	0	2	0	1	2	0	1	1	0	0	2	2	2	1	2	1	2	2	2	1	1	2	2	0	1	1	1	0	1	0	1	0
TCGA-24-1847-01	1	2	0	2	1	2	2	2	1	1	1	1	1	1	2	0	1	1	2	0	0	0	2	1	1	2	0	1	2	1	2	2	1	2	1	1	1	1	0	1	0	1	2	0	1	1	0	1	2
TCGA-09-1670-01	1	2	1	2	0	2	2	2	1	0	1	1	2	1	2	0	2	2	2	0	0	2	0	1	2	0	2	0	2	0	0	0	0	2	0	0	1	1	2	0	1	1	0	1	2	0	0	1	1
TCGA-30-1855-01	1	2	0	2	1	1	2	0	2	1	2	1	1	2	2	0	0	1	1	0	0	2	2	1	1	1	1	1	2	2	0	2	1	2	0	1	1	0	2	2	0	0	1	1	0	1	0	1	0
TCGA-04-1648-01	1	0	2	0	0	1	1	2	2	2	2	1	2	1	0	2	2	0	0	2	2	0	2	0	2	0	1	2	1	0	0	0	2	0	0	1	0	0	2	0	0	2	0	0	2	1	0	1	1
TCGA-09-2056-01	2	2	0	1	0	2	1	2	2	1	2	0	2	1	0	2	2	0	1	2	1	1	0	1	2	0	1	2	2	0	0	0	0	2	0	0	2	0	2	0	2	2	0	0	1	2	1	0	1
TCGA-04-1361-01	1	0	0	1	1	0	1	2	1	0	2	2	1	0	0	2	2	1	1	2	1	0	2	0	2	2	1	0	2	1	2	0	1	2	1	1	0	0	2	1	1	1	1	0	2	1	2	0	2
TCGA-24-1551-01	1	2	0	2	0	2	2	2	1	1	1	1	2	1	2	0	2	1	2	2	1	1	2	0	1	0	1	1	2	0	2	2	2	2	1	1	1	1	0	0	0	1	0	0	2	1	0	1	1
TCGA-13-0765-01	2	2	0	1	0	2	1	2	2	1	2	2	2	1	1	2	2	0	0	2	1	1	2	0	1	1	2	2	2	0	2	0	2	2	0	1	2	2	2	0	2	2	0	0	2	2	1	0	1
TCGA-09-2044-01	2	2	0	1	0	2	2	2	1	0	1	1	2	1	2	2	2	2	2	2	1	1	0	1	1	1	1	1	1	0	0	0	2	0	0	0	2	0	2	0	1	0	0	0	1	1	1	0	1
TCGA-24-2035-01	0	2	0	2	2	1	2	0	1	0	1	2	0	2	2	0	0	0	2	0	1	2	0	1	1	1	1	1	2	2	0	2	1	2	2	0	1	1	0	2	0	2	1	1	0	1	0	1	0
TCGA-09-1674-01	0	1	1	0	1	0	0	1	0	1	0	1	2	0	1	1	2	0	0	1	0	2	1	2	0	2	2	2	0	1	1	1	0	1	2	2	1	2	1	1	0	0	2	2	2	0	1	2	2
TCGA-13-0884-01	1	2	0	1	0	1	1	2	2	0	2	0	1	1	0	2	1	2	0	0	0	1	0	1	2	1	1	0	2	1	2	2	0	2	1	0	0	2	0	1	2	1	2	0	0	1	0	1	2
TCGA-13-1497-01	2	2	1	1	0	2	1	2	2	0	2	2	1	1	0	1	1	2	0	2	0	1	1	1	2	1	1	1	2	1	0	0	0	2	1	1	0	2	2	1	1	0	2	0	1	2	0	2	2
TCGA-20-1685-01	1	0	2	0	0	2	2	2	1	0	1	1	2	1	2	0	2	1	2	0	2	2	2	1	2	0	1	1	2	0	0	0	0	2	0	2	1	1	2	0	1	0	2	0	2	0	0	2	2
TCGA-10-0936-01	2	0	2	1	0	2	1	2	2	0	0	0	2	1	0	1	2	2	0	2	2	0	2	2	2	0	1	1	2	0	2	0	2	2	1	0	0	2	2	0	1	2	0	0	2	2	2	2	1
TCGA-13-0913-02	2	2	0	1	0	2	0	2	2	0	2	2	2	1	0	1	2	1	0	2	0	1	2	2	2	1	1	1	1	0	2	2	2	0	0	0	2	2	2	0	2	2	0	0	1	2	1	0	1
TCGA-13-0913-01	2	0	2	1	0	1	0	2	0	2	0	1	2	1	1	1	2	0	0	1	2	2	0	2	0	0	2	2	1	0	0	1	2	0	1	2	2	2	1	0	2	1	0	1	2	2	0	0	1
TCGA-24-1923-01	1	1	1	2	2	1	1	0	2	2	2	2	1	0	0	2	1	1	1	0	0	0	0	2	2	2	2	0	2	1	0	1	1	2	2	2	0	0	1	1	2	1	2	1	1	0	2	1	0
TCGA-23-1114-01	1	1	1	2	1	1	0	1	0	2	0	1	1	2	1	1	1	0	0	0	0	2	1	1	0	2	2	2	0	1	1	1	1	1	2	2	1	2	1	1	0	1	1	2	1	0	2	1	0
TCGA-24-1471-01	1	0	2	2	0	2	1	2	2	1	2	2	2	1	0	2	2	1	1	2	2	1	0	2	2	1	2	1	1	0	0	1	2	2	1	2	1	0	2	0	2	2	0	0	2	0	2	1	1
TCGA-61-2097-01	1	0	0	2	2	2	2	1	2	1	1	1	1	2	0	0	1	2	2	0	1	0	0	0	1	2	2	0	2	1	0	1	1	2	2	0	1	1	1	1	0	2	1	0	1	0	2	1	0
TCGA-61-2088-01	0	1	1	0	0	0	0	2	0	0	0	2	2	0	1	2	2	0	0	1	0	2	1	2	0	0	2	2	0	0	1	1	2	1	1	2	1	2	1	0	0	2	0	2	2	0	2	2	2
TCGA-25-2042-01	0	2	0	2	2	1	2	0	2	1	1	1	0	2	0	0	0	0	2	0	1	2	0	1	2	1	1	2	2	2	1	0	1	2	2	2	1	1	2	2	0	2	1	1	0	1	0	0	0
TCGA-24-1436-01	1	2	0	2	0	0	1	2	2	0	1	2	1	1	2	2	1	2	2	0	1	0	0	1	2	1	1	0	2	1	2	0	0	2	1	1	1	0	0	1	0	1	2	1	1	0	0	1	2
TCGA-09-1667-01	1	2	0	0	0	2	2	2	2	0	1	1	1	1	2	2	1	2	2	0	1	2	2	1	1	1	0	0	2	1	2	2	0	0	1	1	0	0	0	1	1	0	2	0	1	1	0	2	2
TCGA-36-1569-01	1	2	0	2	2	1	2	0	2	2	1	2	0	2	2	0	0	1	2	0	1	2	2	1	1	1	0	1	2	2	0	2	1	2	1	0	1	1	0	2	1	2	1	1	0	1	0	1	0
TCGA-09-1669-01	1	1	0	0	1	0	1	2	2	1	2	2	1	0	0	2	2	1	1	0	1	2	0	1	2	2	0	2	2	1	0	2	1	2	1	0	0	0	2	1	1	1	2	1	2	1	0	2	2
TCGA-29-1776-01	1	2	0	2	1	1	1	0	2	2	2	0	1	0	0	2	1	1	1	0	0	2	2	1	2	1	1	1	2	1	2	0	0	2	1	0	1	0	2	1	2	2	2	1	0	1	1	0	2
TCGA-04-1341-01	2	2	0	1	0	2	0	2	0	0	0	1	2	1	1	1	1	1	0	0	0	2	1	1	0	1	2	1	2	1	0	0	2	0	0	2	2	2	2	1	2	1	2	1	1	2	1	0	1
TCGA-25-1871-01	0	1	1	0	0	1	0	2	0	2	0	2	2	0	1	1	2	0	0	1	0	2	1	2	0	2	2	2	0	0	1	1	2	1	0	2	1	2	1	0	0	0	0	2	2	0	2	1	1
TCGA-13-0923-01	2	2	0	1	0	0	0	2	2	1	0	1	2	1	1	1	2	2	0	2	0	1	0	1	2	1	1	0	2	0	2	0	2	0	2	1	2	2	2	0	2	1	0	0	2	2	1	0	1
TCGA-24-2020-01	0	0	0	0	0	2	0	1	0	1	0	2	2	0	1	1	2	0	0	2	1	0	1	2	0	2	2	2	0	0	1	1	2	1	0	2	0	2	1	0	1	0	2	2	2	1	2	2	1
TCGA-04-1655-01	0	1	1	1	0	1	0	2	0	2	0	1	2	0	1	1	2	0	0	1	0	2	1	2	0	0	2	2	1	0	1	1	2	1	2	2	0	2	1	0	2	1	0	2	2	1	0	0	1
TCGA-25-1313-01	1	2	0	2	1	2	2	2	1	0	1	1	1	0	2	0	2	2	2	0	1	1	0	1	1	2	1	0	2	1	2	0	1	2	1	1	1	1	2	1	1	2	2	0	1	0	0	0	0
TCGA-04-1357-01	1	2	0	2	0	0	2	2	1	1	1	0	1	1	2	0	2	1	2	2	0	1	2	1	1	0	0	0	2	1	2	2	0	2	0	1	0	1	0	1	1	2	2	0	1	1	0	1	2
TCGA-13-0899-01	2	2	2	1	0	1	1	2	2	2	0	1	2	1	1	1	1	0	0	0	2	2	1	1	2	1	2	2	2	1	0	0	2	0	2	2	2	2	2	1	2	1	2	1	1	2	1	2	1
TCGA-13-0768-01	2	2	0	1	2	1	2	0	1	1	1	2	0	2	2	0	0	2	2	2	1	1	2	0	1	1	0	0	1	2	2	2	1	0	1	1	0	1	0	2	0	2	1	0	0	1	2	2	0
TCGA-59-2350-01	1	0	0	0	0	0	1	2	2	2	2	1	1	1	0	2	2	2	1	0	1	0	0	1	2	1	2	0	2	1	0	0	2	1	0	0	1	0	2	1	1	0	0	1	1	0	0	2	1
TCGA-29-2428-01	2	2	0	1	0	0	2	2	1	2	1	0	2	1	2	2	1	0	2	0	0	0	0	1	1	1	0	2	2	1	0	2	2	0	0	0	0	0	0	1	1	1	0	1	1	1	0	0	2
TCGA-23-1123-01	1	2	1	0	0	2	2	2	1	0	1	1	2	1	2	0	2	2	2	0	1	2	0	1	1	0	0	0	0	0	2	2	2	1	0	1	1	1	0	0	0	0	0	1	2	0	0	2	1
TCGA-24-1435-01	1	2	0	2	1	1	2	0	2	1	1	2	0	2	2	0	0	2	2	0	1	0	2	1	2	1	1	1	2	2	0	0	1	2	1	1	1	0	2	2	0	0	1	0	0	1	1	1	0
TCGA-59-2354-01	1	2	2	2	2	1	2	0	2	2	1	1	0	2	2	0	0	2	2	0	2	2	2	1	1	1	0	0	2	2	2	2	1	2	1	0	1	1	0	2	0	2	1	0	0	1	0	0	0
TCGA-24-1413-01	1	0	2	2	0	2	1	2	2	2	2	1	2	1	0	1	2	2	1	0	2	0	2	0	2	0	2	0	2	0	2	1	2	2	1	1	1	0	2	0	1	2	0	1	2	0	2	1	1
TCGA-61-2109-01	1	2	0	2	0	2	1	2	2	1	2	1	2	1	0	2	2	2	1	0	1	0	2	1	2	0	2	0	2	0	2	0	2	2	1	1	1	0	2	0	1	0	0	1	2	0	2	1	1
TCGA-04-1514-01	1	1	1	0	1	1	0	1	0	2	0	2	2	0	1	1	2	1	0	1	2	2	1	2	0	2	2	1	0	1	1	1	1	1	2	2	1	2	1	1	1	0	2	2	2	0	0	2	2
TCGA-29-1690-01	2	2	1	2	1	0	2	1	1	2	1	2	1	2	2	0	1	0	2	2	2	0	2	0	1	0	1	2	2	1	0	2	1	2	0	0	0	0	2	1	2	2	2	0	0	2	1	0	2
TCGA-04-1338-01	2	2	0	1	1	1	2	0	1	1	1	2	0	2	2	2	0	0	1	0	1	2	0	1	1	1	0	2	1	2	0	2	1	0	2	0	0	0	0	2	1	1	1	0	0	1	1	0	0
TCGA-61-2098-01	0	1	2	2	1	1	0	1	0	2	0	1	2	0	1	1	2	0	0	0	2	2	1	2	0	2	2	2	0	1	1	1	1	1	1	2	1	2	1	1	0	0	2	2	2	0	2	1	2
TCGA-29-1769-01	2	2	0	1	0	2	1	1	1	1	1	0	1	1	0	2	1	2	1	2	1	1	0	1	2	1	1	1	2	1	0	0	0	2	0	0	2	0	2	1	2	0	2	0	0	2	1	0	2
TCGA-24-1567-01	0	1	1	0	1	1	0	1	0	2	0	2	2	0	1	1	2	0	0	1	2	2	1	0	0	2	2	2	0	0	1	1	0	1	1	0	0	2	1	1	0	1	2	2	2	0	1	1	1
TCGA-24-2023-01	1	2	0	1	0	2	1	2	2	1	2	2	2	1	0	2	2	1	1	2	1	1	0	0	2	0	1	2	2	0	0	0	0	2	1	0	0	0	0	0	1	1	0	0	2	1	0	1	1
TCGA-24-1474-01	1	1	0	0	0	2	2	1	2	1	1	1	2	0	2	0	2	1	2	2	1	0	0	1	2	1	2	1	0	0	0	1	2	1	2	0	1	1	1	0	0	0	0	1	2	0	0	2	1
TCGA-23-1032-01	2	0	1	1	0	2	0	2	0	1	0	2	2	1	1	1	2	2	0	1	2	0	1	2	0	1	2	1	1	0	0	1	2	0	0	1	2	2	1	0	2	1	0	1	2	2	1	2	1
TCGA-13-0906-01	1	1	0	1	0	0	0	2	0	1	0	2	2	0	1	1	2	2	0	0	0	2	1	1	2	0	1	0	1	0	0	0	0	1	1	0	0	2	2	0	1	0	0	1	2	1	1	1	1
TCGA-59-2352-01	1	1	1	2	1	1	1	2	2	2	2	1	1	2	0	2	2	2	1	0	0	2	0	1	2	2	1	0	0	1	0	0	1	1	0	1	1	0	2	1	0	2	2	2	2	0	0	2	2
TCGA-24-1563-01	1	2	0	2	1	0	1	0	2	1	1	1	0	2	0	2	0	1	1	0	0	0	2	1	2	1	1	1	2	2	0	0	1	2	2	0	1	0	2	2	0	1	1	0	0	1	0	1	0
TCGA-24-1463-01	1	2	0	2	2	0	2	0	2	2	2	1	0	2	2	0	0	1	2	0	0	2	0	1	2	1	1	1	2	2	0	0	1	2	1	0	1	1	2	2	0	0	1	1	0	0	2	1	0
TCGA-24-0979-01	1	0	2	1	0	2	0	2	0	0	0	1	2	1	1	1	2	1	0	0	2	0	2	1	0	2	2	1	2	0	0	1	0	2	2	1	0	2	2	0	1	1	2	0	2	1	0	1	1
TCGA-24-1425-01	1	2	0	2	2	1	2	0	2	2	1	2	0	2	2	0	0	1	2	0	1	0	0	1	1	1	1	1	2	2	0	0	1	2	2	0	1	1	0	2	0	1	1	1	0	0	2	1	0
TCGA-13-0726-01	2	2	0	1	0	0	0	2	2	1	2	2	1	1	1	2	1	1	0	2	1	1	1	1	2	1	2	1	2	1	0	0	0	2	0	0	0	2	0	1	1	2	2	0	1	2	0	0	2
TCGA-24-1467-01	1	0	2	2	0	0	1	2	0	0	2	2	2	1	0	2	2	1	1	0	2	2	0	2	0	2	2	1	2	1	0	0	0	2	1	0	1	0	2	1	1	2	2	1	2	0	2	2	1
TCGA-04-1332-01	0	1	0	2	2	1	1	0	2	1	2	0	0	2	0	2	1	1	1	0	1	2	0	1	2	2	2	1	0	1	0	1	1	1	2	0	1	0	1	2	1	1	1	2	1	1	0	1	0
TCGA-13-1510-01	1	2	1	1	0	2	0	2	2	1	2	2	2	1	1	1	2	1	0	2	0	1	2	0	2	1	1	1	2	1	2	0	2	2	1	1	0	2	2	0	2	2	0	0	1	1	0	2	1
TCGA-24-0970-01	1	2	0	1	1	1	1	0	2	2	2	1	0	2	1	2	0	0	1	0	1	2	1	1	2	1	2	2	2	2	1	1	1	1	1	2	0	2	1	2	1	0	1	1	0	1	0	2	0
TCGA-25-1320-01	1	2	0	2	2	1	1	0	2	2	2	1	0	2	0	2	0	1	2	0	0	2	0	1	2	1	1	0	2	2	0	0	1	2	2	0	1	0	2	2	0	0	1	1	0	0	2	2	0
TCGA-13-1501-01	2	2	0	1	1	0	0	0	2	0	2	2	0	1	1	1	1	0	0	0	1	2	1	1	2	1	2	2	2	1	1	0	0	2	0	2	0	2	1	1	2	1	2	0	0	1	1	0	2
TCGA-09-0367-01	2	2	0	1	0	2	1	2	2	0	2	1	2	1	1	2	2	0	0	2	0	1	2	1	2	1	2	2	2	0	2	0	2	2	0	0	2	2	2	0	2	2	0	0	2	2	1	0	1
TCGA-24-0975-01	2	2	0	1	1	1	1	0	2	2	2	0	0	2	0	2	0	0	1	0	1	2	1	1	2	1	1	2	2	2	0	0	1	2	0	2	0	2	2	2	1	1	1	1	0	2	1	1	0
TCGA-13-0908-01	0	2	0	2	2	1	2	0	2	2	1	1	0	2	2	0	0	2	2	0	1	2	0	1	1	1	1	0	2	2	0	0	1	2	1	1	1	1	2	2	0	2	1	1	0	0	0	0	0
TCGA-25-1317-01	1	1	1	2	1	1	0	1	0	2	0	2	1	2	1	1	1	1	1	0	0	2	1	2	0	2	2	1	2	1	1	1	1	1	1	2	1	2	1	1	1	1	2	2	1	0	2	1	0
TCGA-25-1635-01	1	2	0	2	2	1	2	0	2	1	1	1	0	2	2	0	0	2	2	1	0	0	0	1	1	1	1	0	2	2	0	2	1	1	0	0	1	1	2	2	0	1	1	0	0	1	0	1	0
TCGA-13-0762-01	2	0	1	1	0	0	0	2	0	2	0	2	2	1	1	1	2	0	0	1	0	0	1	2	0	1	2	2	1	0	1	1	2	0	0	0	0	2	2	0	2	2	2	1	1	1	2	1	1
TCGA-23-1028-01	2	2	0	1	0	2	0	2	0	1	0	2	2	1	1	1	2	1	0	2	0	1	2	0	0	1	1	1	2	0	2	0	2	2	0	1	2	2	2	0	2	1	0	0	1	1	1	0	1
TCGA-29-1763-01	1	1	1	2	1	1	1	1	2	2	2	2	2	0	0	2	1	2	2	0	2	2	0	1	2	2	2	0	0	1	0	0	1	1	1	1	1	1	2	1	0	1	2	2	2	0	0	1	2
TCGA-25-1329-01	0	2	0	2	1	1	1	0	2	2	2	1	0	2	0	2	1	1	2	1	1	2	1	1	2	1	1	1	2	2	1	0	1	2	0	2	1	0	1	1	0	1	1	1	0	0	2	1	0
TCGA-61-2008-01	1	2	0	2	1	1	1	1	2	2	2	1	1	0	0	2	2	0	1	0	0	2	2	1	2	2	1	2	2	1	0	0	1	2	0	1	1	0	2	1	1	2	2	1	2	1	0	1	2
TCGA-61-2008-02	1	0	1	2	0	2	2	2	2	1	2	1	2	1	2	0	1	1	2	0	2	0	2	0	1	1	0	0	2	1	2	2	2	2	0	1	1	1	0	1	0	0	2	1	1	0	2	1	1
TCGA-24-1546-01	1	2	0	2	2	0	2	0	2	0	1	2	0	2	0	0	0	0	2	0	1	2	2	1	1	1	2	2	2	2	0	0	1	2	1	0	1	1	1	2	0	2	1	1	0	1	0	1	0
TCGA-25-1630-01	1	2	1	2	1	2	2	1	1	1	1	1	1	1	2	0	1	1	2	0	2	0	0	1	1	2	1	1	2	1	0	0	0	2	0	0	0	1	2	1	2	1	2	0	2	1	0	0	2
TCGA-20-0991-01	2	2	0	1	0	2	2	2	1	1	1	0	2	1	2	0	2	1	2	2	1	1	2	1	1	1	0	1	1	0	2	2	2	0	0	1	2	1	0	0	1	1	0	0	2	2	1	0	1
TCGA-13-1505-01	1	1	0	2	2	0	1	0	2	2	2	2	0	2	0	2	0	1	1	0	1	2	0	1	2	0	1	1	0	2	1	0	1	1	1	0	0	0	2	2	1	1	1	2	0	0	2	1	0
TCGA-09-2048-01	2	1	2	1	0	2	0	2	0	1	0	0	2	0	1	1	2	0	0	1	2	2	1	2	0	0	2	2	0	0	1	1	0	1	0	2	2	2	1	1	2	0	2	2	2	2	1	0	1
TCGA-36-1574-01	1	2	0	2	1	0	1	1	2	1	2	1	0	1	0	2	0	2	1	2	0	1	0	1	2	1	1	1	2	2	2	0	0	2	1	0	0	0	2	2	1	0	1	0	0	1	1	1	2
TCGA-30-1861-01	0	2	1	0	1	0	0	0	0	1	0	2	0	2	1	1	0	0	0	0	0	2	1	1	0	1	2	2	2	2	1	1	1	2	1	2	0	2	1	2	1	1	1	1	0	1	1	0	0
TCGA-24-1417-01	1	2	0	2	1	0	2	0	1	1	1	1	0	1	2	0	0	2	2	0	0	0	2	1	1	1	0	0	2	2	2	2	0	2	1	1	1	1	0	2	0	0	2	0	0	0	0	1	2
TCGA-13-1495-01	1	2	0	1	0	0	0	2	0	2	0	2	1	1	1	1	1	1	0	0	1	1	0	1	2	1	2	1	2	1	0	0	2	2	0	2	0	2	2	0	1	1	2	0	1	1	1	1	2
TCGA-24-1555-01	1	2	0	2	0	2	1	2	0	2	2	1	2	1	1	1	2	1	1	0	0	2	2	1	0	1	2	1	2	0	0	1	2	2	0	2	1	2	1	0	2	1	0	1	2	1	0	1	1
TCGA-23-1023-01	0	0	0	2	1	1	0	1	0	2	0	1	1	0	1	1	0	1	0	1	0	0	0	0	2	0	1	2	0	2	0	0	1	1	1	0	1	0	2	2	0	1	1	2	0	2	1	1	2
TCGA-30-1891-01	2	2	0	1	1	0	1	0	2	0	2	0	0	2	0	2	0	0	1	2	1	2	0	1	2	1	1	2	2	2	0	0	1	2	0	0	0	0	2	2	2	2	2	0	0	2	1	0	0
TCGA-29-2414-01	1	1	1	0	1	1	0	1	0	2	0	0	1	2	1	1	1	0	0	0	0	2	0	1	0	1	2	2	1	2	1	1	1	1	1	2	0	2	1	2	1	2	1	2	0	1	1	2	0
TCGA-29-2414-02	1	1	1	0	0	1	2	2	2	2	2	0	2	1	2	2	2	0	1	0	0	2	2	2	1	1	0	1	1	1	0	2	2	1	0	1	0	0	0	0	2	1	0	2	1	1	2	2	1
TCGA-24-1843-01	1	2	1	1	0	2	2	2	1	0	1	2	1	1	2	0	2	1	2	1	0	2	0	1	1	0	1	1	1	0	0	2	0	0	0	1	0	1	0	0	1	0	2	0	1	1	0	2	2
TCGA-24-1470-01	1	2	0	2	0	2	2	2	1	0	1	1	1	1	2	0	1	2	2	2	0	1	2	1	1	1	0	0	2	1	2	2	2	2	2	1	1	1	0	1	0	0	2	0	1	0	2	1	2
TCGA-36-1580-01	1	2	0	2	1	1	2	0	2	2	1	0	0	2	2	0	0	1	2	0	1	2	2	1	1	1	1	1	2	2	0	2	1	2	1	0	0	0	2	2	1	2	1	1	0	1	0	1	0
TCGA-13-0916-01	0	0	1	0	0	2	1	2	2	0	2	1	2	1	0	2	2	2	1	2	0	0	2	0	2	1	1	0	0	0	2	2	2	1	0	1	0	0	2	0	0	1	0	0	2	1	0	2	1
TCGA-20-1684-01	1	1	1	0	0	2	0	2	0	0	0	1	2	1	1	1	2	1	0	1	2	2	0	2	0	0	2	1	1	0	1	1	2	1	0	2	1	2	1	0	1	0	0	2	2	0	0	2	1
TCGA-13-1488-01	2	2	0	1	0	0	1	1	2	2	2	2	1	1	0	2	1	2	0	2	1	1	2	1	2	1	1	0	2	1	2	2	2	2	1	1	0	0	0	0	1	0	2	0	1	1	0	0	1
TCGA-10-0927-01	2	1	1	1	1	1	0	2	0	1	0	2	1	0	1	1	2	0	0	1	0	2	1	2	0	2	2	2	1	0	1	1	1	1	2	2	2	2	1	1	2	2	2	2	2	1	0	0	2
TCGA-61-2002-01	1	2	0	2	1	1	2	0	1	1	1	1	0	2	2	0	0	1	2	2	1	0	2	1	1	1	0	1	2	2	2	2	1	2	0	1	0	1	0	2	1	1	1	0	0	1	1	0	0
TCGA-29-1710-01	1	2	0	2	1	2	2	0	1	0	1	1	0	2	2	0	0	1	2	2	1	1	2	1	1	1	0	1	2	2	2	2	1	0	2	1	1	1	0	2	0	2	1	0	0	1	0	0	0
TCGA-10-0937-01	2	2	1	1	0	1	1	2	1	1	2	0	2	1	0	2	2	1	1	2	2	1	2	1	2	0	1	1	2	0	2	2	2	2	1	0	2	2	0	0	2	1	0	0	2	2	1	0	1
TCGA-09-1665-01	2	2	0	1	0	2	1	2	2	0	2	0	2	1	0	1	2	2	1	2	1	1	1	1	2	0	1	0	1	0	2	0	2	0	0	0	2	2	2	0	2	1	0	0	1	1	2	0	1
TCGA-61-1740-01	0	2	0	2	0	2	2	2	1	1	1	1	1	1	2	0	1	2	2	2	1	1	2	1	1	1	0	0	2	1	2	2	0	2	0	1	0	1	0	1	1	0	2	0	1	1	0	1	2
TCGA-61-1900-01	0	1	1	0	1	0	0	1	0	2	0	2	1	0	1	1	2	0	0	0	1	2	1	2	0	2	2	2	0	1	1	1	0	1	2	0	0	2	1	1	1	0	2	2	2	0	0	1	2
TCGA-13-1499-01	2	1	1	1	1	1	2	0	1	0	1	2	0	2	2	0	0	1	1	0	2	2	2	1	1	0	0	1	0	2	0	2	1	1	1	0	0	1	0	1	1	1	1	1	0	1	0	1	0
TCGA-29-1781-01	2	2	0	1	0	2	2	2	1	1	1	1	2	1	2	0	2	2	2	2	1	1	2	1	1	1	0	1	2	0	2	2	2	2	0	1	2	1	0	0	1	0	0	0	1	2	0	0	1
TCGA-24-1616-01	1	0	0	0	0	2	0	2	0	0	0	1	2	1	1	1	2	0	0	0	1	0	0	0	0	0	2	2	2	0	0	1	0	0	1	0	1	2	1	0	1	1	0	1	2	0	1	2	1
TCGA-29-2427-01	2	2	0	1	0	2	2	2	1	1	1	0	1	1	2	0	1	2	2	2	1	1	2	1	1	1	0	0	2	1	2	2	0	2	0	1	0	1	0	1	1	1	2	0	0	2	1	0	2
TCGA-61-1737-01	1	2	0	2	1	0	2	0	2	0	1	1	0	2	0	2	0	1	2	0	0	1	0	1	2	1	1	1	2	2	0	0	1	2	1	0	0	0	2	2	1	0	1	0	0	1	0	1	0
TCGA-29-2425-01	1	1	1	0	0	0	1	2	0	0	0	1	2	0	1	1	2	0	1	0	0	2	1	2	0	1	1	2	2	1	1	0	2	0	0	2	0	2	2	0	2	1	0	2	1	1	0	1	1
TCGA-57-1583-01	1	0	0	0	0	0	0	2	0	1	0	1	1	1	1	1	2	2	0	1	1	2	1	2	0	1	2	1	2	1	0	1	2	0	0	0	1	2	1	1	1	1	2	1	1	1	0	2	2
TCGA-13-0886-01	1	2	0	1	1	0	2	0	1	2	1	0	0	2	2	0	0	2	2	0	1	1	2	1	1	1	1	0	2	2	2	2	1	2	1	1	0	1	0	2	1	1	1	0	0	1	0	1	0
TCGA-25-1625-01	0	2	0	2	1	1	2	1	2	1	1	2	1	2	2	0	1	0	2	2	1	1	2	0	1	2	1	1	2	1	2	0	1	2	2	1	1	1	2	1	1	2	2	0	2	1	0	1	2
TCGA-24-2288-01	1	2	0	2	1	0	2	0	2	0	1	1	1	1	2	0	1	2	2	0	1	2	0	1	1	1	0	0	2	1	2	2	0	2	1	1	1	1	0	1	0	1	2	1	1	0	2	1	0
TCGA-25-1312-01	1	2	0	0	0	2	1	2	2	0	2	1	2	1	0	2	2	1	1	0	1	2	0	1	2	0	2	1	2	0	0	1	0	1	1	0	1	0	1	0	1	1	2	1	2	0	0	2	2
TCGA-10-0926-01	2	1	1	1	0	1	0	1	0	2	0	0	1	0	1	1	1	0	0	1	0	2	1	2	2	0	2	2	1	1	1	1	0	1	2	2	2	2	1	1	2	1	2	2	1	2	1	2	2
TCGA-13-1482-01	1	0	2	2	1	1	1	2	2	2	2	2	1	1	0	2	1	1	0	0	2	0	2	0	2	1	1	0	2	1	2	0	0	2	2	0	0	0	0	1	1	1	1	1	1	0	0	2	2
TCGA-31-1956-01	1	2	0	2	1	0	2	0	1	1	1	1	0	2	2	0	0	1	2	2	1	1	2	1	1	1	0	1	2	2	2	2	1	2	1	1	0	1	0	2	1	1	1	0	0	1	1	0	0
TCGA-13-0730-01	0	1	1	0	2	0	1	1	2	1	2	0	1	0	1	1	0	2	1	1	0	2	0	2	2	0	2	1	0	2	0	0	1	1	1	0	0	0	2	2	1	0	1	2	1	1	0	0	2
TCGA-04-1519-01	1	1	1	0	0	0	0	2	0	1	0	2	2	0	1	1	2	1	0	1	0	2	0	2	0	0	2	1	2	0	1	1	2	1	0	2	1	2	1	0	1	2	0	2	2	0	0	2	1
TCGA-25-1870-01	1	1	1	0	0	0	1	2	2	2	1	2	2	1	0	0	2	0	1	0	0	2	2	2	2	0	2	1	2	0	0	1	0	0	2	0	0	0	2	1	1	2	2	1	2	0	2	2	2
TCGA-61-2104-01	1	2	1	2	1	0	2	2	2	1	1	1	2	1	2	0	2	2	2	0	0	0	2	0	2	0	1	0	2	1	2	0	0	2	1	1	1	1	2	0	0	1	2	1	2	0	2	1	2
TCGA-13-0801-01	2	2	0	1	0	2	2	2	1	0	1	1	2	1	2	0	2	2	2	2	1	1	2	0	1	1	1	1	2	0	2	2	2	2	0	1	2	1	0	0	2	1	0	0	2	2	1	0	1
TCGA-13-0888-01	0	1	1	1	1	0	0	2	0	1	0	0	2	0	1	1	2	0	0	0	0	2	1	2	0	2	2	2	0	0	1	1	1	1	1	2	0	2	1	1	1	1	2	2	2	1	0	1	2
TCGA-10-0934-01	2	0	0	1	0	2	0	2	0	1	0	1	2	1	1	1	2	0	0	2	1	1	1	0	0	0	2	2	1	0	1	1	2	0	1	2	2	2	1	0	2	2	0	0	2	2	1	0	1
TCGA-29-1696-01	2	0	2	1	0	0	0	2	2	2	2	0	2	1	1	1	2	1	0	2	2	1	2	0	0	0	2	1	2	0	2	0	2	2	2	0	2	2	2	0	2	2	0	0	2	1	1	0	1
TCGA-04-1536-01	2	2	0	1	0	0	1	2	2	2	2	0	2	1	1	2	2	0	0	2	1	1	0	0	2	0	2	2	1	0	2	1	0	2	0	2	0	2	1	0	1	1	0	0	2	1	1	0	1
TCGA-23-1027-01	2	2	0	1	0	2	1	2	2	0	2	1	1	1	0	2	1	1	1	0	0	2	2	1	1	1	2	1	2	1	0	1	0	2	1	0	0	0	1	1	2	1	1	0	1	2	0	0	2
TCGA-04-1651-01	0	2	0	2	0	1	0	2	2	2	0	1	2	1	1	1	2	1	0	2	1	1	0	0	2	0	2	1	2	0	2	0	2	2	1	0	0	2	2	0	1	1	0	0	2	1	2	0	1
TCGA-57-1994-01	1	0	1	2	1	0	2	2	2	1	1	1	2	1	2	0	2	1	2	0	0	2	2	1	1	0	0	1	0	0	0	2	0	1	0	1	1	1	0	1	0	0	2	1	2	0	2	1	1
TCGA-25-2399-01	1	2	1	2	1	0	2	0	2	1	1	1	1	2	2	2	0	2	2	0	0	2	2	1	1	1	1	0	2	2	0	0	0	2	2	0	1	0	0	2	0	1	1	1	1	0	2	2	0
TCGA-25-2396-01	1	2	1	0	0	0	1	2	2	1	2	2	1	1	0	2	1	2	1	0	0	0	0	1	2	1	1	0	2	1	2	2	0	0	0	1	0	0	0	1	1	0	2	0	1	1	0	2	2
TCGA-36-1577-01	0	1	1	0	1	2	0	1	0	1	0	1	2	0	1	1	2	0	1	1	0	2	1	2	0	2	2	2	0	1	1	1	0	1	0	2	0	2	1	1	1	0	2	2	2	0	0	1	2
TCGA-24-1562-01	1	2	0	2	1	1	1	0	2	2	2	2	1	2	0	2	1	1	1	0	0	0	0	1	2	1	1	1	2	1	0	0	0	2	1	0	1	0	2	1	1	1	2	1	0	1	0	1	0
TCGA-61-1725-01	2	2	0	1	0	2	1	2	2	2	1	0	1	1	0	2	1	1	1	2	0	1	2	1	2	1	1	1	2	1	2	0	0	2	0	0	2	0	2	1	2	1	2	0	0	2	1	0	2
TCGA-13-1403-01	1	2	0	2	0	2	0	2	0	0	0	1	1	1	1	1	1	1	0	0	1	0	0	1	0	1	2	1	2	1	0	1	0	2	2	0	1	2	2	1	1	1	2	0	1	1	2	1	2
TCGA-23-1809-01	0	1	1	2	1	0	0	1	0	0	0	1	2	0	1	1	1	1	0	1	1	2	1	2	0	2	2	1	0	1	1	1	1	1	0	0	1	2	1	1	0	0	2	2	2	0	0	0	2
TCGA-36-1578-01	1	2	0	2	0	2	2	2	2	0	1	1	2	1	2	0	2	1	2	2	1	1	2	0	1	1	0	0	2	0	2	2	2	2	1	1	1	1	0	0	1	2	0	0	2	0	0	1	1
TCGA-24-2262-01	0	2	0	2	1	1	1	1	2	2	2	2	1	1	0	2	1	1	1	1	1	1	0	0	2	0	1	1	1	1	2	0	0	0	1	1	1	0	2	1	0	1	2	0	1	1	2	1	2
TCGA-29-1784-01	2	2	1	1	0	2	2	2	1	1	1	2	2	1	2	0	2	1	2	2	2	1	2	1	1	1	0	1	2	0	2	2	2	2	0	1	2	1	0	0	1	1	0	0	1	2	1	0	1
TCGA-29-1777-01	2	2	0	1	1	2	1	1	2	0	2	0	0	1	0	2	0	1	1	2	1	1	2	1	2	1	1	1	1	1	2	0	0	2	1	1	2	0	2	2	2	2	2	0	0	2	1	0	2
TCGA-09-1661-01	0	1	1	1	1	0	0	2	2	2	2	2	1	0	0	1	2	1	0	1	0	2	0	2	2	2	2	1	1	1	1	1	0	1	1	0	0	2	1	1	2	2	2	2	1	1	1	0	2
TCGA-23-1119-01	2	2	1	1	0	2	1	2	1	1	1	2	1	1	2	2	1	0	1	2	2	0	0	1	1	0	1	1	1	1	0	2	0	0	0	0	2	0	0	1	2	1	2	0	1	1	0	0	2
TCGA-13-1511-01	1	2	0	2	1	1	0	2	0	2	0	1	1	1	1	1	1	1	0	1	1	0	2	0	2	1	2	0	2	2	0	1	0	2	0	0	1	2	2	2	0	1	1	0	1	0	0	1	2
TCGA-25-2392-01	0	2	0	2	0	2	2	2	1	1	1	2	2	1	2	0	2	2	2	1	0	0	2	1	1	0	1	0	2	0	0	0	0	0	1	0	1	1	2	0	0	1	0	0	1	0	0	1	2
TCGA-29-1701-01	2	2	0	1	0	2	1	0	1	1	1	2	1	1	0	2	1	1	2	2	1	1	0	1	2	1	1	1	1	1	0	2	0	0	1	0	2	0	2	1	2	0	2	0	0	2	1	0	2
TCGA-24-1846-01	1	2	0	2	0	1	2	1	2	1	1	2	1	1	0	0	1	1	1	2	1	1	2	1	1	1	1	0	2	1	2	0	0	2	1	1	1	0	0	1	1	1	2	0	0	1	2	1	2
TCGA-24-2027-01	0	0	2	2	1	0	0	1	0	2	0	1	2	0	1	1	2	0	0	0	2	2	1	2	0	2	2	2	0	1	1	1	1	1	0	2	1	2	1	1	0	0	2	1	2	0	0	2	2
TCGA-09-0366-01	2	2	1	2	0	2	2	2	1	0	1	1	2	1	2	0	2	2	2	2	0	0	2	1	1	0	2	1	2	0	2	0	2	0	2	1	0	1	2	0	0	2	0	0	2	1	2	0	1
TCGA-24-1850-01	2	0	0	0	1	0	2	1	2	2	1	2	0	2	0	2	0	0	2	1	1	2	0	1	2	0	1	2	1	2	0	0	1	1	1	0	0	0	2	2	1	0	1	1	0	2	0	2	0
TCGA-09-2045-01	1	2	1	2	0	0	1	2	2	1	2	2	2	1	0	2	2	2	1	0	0	1	0	0	2	0	2	0	2	0	2	1	0	2	0	1	1	0	2	0	0	2	2	0	2	0	2	1	1
TCGA-25-1316-01	0	1	1	0	2	1	0	1	0	2	0	2	2	0	0	2	1	0	1	1	0	2	0	2	0	2	1	2	0	1	0	2	2	1	0	0	0	1	2	1	2	0	0	2	2	1	1	0	2
TCGA-61-1733-01	0	1	1	0	1	1	1	1	2	0	2	1	0	0	0	2	0	2	1	0	0	2	1	2	2	0	2	0	1	1	0	1	1	1	1	0	0	2	1	1	1	1	2	2	0	1	0	0	0
TCGA-59-2348-01	1	2	0	2	1	0	1	1	2	1	2	1	1	1	0	2	1	2	1	0	1	0	1	0	2	1	1	0	2	1	0	0	2	0	1	0	1	0	2	1	0	1	2	0	1	0	0	2	2
TCGA-24-1564-01	1	2	0	2	2	1	2	0	1	1	1	1	0	2	2	0	0	1	2	0	1	2	0	1	1	1	1	1	2	2	0	0	1	2	1	0	1	1	2	2	0	1	1	1	1	0	0	1	0
TCGA-61-2095-01	1	0	1	2	2	1	2	1	2	2	1	1	1	2	2	0	0	0	2	0	1	2	0	2	1	2	1	1	2	2	0	0	1	2	2	2	1	1	0	2	1	2	1	1	1	0	2	1	0
TCGA-13-0897-01	2	2	0	1	0	1	1	1	2	2	2	1	1	1	0	2	0	2	1	2	0	1	2	0	2	1	1	1	2	1	2	2	0	2	0	1	2	2	0	1	1	1	1	0	1	2	1	0	2
TCGA-24-1103-01	0	0	1	1	0	0	0	2	0	2	0	2	2	1	1	1	2	1	0	0	2	1	0	0	0	0	2	1	2	0	2	1	2	2	2	2	0	2	2	0	1	1	0	0	2	2	0	0	1
TCGA-13-1498-01	1	2	0	1	0	1	1	2	2	1	2	2	1	1	0	2	1	1	1	2	0	1	2	1	1	1	0	0	2	1	2	2	2	2	1	1	0	0	0	1	1	1	2	0	1	1	0	0	1
TCGA-24-2298-01	0	2	0	2	1	1	0	1	0	2	2	2	0	2	0	1	0	2	1	0	1	1	0	1	2	1	2	0	2	2	0	0	1	2	2	0	1	0	2	2	0	1	1	0	0	0	0	1	0
TCGA-25-1328-01	1	0	1	2	2	1	1	0	2	1	2	1	0	2	0	0	0	0	1	0	0	2	0	2	2	2	1	2	2	2	0	0	1	2	1	0	1	0	2	2	1	2	1	1	0	0	2	1	0
TCGA-25-1631-01	1	0	0	2	1	1	1	2	0	2	2	2	2	0	1	1	2	1	1	0	1	0	0	1	0	2	2	1	2	0	0	1	0	2	1	0	1	2	1	1	1	1	2	1	2	0	0	1	2
TCGA-24-2019-01	1	1	1	0	1	2	1	2	2	1	2	2	1	0	0	2	2	1	1	1	0	0	0	1	2	2	1	2	1	1	0	0	0	1	1	0	0	0	2	1	1	0	2	1	2	0	2	1	2
TCGA-13-0893-01	1	2	1	0	0	2	1	2	2	0	2	1	1	1	0	2	1	2	1	0	0	1	2	1	2	1	1	0	2	1	2	2	0	2	1	1	1	0	0	1	0	0	2	0	1	1	0	1	2
TCGA-57-1582-01	1	2	0	0	0	2	1	2	0	1	2	1	1	1	0	2	1	0	1	0	0	2	1	1	2	1	1	2	2	1	1	0	0	2	0	2	1	0	1	1	0	0	2	0	1	1	1	1	2
TCGA-31-1946-01	1	2	0	2	1	2	2	0	2	0	1	1	0	2	2	0	0	2	2	2	1	0	2	1	1	1	1	0	2	2	2	0	1	2	1	1	1	1	2	2	0	1	1	0	0	1	0	1	0
TCGA-24-1550-01	0	1	0	0	2	1	2	1	1	0	1	1	0	0	2	0	0	1	2	1	1	2	0	1	1	0	1	1	0	2	1	0	1	1	1	2	1	1	2	2	0	1	1	2	1	1	1	0	0
TCGA-25-1321-01	1	0	2	2	0	0	1	2	0	0	2	1	2	1	0	2	2	1	1	0	2	2	0	1	2	0	2	1	2	0	0	1	0	0	1	0	1	0	1	0	0	1	2	1	2	0	0	1	1
TCGA-29-1768-01	2	2	0	1	1	0	2	0	1	2	1	0	0	2	2	2	0	1	2	2	1	1	2	1	1	1	1	1	2	2	2	2	1	2	0	1	2	0	0	2	2	2	1	0	0	2	1	0	0
TCGA-13-0900-01	0	2	0	1	1	1	1	0	2	0	1	2	0	2	0	2	0	2	1	0	1	2	0	1	2	1	1	0	2	2	0	0	1	2	0	0	0	0	2	2	1	0	1	0	0	1	0	0	0
TCGA-24-1416-01	1	0	2	2	0	2	1	2	2	1	2	1	2	1	0	2	2	1	1	0	2	1	0	0	2	2	2	1	2	0	0	1	0	2	2	0	0	0	2	0	1	1	2	0	2	1	0	2	1
TCGA-25-1324-01	1	1	1	0	0	0	0	2	0	1	0	1	2	0	1	1	2	2	0	1	0	2	1	2	0	0	1	0	0	0	1	0	2	1	0	0	1	2	2	0	1	1	0	2	2	0	2	2	1
TCGA-61-1743-01	1	2	0	0	0	2	0	2	0	1	0	1	2	1	1	1	2	2	0	1	1	2	1	1	0	0	2	0	2	0	0	1	2	0	1	1	1	2	1	0	0	1	2	1	2	0	0	1	1
TCGA-23-1107-01	2	2	0	1	0	2	0	2	2	1	2	1	2	1	1	1	2	0	0	2	0	1	1	0	2	1	2	2	2	0	0	1	2	0	0	0	2	2	1	0	2	0	0	0	2	2	1	0	1
TCGA-61-2092-01	2	0	1	0	0	2	0	2	0	1	0	1	2	1	1	1	2	0	0	2	0	1	1	0	0	0	2	2	1	0	0	1	2	0	0	0	0	2	1	0	2	1	0	0	2	1	0	0	1
TCGA-23-1022-01	2	2	0	1	0	1	0	2	0	2	0	0	2	1	1	1	2	0	0	0	1	2	1	2	0	0	2	2	2	0	1	1	2	0	0	2	2	2	1	0	2	1	0	2	2	2	1	0	1
TCGA-24-1428-01	1	2	0	1	0	2	2	2	1	1	1	1	1	1	2	0	2	2	2	2	1	1	2	1	1	1	1	1	2	0	2	2	0	2	0	1	1	0	0	0	1	1	2	0	1	2	2	1	2
TCGA-13-0720-01	1	0	2	2	0	1	0	2	0	2	0	2	2	1	1	1	2	1	0	2	2	1	0	0	0	1	2	1	2	0	2	1	2	2	1	2	1	2	2	0	1	2	0	0	2	1	2	1	1
TCGA-13-2060-01	1	2	0	1	0	0	2	2	1	1	1	1	1	1	2	2	2	2	1	2	1	1	2	1	2	1	0	0	1	1	2	2	0	0	0	1	0	0	0	1	1	0	2	0	1	1	1	0	2
TCGA-24-2254-01	1	1	1	2	2	1	2	1	2	1	1	1	1	2	2	0	1	0	2	0	0	0	0	0	1	2	2	2	0	1	1	1	1	2	2	2	1	1	1	2	0	1	1	1	1	0	2	2	0
TCGA-23-1120-01	1	2	0	2	1	0	2	2	1	2	1	2	1	0	2	2	1	2	2	0	1	2	2	1	1	0	1	0	2	1	2	2	1	2	0	1	1	0	0	1	0	1	2	1	1	0	2	1	2
TCGA-23-1113-01	2	0	0	1	0	0	0	2	0	1	0	2	1	1	1	1	2	0	0	0	1	2	1	2	2	1	2	2	2	1	1	1	0	2	0	2	0	2	1	1	2	1	1	1	1	2	0	2	2
TCGA-24-2290-01	1	2	0	2	0	0	2	2	1	0	1	1	1	1	2	0	1	2	2	2	1	1	0	1	1	1	2	1	2	1	0	1	2	2	1	0	1	1	1	1	1	0	2	0	1	0	0	0	1
TCGA-09-1668-01	1	2	0	2	1	1	2	1	2	2	1	1	1	1	2	0	0	2	1	0	1	0	2	1	1	1	0	0	2	1	2	2	0	2	2	1	1	1	0	1	0	0	2	0	1	1	0	1	2
TCGA-29-1783-01	1	2	1	2	1	0	2	2	1	0	1	2	1	2	2	0	2	1	2	0	0	2	0	1	1	2	1	1	2	1	0	0	1	1	0	0	1	1	2	1	1	2	2	2	1	1	0	2	2
TCGA-13-1407-01	0	1	1	1	0	2	0	2	0	0	0	2	2	0	1	1	2	0	0	1	0	2	1	2	0	0	2	2	1	0	1	1	2	1	0	2	2	2	1	0	2	0	0	2	2	1	2	2	1
TCGA-24-1424-01	1	1	1	0	1	0	1	1	2	1	2	0	1	2	0	2	1	2	1	0	1	2	1	1	2	0	2	0	0	1	0	0	1	1	1	0	1	0	2	1	0	0	2	2	1	0	0	1	2
TCGA-24-1930-01	1	2	0	2	1	1	2	1	1	1	1	1	1	1	2	0	0	2	2	0	0	1	2	1	1	1	0	0	2	2	2	2	0	2	1	1	0	1	0	2	1	2	1	0	0	1	0	1	2
TCGA-24-1105-01	1	2	0	0	1	1	1	1	2	2	2	1	1	0	0	2	1	0	1	0	1	2	0	1	2	0	1	2	2	1	0	0	1	2	1	0	1	2	2	1	0	1	2	1	1	1	2	1	2
TCGA-13-0724-01	2	2	0	1	0	2	0	2	2	0	2	0	1	1	1	1	1	1	0	2	1	0	0	1	2	1	1	1	2	1	0	0	0	0	1	0	2	2	2	1	2	1	2	0	1	1	2	2	2
TCGA-24-1469-01	1	1	1	0	0	2	1	2	0	0	2	2	2	1	0	1	2	1	1	0	0	2	0	1	2	1	1	1	0	0	0	0	2	1	0	0	1	2	2	0	0	0	0	1	2	1	0	1	1
TCGA-61-1917-01	2	2	1	1	0	1	1	2	2	2	2	2	1	1	0	2	2	1	1	0	0	2	0	1	2	0	1	1	2	1	2	0	0	0	0	1	2	0	2	1	2	0	2	1	1	2	1	0	2
TCGA-25-1322-01	1	2	0	2	1	0	2	1	2	1	1	1	1	2	0	2	1	2	2	0	1	0	1	0	2	2	2	0	2	1	0	1	1	2	1	2	1	1	2	1	0	0	2	0	1	0	0	1	2
TCGA-13-0883-01	1	0	2	2	2	1	2	0	2	2	1	1	0	2	0	0	0	0	2	0	2	2	0	1	1	1	1	2	2	2	0	0	1	2	1	0	1	1	2	2	1	1	1	1	0	1	0	1	0
TCGA-24-2033-01	1	0	0	0	1	2	1	1	2	0	2	1	0	0	1	2	1	0	1	0	1	2	2	2	2	1	2	2	2	2	1	1	1	0	1	2	0	0	1	1	2	1	1	1	1	1	2	2	0
TCGA-61-1741-01	1	1	1	0	1	0	1	1	2	1	2	1	1	0	0	2	2	2	1	0	0	2	0	2	2	0	1	0	0	0	0	0	0	1	0	1	1	0	2	1	0	0	0	2	2	0	2	2	1
TCGA-24-1434-01	1	2	0	2	2	0	2	0	1	1	1	1	0	2	2	0	0	0	2	0	1	2	2	1	1	1	1	1	2	2	0	0	1	2	2	0	1	1	2	2	1	1	1	1	0	1	1	0	0
TCGA-25-1633-01	0	0	0	2	2	1	2	0	2	2	1	1	0	2	2	0	0	1	2	1	1	2	0	1	1	2	0	0	0	2	0	2	1	1	2	1	1	1	0	2	0	2	1	1	0	1	1	0	0
TCGA-13-0760-01	2	2	0	1	0	2	1	2	1	0	1	0	2	1	2	2	2	2	1	2	1	1	2	0	1	1	1	1	2	0	2	2	2	0	0	0	2	0	0	0	1	1	0	0	1	2	0	1	1
TCGA-61-1914-01	2	2	1	1	0	2	1	2	1	1	1	2	1	1	0	2	2	1	1	2	2	1	2	1	2	0	1	1	2	0	0	0	0	0	0	0	2	0	2	0	2	1	0	0	1	2	1	0	2
TCGA-29-1705-01	1	2	0	2	1	0	2	0	2	1	2	1	0	2	0	0	0	0	2	0	1	2	0	1	2	1	1	2	2	2	1	0	1	2	1	2	1	0	2	2	1	0	1	0	0	1	0	1	0
TCGA-24-2036-01	1	0	2	2	1	1	1	2	0	2	2	1	2	0	1	2	2	0	1	1	2	0	1	2	0	2	2	2	0	0	1	1	1	2	1	2	1	0	1	1	0	0	2	2	2	0	2	2	2
TCGA-29-1705-02	2	2	0	1	1	0	2	0	1	1	1	0	0	2	2	0	0	0	2	2	1	1	2	1	1	1	1	2	2	2	0	0	1	2	2	0	0	0	2	2	1	2	1	0	0	2	1	0	0
TCGA-13-0797-01	1	2	0	0	0	2	1	2	2	0	2	2	2	1	0	2	2	2	0	2	1	1	0	0	2	1	1	0	2	0	2	0	2	2	1	0	1	0	0	0	1	1	0	0	2	1	2	1	1
TCGA-04-1362-01	1	0	1	2	0	2	1	2	2	0	2	1	2	1	0	2	2	1	1	0	0	0	0	1	2	0	2	1	2	0	0	1	2	2	2	2	1	0	2	0	1	1	0	0	2	0	0	1	1
TCGA-13-1509-01	2	2	0	1	1	0	1	1	2	1	2	2	0	2	0	2	0	0	1	0	1	2	0	1	2	1	1	2	2	1	0	0	1	0	1	0	2	0	2	2	2	0	1	0	0	1	0	2	0
TCGA-04-1350-01	2	1	0	1	0	0	0	2	0	2	0	2	2	1	1	1	2	0	0	1	0	2	1	2	0	1	2	2	2	0	1	1	2	0	0	2	2	2	1	0	2	1	0	2	2	1	1	0	1
TCGA-09-1673-01	0	1	1	0	0	1	1	2	2	1	2	1	2	0	0	2	2	1	1	1	0	2	0	2	2	0	2	1	0	0	0	1	2	1	1	2	1	0	1	0	1	1	0	2	2	0	2	2	1
TCGA-25-1627-01	1	2	0	2	0	0	1	2	0	1	2	2	2	1	1	2	2	0	1	0	1	2	1	1	2	0	2	2	1	0	0	1	0	0	1	2	1	0	1	1	0	1	2	1	1	0	1	1	2
TCGA-29-1785-01	1	2	0	2	0	1	2	2	1	2	1	1	2	1	2	0	1	2	2	0	1	2	2	1	1	1	0	0	2	1	2	2	2	2	0	1	0	1	0	1	1	1	2	0	1	2	1	1	1
TCGA-61-1911-01	2	2	0	1	0	2	2	2	1	1	1	2	2	1	2	0	2	2	2	2	1	1	2	1	1	1	0	0	2	0	2	2	2	2	0	1	2	1	0	0	1	2	0	0	1	1	0	0	2
TCGA-61-2012-01	0	2	0	2	1	0	2	1	2	0	1	1	1	0	2	0	1	0	2	0	1	0	0	1	1	0	0	1	1	0	2	2	0	0	0	1	0	1	0	0	0	1	2	1	1	1	1	0	2
TCGA-29-1699-01	1	2	0	2	0	2	2	2	1	0	1	1	1	1	2	0	1	2	2	2	1	1	2	1	1	1	1	0	1	1	2	0	0	0	0	1	1	1	0	1	1	1	2	0	1	1	0	2	2
TCGA-24-1549-01	1	2	1	2	0	2	1	2	2	0	2	1	2	1	0	2	2	2	1	1	0	0	2	1	2	0	1	0	0	0	2	2	0	0	1	1	1	0	0	0	0	0	0	0	2	1	0	2	1
TCGA-13-0887-01	2	2	0	1	0	0	0	2	2	2	2	1	1	1	1	1	1	2	0	0	0	0	0	1	2	0	2	1	2	0	2	0	0	2	2	0	2	2	2	0	2	1	2	0	1	2	1	0	1
TCGA-31-1950-01	1	2	0	2	0	2	1	2	2	0	2	1	2	1	0	2	2	2	1	2	1	1	2	1	2	0	1	0	1	0	2	0	2	0	0	1	1	0	2	0	0	0	0	0	2	1	0	0	1
TCGA-57-1586-01	1	0	2	2	0	2	1	2	2	1	2	1	2	1	0	2	2	2	1	0	2	0	0	1	2	0	1	0	2	0	0	0	2	0	0	1	1	0	2	0	1	1	0	1	2	0	2	1	1
TCGA-24-2271-01	1	2	0	2	1	0	1	0	2	2	2	1	0	2	2	0	1	1	1	0	1	0	2	0	1	1	0	0	2	2	0	2	1	2	2	0	1	1	0	1	0	2	1	1	0	0	2	1	0
TCGA-24-2267-01	1	2	0	2	1	2	2	2	1	1	1	1	1	1	2	0	2	2	2	2	1	1	2	0	1	0	0	0	2	0	2	2	0	2	1	1	1	1	0	0	1	2	2	0	2	0	2	1	2
TCGA-04-1517-01	1	2	1	2	0	0	0	2	0	2	0	1	2	1	1	1	2	1	0	0	0	2	0	2	0	0	2	1	2	0	1	1	0	0	0	2	1	2	1	0	1	1	0	1	2	0	2	0	1
TCGA-13-1483-01	1	2	0	1	1	0	1	1	2	0	2	2	1	1	0	2	0	2	1	2	1	1	2	1	2	1	2	0	2	2	0	0	0	2	1	0	0	2	2	2	1	1	1	0	0	1	0	0	2
TCGA-10-0938-01	2	0	2	1	0	2	0	2	0	0	0	2	2	1	1	1	2	1	0	2	2	1	1	2	0	0	2	1	1	0	0	1	2	0	2	2	2	2	1	0	2	0	0	0	2	1	2	2	1
TCGA-30-1718-01	1	2	0	1	1	0	1	0	2	0	2	2	0	2	0	2	0	2	1	0	1	1	0	1	2	1	1	1	2	2	2	0	1	2	1	1	0	0	2	2	1	0	1	0	0	1	1	0	0
TCGA-24-2280-01	1	1	1	2	2	1	1	0	2	1	2	1	0	2	0	0	0	0	1	0	1	2	1	2	2	1	1	2	0	2	1	0	1	1	2	2	0	0	2	2	0	1	1	2	0	0	2	1	0
TCGA-13-0799-01	1	1	1	0	0	2	0	2	0	1	0	2	2	1	1	1	2	2	0	2	2	1	0	2	0	1	2	1	1	0	2	1	2	0	1	1	0	2	1	0	2	0	0	0	2	1	2	2	1
TCGA-13-1487-01	1	2	1	1	1	1	0	0	0	2	0	2	0	2	1	1	0	0	0	0	0	2	1	1	0	1	2	2	2	2	1	1	0	0	0	2	0	2	1	2	2	1	1	1	0	1	0	1	0
TCGA-24-1604-01	1	2	0	2	0	1	1	2	2	2	2	1	2	0	0	2	2	2	1	0	1	2	0	2	2	2	2	0	2	0	2	1	0	2	1	1	1	0	2	0	1	2	0	1	2	0	0	1	2
TCGA-29-1695-01	1	2	0	0	1	0	2	0	2	2	1	1	0	2	2	0	0	1	2	1	1	2	0	1	1	1	1	1	2	2	0	0	1	0	0	0	1	1	2	2	0	0	1	0	0	0	0	2	0
TCGA-29-1697-01	1	1	1	0	0	1	0	2	0	1	0	1	2	0	1	1	2	2	0	1	0	0	1	2	0	0	2	0	1	0	0	1	2	1	0	0	1	0	1	0	1	0	0	1	2	0	0	2	1
TCGA-25-1318-01	1	2	0	2	1	1	1	1	2	2	1	1	1	2	0	2	1	1	2	0	0	0	0	1	2	0	2	1	2	1	1	1	1	2	2	2	1	0	1	1	0	2	2	1	1	0	0	1	0
TCGA-36-1576-01	1	2	0	2	2	1	2	0	1	2	1	1	0	2	2	0	0	0	2	0	1	2	2	1	1	1	0	2	2	2	0	2	1	2	1	0	1	1	0	2	0	0	1	1	0	1	1	1	0
TCGA-13-1411-01	1	2	0	2	2	1	2	0	1	1	1	2	0	2	2	0	0	0	2	0	1	2	2	1	1	1	0	1	2	2	0	2	1	2	0	1	1	1	0	2	0	1	1	1	0	1	1	1	0
TCGA-30-1714-01	2	2	2	1	0	2	0	2	0	2	0	2	2	1	1	1	2	0	0	2	2	2	0	1	0	0	2	2	1	0	1	1	0	0	1	2	2	2	1	0	2	1	0	0	2	1	1	0	1
TCGA-57-1993-01	1	0	2	2	1	2	1	2	2	0	2	1	2	1	0	2	2	2	2	1	2	0	1	1	2	2	2	1	2	0	0	1	0	1	0	0	1	0	1	1	0	0	2	1	2	0	2	2	2
TCGA-23-1026-01	2	2	0	1	1	1	2	2	2	1	2	1	1	1	0	2	1	1	1	2	0	1	2	1	1	1	1	1	2	1	2	2	0	2	1	1	0	0	0	1	1	1	1	0	1	2	1	1	2
TCGA-09-2054-01	0	1	1	0	2	1	1	0	2	2	2	1	1	0	0	2	1	0	1	1	0	2	1	2	2	0	2	2	0	1	1	0	1	1	1	2	0	0	1	2	0	0	2	2	1	0	0	2	2
TCGA-61-1919-01	1	2	0	1	1	1	2	0	1	1	1	2	0	2	2	0	0	1	2	0	1	2	2	1	1	1	1	1	2	2	0	2	1	2	0	1	0	1	2	2	1	0	1	0	0	1	1	1	0
TCGA-24-1558-01	1	2	0	0	0	0	1	2	0	0	0	1	2	1	1	1	2	1	1	0	0	2	1	1	0	0	2	1	2	0	1	1	2	1	0	2	1	2	1	1	0	0	2	1	2	0	0	2	1
TCGA-09-2051-01	1	2	0	2	0	2	1	2	2	0	1	2	2	1	2	2	2	2	2	2	1	1	2	1	2	0	1	0	1	0	2	0	0	2	1	1	0	0	0	0	0	0	0	0	2	1	0	1	2
TCGA-29-1711-01	1	2	0	2	1	2	2	2	2	1	1	1	1	1	2	0	1	2	2	1	1	1	2	1	1	1	0	0	2	1	2	2	2	2	1	1	1	1	0	1	0	2	2	0	1	0	0	2	2
TCGA-24-1431-01	2	2	0	1	0	0	1	2	2	1	2	1	2	1	0	2	2	0	1	2	1	1	0	0	2	1	2	2	2	0	0	1	2	2	0	2	1	0	2	0	2	1	0	0	1	1	0	1	1
TCGA-24-1418-01	0	2	0	2	1	1	1	1	2	2	2	1	0	2	0	2	0	1	1	0	1	2	0	1	2	1	1	1	2	2	1	0	0	1	2	2	1	0	2	2	1	0	1	1	0	0	0	0	0
TCGA-23-2077-01	1	2	0	0	1	2	2	2	1	0	1	1	2	0	2	0	2	2	2	0	1	2	2	1	1	2	1	1	2	1	0	0	1	2	0	1	0	0	2	1	1	2	2	1	2	1	0	1	2
TCGA-24-1430-01	1	1	1	0	1	1	0	1	0	1	0	2	1	0	1	1	1	0	0	0	0	2	1	2	0	1	2	2	2	1	1	1	2	0	0	2	1	2	1	1	0	1	2	2	1	0	2	1	2
TCGA-04-1347-01	2	1	1	1	0	0	0	2	0	1	0	2	2	0	1	1	2	0	0	1	0	2	1	2	0	1	2	2	1	0	1	1	2	1	0	2	2	2	1	1	2	1	0	2	1	2	1	0	1
TCGA-09-0364-01	0	1	1	0	1	0	0	2	0	2	0	1	2	0	1	1	2	0	0	1	0	2	1	2	0	2	2	2	0	0	1	1	0	1	0	2	1	2	1	1	1	0	2	2	2	0	2	2	1
TCGA-24-0966-01	2	0	2	1	0	0	1	2	2	1	2	1	2	1	1	1	2	1	0	2	2	1	0	2	2	0	2	1	2	0	2	0	2	2	0	0	2	2	2	0	2	2	0	0	2	2	0	2	1
TCGA-61-2102-01	0	1	1	0	2	1	1	1	2	2	2	1	0	0	0	0	0	0	2	1	1	2	1	2	2	2	2	2	0	2	1	1	1	1	1	2	0	1	1	2	0	0	1	2	1	0	0	2	0
TCGA-24-2261-01	1	2	0	2	1	2	2	1	1	0	1	1	1	1	2	0	1	1	2	1	1	0	2	1	1	1	0	0	2	1	2	2	0	0	0	1	1	1	0	1	0	0	2	0	1	0	2	2	0
TCGA-61-2003-01	1	2	0	2	2	1	2	0	1	1	1	1	0	2	2	0	0	1	2	0	1	2	2	1	1	2	1	1	2	2	0	2	1	2	1	0	1	1	0	2	0	1	1	1	1	0	0	1	0
TCGA-13-0800-01	0	1	2	0	0	0	0	2	0	2	0	1	2	0	1	1	2	2	0	1	2	2	1	2	0	0	2	0	0	0	1	1	0	1	0	2	0	2	1	0	0	1	0	2	2	1	0	2	1
TCGA-25-2391-01	1	2	0	2	0	0	1	2	2	2	1	2	2	1	0	2	2	2	1	2	0	1	2	1	2	0	2	0	2	0	2	0	0	2	2	0	0	0	2	0	1	1	0	0	2	0	0	0	1
TCGA-25-1314-01	1	2	0	2	1	1	1	1	2	2	2	2	1	0	0	2	1	2	1	0	1	2	1	2	2	1	1	0	2	1	0	0	0	2	0	1	1	0	2	1	2	1	2	1	1	0	2	1	2
TCGA-25-2393-01	0	1	0	0	0	0	1	2	0	1	2	2	1	0	1	1	2	0	1	1	1	2	1	2	2	0	1	2	0	1	1	0	0	1	0	2	0	2	2	1	2	0	2	2	1	1	1	2	2
TCGA-13-1409-01	0	1	1	1	0	1	0	2	0	2	0	2	2	0	1	1	2	0	0	0	0	2	1	2	0	1	2	1	2	0	1	1	2	1	0	2	0	2	1	0	2	2	0	2	1	1	2	1	2
TCGA-29-1762-01	0	1	1	0	1	2	1	2	2	2	2	2	2	0	1	2	2	0	1	0	2	2	1	2	2	2	2	2	0	0	1	1	0	1	1	2	0	0	1	1	1	0	2	2	2	1	0	1	1
TCGA-24-2026-01	1	2	1	2	0	2	2	2	2	0	2	1	1	1	2	2	2	2	2	2	0	1	0	1	2	1	1	0	0	0	2	0	2	0	1	1	1	0	0	0	0	1	0	0	1	0	2	0	1
TCGA-10-0928-01	1	0	1	0	0	1	0	2	0	2	0	2	2	0	1	1	2	1	0	0	2	2	0	1	0	0	2	1	2	0	0	1	2	2	1	0	0	2	1	0	1	0	0	1	2	1	1	1	1
TCGA-61-1998-01	1	2	0	2	1	1	2	0	2	0	1	0	0	2	0	2	1	0	2	0	0	2	0	1	1	2	2	2	2	1	0	0	1	2	1	2	0	0	2	1	1	0	1	1	1	1	0	1	0
TCGA-23-1029-01	1	0	0	2	1	0	1	2	0	1	0	1	2	0	1	1	2	2	1	0	1	0	0	1	0	2	2	0	2	0	2	1	1	2	1	1	1	0	1	1	1	0	2	1	2	0	0	1	2
TCGA-61-1721-01	0	1	0	0	2	1	2	0	1	0	1	2	0	0	2	0	1	0	2	1	1	2	0	2	2	2	1	1	0	2	0	0	1	0	2	0	0	1	2	2	2	2	1	1	1	1	0	0	0
TCGA-24-1419-01	0	0	0	0	0	0	0	2	0	0	0	2	2	1	1	1	2	2	0	1	0	0	1	0	0	2	2	0	1	0	1	1	2	1	0	2	1	2	1	0	1	1	0	0	2	0	0	1	1
TCGA-61-2110-01	1	0	1	2	0	0	1	2	0	2	2	2	2	0	1	2	2	0	0	0	1	0	1	2	2	0	2	2	2	0	0	1	0	2	0	2	1	2	1	0	2	2	2	1	2	0	2	1	2
TCGA-20-1686-01	2	0	0	1	0	2	0	1	0	0	0	0	2	1	1	1	2	1	0	2	0	1	1	0	0	2	2	1	1	0	1	0	0	0	0	2	2	2	1	1	2	1	2	0	2	1	0	2	1
TCGA-29-1766-01	2	2	0	1	1	0	1	0	2	1	2	2	0	2	0	1	0	2	1	0	1	2	0	1	2	1	1	0	1	2	0	2	1	0	1	0	2	0	2	2	2	1	1	0	0	2	1	0	0
TCGA-59-2363-01	1	1	1	0	1	1	0	1	0	2	0	1	2	0	1	1	2	1	0	1	0	2	1	2	0	2	2	2	0	0	1	1	0	1	0	2	0	2	1	1	1	0	2	2	2	1	0	2	2
TCGA-24-1560-01	1	0	1	0	0	0	0	2	0	1	0	2	2	1	1	1	2	2	0	1	0	0	0	2	0	2	2	0	1	0	0	1	0	0	1	0	0	2	1	0	1	1	0	1	2	0	0	0	1
TCGA-23-1030-01	1	2	0	1	0	1	1	2	2	2	2	1	1	0	0	2	1	2	0	0	1	2	1	2	2	1	2	0	2	1	0	0	2	2	2	1	1	2	2	1	2	1	2	1	1	1	0	2	2
TCGA-25-2401-01	1	2	0	2	1	2	2	0	1	0	1	1	0	2	2	0	0	2	2	0	1	2	2	1	1	1	1	0	2	2	2	2	1	2	1	1	0	1	2	2	1	1	1	0	0	1	1	1	0
TCGA-29-1693-01	2	2	0	1	1	2	1	1	2	1	2	2	1	1	0	1	0	1	1	0	1	1	0	1	2	1	1	1	2	2	2	0	0	2	0	0	2	0	2	2	1	2	2	0	0	2	1	0	2
TCGA-20-1682-01	0	2	0	2	1	0	1	0	2	2	1	2	0	0	0	2	1	0	1	1	1	0	0	1	2	1	0	2	2	2	0	2	1	0	1	0	0	0	0	2	1	1	1	0	0	1	1	1	0
TCGA-13-0901-01	2	2	0	1	0	0	0	1	2	0	2	2	0	1	0	1	1	1	0	2	1	1	0	2	2	1	2	1	1	1	0	1	0	0	1	2	2	2	1	1	2	1	2	0	0	1	1	0	2
TCGA-30-1866-01	2	2	0	1	0	2	1	2	2	1	2	0	2	1	0	1	2	1	1	0	0	2	0	1	2	1	1	1	1	0	0	2	2	0	0	0	2	2	0	0	1	0	0	1	2	1	1	2	1
TCGA-24-1423-01	1	2	0	2	1	1	1	2	0	1	0	2	2	0	0	1	2	2	1	0	0	0	0	1	2	0	1	0	2	1	0	0	0	2	1	1	1	2	2	1	0	2	2	1	1	1	0	1	2
TCGA-13-0905-01	2	2	0	1	0	1	0	2	0	2	0	1	2	1	1	1	2	2	0	0	0	1	2	0	0	1	2	0	1	0	2	0	2	2	1	1	2	2	2	0	0	1	0	0	2	1	1	0	1
TCGA-04-1331-01	1	1	1	2	1	1	0	0	0	2	0	0	1	0	1	1	1	2	0	0	2	2	1	2	2	1	2	1	2	1	1	1	0	1	1	2	0	2	1	1	0	0	2	1	1	0	2	2	2
TCGA-30-1853-01	0	1	1	1	0	1	0	2	0	1	0	2	2	0	1	1	2	0	0	1	0	2	1	2	0	1	2	2	2	0	1	1	2	2	1	2	0	2	1	0	2	2	0	2	2	1	0	0	1
TCGA-13-0911-01	2	2	0	1	0	0	2	2	1	1	1	1	0	1	0	0	1	1	1	2	1	1	2	1	1	1	1	1	2	1	2	0	1	2	1	1	2	0	2	1	1	1	1	0	0	2	1	0	2
TCGA-23-1110-01	0	1	1	0	0	0	0	2	0	1	0	2	2	0	1	1	2	0	0	0	2	2	1	2	0	0	2	2	0	0	1	1	2	1	0	2	0	2	1	0	1	0	0	2	2	1	2	1	1
TCGA-24-1842-01	1	2	0	2	0	0	2	2	2	2	1	1	1	1	2	0	1	1	2	2	1	1	2	1	1	1	0	1	2	1	2	2	0	2	0	0	1	1	0	1	1	0	2	0	1	1	0	1	2
TCGA-13-1405-01	1	2	0	2	1	1	1	0	2	2	2	1	0	2	0	2	0	0	1	0	1	0	0	1	2	1	1	1	2	2	0	2	1	2	0	0	1	0	0	2	0	0	1	0	0	1	0	0	0
TCGA-24-1464-01	2	2	2	1	0	2	1	2	2	0	2	0	2	1	0	2	2	1	1	2	2	1	0	1	2	0	1	1	2	0	2	2	0	2	0	0	2	2	0	0	2	1	0	0	1	1	0	0	1
TCGA-29-1703-01	1	2	1	0	0	1	1	2	0	2	2	1	1	1	1	1	2	1	1	0	0	2	0	1	0	0	2	1	2	0	0	1	0	0	2	2	0	2	2	0	2	1	2	1	1	1	0	2	2
TCGA-13-0725-01	2	2	0	1	0	1	1	1	1	2	1	2	1	1	0	2	1	1	1	2	1	1	2	1	1	1	1	1	2	1	2	0	0	2	0	0	2	0	2	1	1	1	2	0	0	2	0	0	2
TCGA-13-1507-01	2	2	0	1	0	2	2	0	1	0	1	0	1	1	2	2	0	2	2	2	0	1	2	1	1	1	0	0	1	1	2	2	0	0	1	1	2	0	0	1	2	1	2	0	0	2	1	0	2
TCGA-04-1364-01	0	1	2	1	0	2	0	2	0	1	0	2	2	1	1	1	2	0	0	1	2	2	1	2	0	0	2	2	1	0	1	1	2	1	1	2	0	2	1	0	1	0	0	2	2	1	0	2	1
TCGA-24-1104-01	1	2	0	2	1	2	1	2	2	1	1	2	1	1	2	0	2	1	1	2	1	1	0	0	1	0	1	1	2	0	2	2	0	2	1	0	1	0	0	1	1	2	2	0	1	0	2	1	2
TCGA-31-1944-01	1	2	0	2	1	2	1	2	2	0	2	1	1	1	0	2	1	0	1	1	0	0	0	1	2	0	1	2	2	1	0	0	1	2	1	2	1	0	2	1	1	1	2	0	1	0	0	1	0
TCGA-04-1542-01	2	0	0	1	0	1	0	2	0	1	0	2	2	1	1	1	2	0	0	0	1	2	2	2	0	0	2	2	2	0	1	1	2	0	0	2	2	2	1	0	2	2	0	2	2	1	1	0	1
TCGA-61-2094-01	1	2	0	2	0	2	2	2	1	0	1	1	2	1	2	0	2	1	2	2	1	1	2	1	1	0	0	0	2	0	2	2	2	2	0	1	1	1	0	0	0	1	0	0	2	0	2	1	1
TCGA-25-1628-01	1	1	0	2	2	1	2	0	1	2	1	1	0	2	2	0	0	2	2	0	1	2	0	1	1	1	0	0	2	2	0	2	1	1	0	0	1	1	0	2	0	1	1	2	0	0	0	1	0
TCGA-29-1707-02	1	2	0	2	0	2	1	2	2	0	2	2	2	1	2	2	2	2	1	2	1	1	0	0	1	1	1	0	2	0	2	0	2	2	0	1	0	0	0	0	1	1	0	0	2	0	2	1	1
TCGA-24-1844-01	1	0	2	2	1	1	0	2	0	1	0	2	2	1	1	1	2	0	0	0	2	0	1	2	0	2	2	2	2	0	1	1	0	2	1	2	1	2	1	1	1	2	2	1	2	0	2	2	1
TCGA-23-2078-01	1	2	0	2	1	1	1	0	2	2	2	1	0	2	2	2	0	1	1	0	0	2	0	1	2	1	0	1	0	2	1	2	1	2	1	0	1	1	0	2	1	0	1	1	0	0	2	2	0
TCGA-13-0891-01	2	2	0	1	0	0	0	2	0	1	0	1	2	1	1	1	2	1	0	2	1	1	2	0	0	1	2	1	2	0	0	0	2	0	0	0	2	2	2	0	1	1	0	0	2	2	0	0	1
TCGA-24-2289-01	1	2	0	2	2	0	2	0	2	1	1	1	0	2	2	0	0	2	2	0	1	2	0	1	1	1	1	0	2	2	0	0	1	2	2	0	1	1	2	2	0	2	1	0	0	0	2	1	0
TCGA-13-1481-01	1	2	0	1	1	0	1	0	2	2	2	2	0	2	0	2	0	0	0	0	1	2	1	1	2	1	1	2	2	2	1	0	1	1	2	0	0	0	2	2	0	1	1	1	0	1	0	1	0
TCGA-25-2397-01	1	2	0	2	0	0	1	2	2	0	2	1	2	1	0	2	1	1	1	1	1	0	0	2	2	1	2	1	2	0	0	1	2	2	0	0	0	0	1	0	1	2	0	1	2	0	2	0	1
TCGA-24-1545-01	1	2	0	2	1	1	2	0	1	2	1	1	0	2	2	0	0	1	2	0	1	2	2	1	1	1	0	0	2	2	0	2	1	2	0	0	1	1	0	2	0	2	1	1	0	1	1	1	0
TCGA-61-1907-01	2	2	0	1	0	2	2	2	1	0	1	2	2	1	2	2	2	2	2	2	0	1	2	1	1	1	0	0	2	0	2	2	2	2	0	1	2	0	0	0	2	1	0	0	2	2	0	0	1
[truncated: 151 more columns]
